# Supplementary material for: Interaction of two MADS-box genes leads to growth phenotype divergence of all-flesh type of tomatoes
Source: Nat Commun. 2021 Nov 25;12:6892. doi: 10.1038/s41467-021-27117-7 (PMC8616914; doi:10.1038/s41467-021-27117-7)
Supplement: Supplementary file 4 — Supplementary Data 1 [file 41467_2021_27117_MOESM4_ESM.xlsx]

## Sheet: Supplementary Data 1
Supplementary Data 1. List of differentially expressed genes (DEGs) in SlMBP3-KO locular tissue vs WT locular gel at 10-DPA stage identified by RNA-seq. DEGs are defined according to the following rules: basemean>5 and p-adj<0.05.
SlyID	SolycID	baseMean	log2 Fold Change	padj	Description
Sly12g0076311	Solyc12g099930	5406.35	0.657578	0.00390271	Amino acid metabolism.biosynthesis.aspartate family.asparagine.asparagine aminotransaminase
Sly04g0254291	Solyc04g078460	1153.64	-0.573761	0.000125492	Amino acid metabolism.biosynthesis.aspartate family.asparagine.L-asparaginase
Sly06g0372471	Solyc06g069400	28.1452	-2.91057	0.00260338	Amino acid metabolism.biosynthesis.aspartate family.asparagine.L-asparaginase
Sly07g0118061	Solyc07g041280	458.374	-0.630817	0.000283365	Amino acid metabolism.biosynthesis.aspartate family.asparagine.omega-amidase
Sly01g0000271	Solyc01g005250	2415.79	0.40983	0.000262951	Amino acid metabolism.biosynthesis.aspartate family.aspartate-derived amino acids.aspartate-semialdehyde dehydrogenase
Sly04g0231511	Solyc04g008760	992.572	-0.395479	0.0361049	Amino acid metabolism.biosynthesis.aspartate family.aspartate-derived amino acids.homoserine kinase
Sly12g0066871	Solyc12g043020	12727.7	-0.569185	7.74204e-05	Amino acid metabolism.biosynthesis.aspartate family.aspartate-derived amino acids.isoleucine.dihydroxy-acid dehydratase
Sly08g0286271	Solyc08g083110	2170.6	1.6479	1.1096e-07	Amino acid metabolism.biosynthesis.aspartate family.aspartate-derived amino acids.isoleucine.methionine gamma-lyase
Sly10g0187531	Solyc10g083760	7639.81	1.46206	1.1802e-29	Amino acid metabolism.biosynthesis.aspartate family.aspartate-derived amino acids.isoleucine.threonine deaminase
Sly03g0198791	Solyc03g043880	45.2542	-2.06243	0.000446982	Amino acid metabolism.biosynthesis.aspartate family.aspartate-derived amino acids.isoleucine.valine/leucine/isoleucine aminotransferase
Sly04g0252991	Solyc04g077240	19.1534	-4.79476	4.68661e-05	Amino acid metabolism.biosynthesis.aspartate family.aspartate-derived amino acids.isoleucine.valine/leucine/isoleucine aminotransferase
Sly09g0077561	Solyc09g005700	4366.23	-0.355885	0.0239822	Amino acid metabolism.biosynthesis.aspartate family.aspartate-derived amino acids.lysine.diaminopimelate epimerase
Sly03g0199661	Solyc03g044660	1060.44	-0.522798	0.00833767	Amino acid metabolism.biosynthesis.aspartate family.aspartate-derived amino acids.lysine.hydroxy-tetrahydrodihydrodipicolinate synthase
Sly09g0099271	Solyc09g082630	846.25	0.584667	3.28253e-05	Amino acid metabolism.biosynthesis.aspartate family.aspartate-derived amino acids.methionine.salvage pathway.acireductone dioxygenase
Sly09g0099291	Solyc09g082650	13802.8	-0.651671	8.19864e-09	Amino acid metabolism.biosynthesis.aspartate family.aspartate-derived amino acids.methionine.salvage pathway.acireductone dioxygenase
Sly01g0047201	Solyc01g111180	2353.3	0.271362	0.0329074	Amino acid metabolism.biosynthesis.aspartate family.aspartate-derived amino acids.methionine.salvage pathway.methylthioadenosine nucleosidase
Sly08g0268271	Solyc08g022210	10768.9	-0.738259	2.43226e-09	Amino acid metabolism.biosynthesis.aspartate family.aspartate-derived amino acids.methionine.salvage pathway.methylthioribose-1-phosphate isomerase
Sly09g0099081	Solyc09g082460	9.26585	-3.35641	0.0302925	Amino acid metabolism.biosynthesis.aspartate family.aspartate-derived amino acids.methionine.S-methylmethionine cycle.homocysteine S-methyltransferase
Sly02g0326511	Solyc02g067180	5459.17	-0.554844	0.000167608	Amino acid metabolism.biosynthesis.aspartate family.aspartate-derived amino acids.methionine.transsulfuration pathway.cystathionine gamma-synthase
Sly02g0333831	Solyc02g077910	181.14	-0.671868	0.0196417	Amino acid metabolism.biosynthesis.glutamate family.arginine and ornithine transporter
Sly10g0166451	Solyc10g009090	239.398	1.58522	1.23664e-09	Amino acid metabolism.biosynthesis.glutamate family.arginine and ornithine transporter
Sly05g0140701	Solyc05g012270	2218.89	-0.55368	0.0064082	Amino acid metabolism.biosynthesis.glutamate family.glutamate-derived amino acids.arginine.argininosuccinate synthetase
Sly12g0072251	Solyc12g089210	1645.74	-0.765822	0.000171866	Amino acid metabolism.biosynthesis.glutamate family.glutamate-derived amino acids.arginine.ornithine carbamoyltransferase
Sly01g0000011	Solyc01g005000	22680	-1.22174	4.58981e-21	Amino acid metabolism.biosynthesis.glutamate family.glutamate-derived amino acids.gamma-aminobutyrate (GABA).glutamate decarboxylase
Sly11g0293211	Solyc11g011920	20498.4	0.984494	8.28965e-18	Amino acid metabolism.biosynthesis.glutamate family.glutamate-derived amino acids.gamma-aminobutyrate (GABA).glutamate decarboxylase
Sly03g0198891	Solyc03g043950	1674.9	-0.829358	9.98321e-12	Amino acid metabolism.biosynthesis.glutamate family.glutamate-derived amino acids.ornithine.N-acetylglutamate synthase
Sly04g0232191	Solyc04g009350	1898.42	-0.405385	0.0100287	Amino acid metabolism.biosynthesis.glutamate family.histidine.histidinol-phosphate aminotransferase
Sly03g0227741	Solyc03g123600	484.959	-0.821005	3.15873e-06	Amino acid metabolism.biosynthesis.pyruvate family.alanine.alanine aminotransferase
Sly06g0363661	Solyc06g053400	1597.31	0.337687	0.0224994	Amino acid metabolism.biosynthesis.pyruvate family.pyruvate-derived amino acids.leucine.2-isopropylmalate synthase
Sly08g0264191	Solyc08g014130	3205.6	1.07706	1.84257e-09	Amino acid metabolism.biosynthesis.pyruvate family.pyruvate-derived amino acids.leucine.2-isopropylmalate synthase
Sly06g0366251	Solyc06g060790	4218.32	-0.320929	0.0118864	Amino acid metabolism.biosynthesis.pyruvate family.pyruvate-derived amino acids.leucine.isopropylmalate isomerase heterodimer.small subunit
Sly02g0339001	Solyc02g082850	351.724	-1.07576	4.12795e-06	Amino acid metabolism.biosynthesis.serine family.cysteine.serine O-acetyltransferase (SAT)
Sly07g0131891	Solyc07g065340	376.906	-0.759809	0.00172939	Amino acid metabolism.biosynthesis.serine family.cysteine.serine O-acetyltransferase (SAT)
Sly10g0162851	Solyc10g006040	296.017	1.02775	7.54778e-05	Amino acid metabolism.biosynthesis.serine family.cysteine.serine O-acetyltransferase (SAT)
Sly02g0338981	Solyc02g082830	3140.95	-0.755766	0.0001205	Amino acid metabolism.biosynthesis.serine family.non-photorespiratory serine.phosphoserine aminotransferase
Sly08g0262871	Solyc08g008000	32.7522	-2.98057	0.0060626	Amino acid metabolism.biosynthesis.serine family.serine racemization.serine racemase
Sly02g0336741	Solyc02g080620	335.76	0.768502	0.011713	Amino acid metabolism.biosynthesis.shikimate family.phenylalanine and tyrosine.arogenate dehydratase (ADT)
Sly06g0377311	Solyc06g074530	753.004	-1.37316	1.99599e-08	Amino acid metabolism.biosynthesis.shikimate family.phenylalanine and tyrosine.arogenate dehydratase (ADT)
Sly11g0295441	Solyc11g017240	322.305	-0.539065	0.0108637	Amino acid metabolism.biosynthesis.shikimate family.phenylalanine and tyrosine.chorismate mutase
Sly04g0245801	Solyc04g054710	2524.72	-0.362675	0.0174583	Amino acid metabolism.biosynthesis.shikimate family.phenylalanine and tyrosine.prephenate aminotransferase (PPA-AT)
Sly10g0171201	Solyc10g038080	464.79	-0.776063	0.00137086	Amino acid metabolism.biosynthesis.shikimate family.shikimate pathway.3-dehydroquinate dehydratase and shikimate dehydrogenase
Sly05g0155411	Solyc05g050980	3346.82	-0.58518	3.87316e-05	Amino acid metabolism.biosynthesis.shikimate family.shikimate pathway.5-enolpyruvyl-shikimate 3-phosphate (EPSP) synthase
Sly04g0244801	Solyc04g051860	974.736	-0.339844	0.0246507	Amino acid metabolism.biosynthesis.shikimate family.shikimate pathway.shikimate kinase
Sly12g0061541	Solyc12g035190	223.104	1.03739	0.000365546	Amino acid metabolism.biosynthesis.shikimate family.tryptophan.anthranilate phosphoribosyltransferase
Sly06g0353031	Solyc06g006100	7672.45	-1.11587	2.33671e-09	Amino acid metabolism.biosynthesis.shikimate family.tryptophan.anthranilate synthase heterodimer.subunit alpha
Sly06g0362641	Solyc06g051410	837.701	-0.627398	0.000130969	Amino acid metabolism.biosynthesis.shikimate family.tryptophan.phosphoribosyanthranilate isomerase
Sly05g0143611	Solyc05g014970	2051.27	-0.562058	2.64257e-06	Amino acid metabolism.degradation.arginine.urease
Sly02g0330371	Solyc02g070670	2023.43	-0.337807	0.0137408	Amino acid metabolism.degradation.arginine.urease accessory protein activities.urease accessory protein (ureG)
Sly03g0225521	Solyc03g120450	5566.52	-0.583583	0.000807542	Amino acid metabolism.degradation.aromatic amino acid.aromatic-amino-acid aminotransferase
Sly12g0055411	Solyc12g014100	2439.44	-0.532122	0.000394447	Amino acid metabolism.degradation.aromatic amino acid.tyrosine.homogentisate dioxygenase
Sly01g0028441	Solyc01g091330	192.328	-1.14381	0.000791576	Amino acid metabolism.degradation.aromatic amino acid.tyrosine.maleylacetoacetate isomerase
Sly12g0048741	Solyc12g005200	498.433	-0.593787	0.00154378	Amino acid metabolism.degradation.branched-chain amino acid.acyl-CoA dehydrogenase oxidation.ETF electron transfer flavoprotein heterodimer.subunit alpha
Sly05g0158071	Solyc05g053300	3226.34	-0.391973	0.0102358	Amino acid metabolism.degradation.branched-chain amino acid.branched-chain alpha-keto acid dehydrogenase complex.dihydrolipoamide dehydrogenase component E3
Sly12g0075411	Solyc12g099100	2040.31	-0.381738	0.0231146	Amino acid metabolism.degradation.branched-chain amino acid.branched-chain alpha-keto acid dehydrogenase complex.dihydrolipoamide dehydrogenase component E3
Sly04g0247781	Solyc04g063350	471.242	3.03444	1.63011e-16	Amino acid metabolism.degradation.branched-chain amino acid.branched-chain alpha-keto acid dehydrogenase complex.E1 2-oxoisovalerate dehydrogenase subcomplex.subunit alpha
Sly06g0365241	Solyc06g059840	246.306	-1.10369	1.20703e-07	Amino acid metabolism.degradation.branched-chain amino acid.branched-chain alpha-keto acid dehydrogenase complex.E1 2-oxoisovalerate dehydrogenase subcomplex.subunit alpha
Sly01g0023131	Solyc01g080930	3269.46	-0.322823	0.00867576	Amino acid metabolism.degradation.branched-chain amino acid.enoyl-CoA hydratase
Sly02g0318851	Solyc02g022930	1503.19	-0.364641	0.0029362	Amino acid metabolism.degradation.branched-chain amino acid.isoleucine.3-hydroxypropionate dehydrogenase
Sly11g0306711	Solyc11g065070	653.73	1.26879	7.24525e-07	Amino acid metabolism.degradation.branched-chain amino acid.leucine.hydroxymethylglutaryl-CoA lyase
Sly09g0094901	Solyc09g065540	5697.67	-0.785671	3.42021e-05	Amino acid metabolism.degradation.branched-chain amino acid.leucine.methylcrotonoyl-CoA carboxylase heterodimer.subunit alpha
Sly01g0043801	Solyc01g108030	1955.65	-0.608806	0.00359335	Amino acid metabolism.degradation.branched-chain amino acid.leucine.methylcrotonoyl-CoA carboxylase heterodimer.subunit beta
Sly08g0280541	Solyc08g078130	953.146	-0.30235	0.0418687	Amino acid metabolism.degradation.branched-chain amino acid.leucine.methylglutaconyl-CoA hydratase
Sly01g0041691	Solyc01g106080	2591.57	-0.762332	2.95113e-10	Amino acid metabolism.degradation.branched-chain amino acid.valine.methylmalonate-semialdehyde dehydrogenase
Sly12g0054691	Solyc12g011430	383.238	-0.983358	1.13344e-08	Amino acid metabolism.degradation.cysteine.sulfur dioxygenase
Sly07g0119941	Solyc07g043310	810.853	0.441261	0.0216058	Amino acid metabolism.degradation.gamma-aminobutyrate (GABA).gamma-aminobutyric acid pyruvate transaminase
Sly08g0264611	Solyc08g014610	9.02012	-6.62106	0.000239442	Amino acid metabolism.degradation.gamma-aminobutyrate (GABA).gamma-aminobutyric acid pyruvate transaminase
Sly12g0050211	Solyc12g006470	32624.6	-1.26708	0.0103245	Amino acid metabolism.degradation.gamma-aminobutyrate (GABA).gamma-aminobutyric acid pyruvate transaminase
Sly06g0373241	Solyc06g071000	7985.25	-1.00416	2.73539e-10	Amino acid metabolism.degradation.proline.delta-1-pyrroline-5-carboxylate dehydrogenase
Sly02g0346191	Solyc02g089630	49264.6	-1.71607	1.04063e-16	Amino acid metabolism.degradation.proline.proline dehydrogenase
Sly04g0232871	Solyc04g009960	1684.49	-0.762258	0.00142786	Amino acid metabolism.degradation.threonine.threonine aldolase
Sly06g0365101	Solyc06g059740	60545.8	-0.724221	2.83245e-05	Carbohydrate metabolism.fermentation.alcoholic fermentation.alcohol dehydrogenase
Sly09g0076891	Solyc09g005110	30.5916	-1.5498	0.0196246	Carbohydrate metabolism.fermentation.alcoholic fermentation.pyruvate decarboxylase
Sly10g0181871	Solyc10g076510	8631.09	-1.21913	6.54964e-09	Carbohydrate metabolism.fermentation.alcoholic fermentation.pyruvate decarboxylase
Sly04g0252631	Solyc04g076880	3034.94	0.509546	0.00423566	Carbohydrate metabolism.gluconeogenesis.phosphoenolpyruvate carboxykinase
Sly01g0022621	Solyc01g080460	17625.4	-1.08566	2.18083e-21	Carbohydrate metabolism.gluconeogenesis.pyruvate orthophosphate dikinase activity.pyruvate orthophosphate dikinase
Sly06g0367071	Solyc06g062430	1676.42	-2.12963	2.083e-13	Carbohydrate metabolism.nucleotide sugar biosynthesis.UDP-D-glucuronic acid biosynthesis.myo-inositol oxidation pathway (MIOP).myo-inositol oxygenase
Sly12g0051621	Solyc12g008650	884.157	-2.88754	6.61991e-05	Carbohydrate metabolism.nucleotide sugar biosynthesis.UDP-D-glucuronic acid biosynthesis.myo-inositol oxidation pathway (MIOP).myo-inositol oxygenase
Sly04g0234791	Solyc04g014800	70.6289	2.40056	6.1024e-08	Carbohydrate metabolism.nucleotide sugar biosynthesis.UDP-D-glucuronic acid biosynthesis.myo-inositol oxidation pathway (MIOP).myo-inositol-1-phosphate phosphatase
Sly11g0293731	Solyc11g012410	2166.79	-0.636443	0.000255762	Carbohydrate metabolism.nucleotide sugar biosynthesis.UDP-D-glucuronic acid biosynthesis.myo-inositol oxidation pathway (MIOP).myo-inositol-1-phosphate phosphatase
Sly04g0245841	Solyc04g054740	4016.75	0.555814	0.0224874	Carbohydrate metabolism.nucleotide sugar biosynthesis.UDP-D-glucuronic acid biosynthesis.myo-inositol oxidation pathway (MIOP).myo-inositol-1-phosphate synthase
Sly05g0156551	Solyc05g051850	1430.77	-1.27826	3.89912e-06	Carbohydrate metabolism.nucleotide sugar biosynthesis.UDP-D-glucuronic acid biosynthesis.myo-inositol oxidation pathway (MIOP).myo-inositol-1-phosphate synthase
Sly08g0276311	Solyc00g011890	4657.05	-0.399434	0.00101152	Carbohydrate metabolism.nucleotide sugar biosynthesis.UDP-L-arabinose biosynthesis.salvage biosynthesis.L-arabinose kinase
Sly07g0111221	Solyc07g016160	2819.75	-0.527195	0.000306874	Carbohydrate metabolism.nucleotide sugar biosynthesis.UDP-L-arabinose biosynthesis.salvage biosynthesis.L-arabinose kinase
Sly02g0328061	Solyc02g068530	4587.9	0.294913	0.0149416	Carbohydrate metabolism.nucleotide sugar biosynthesis.UDP-N-acetylglucosamine biosynthesis.de novo biosynthesis.UDP-N-acetylglucosamine pyrophosphorylase
Sly07g0108751	Solyc07g007930	5797.59	-1.5605	8.30438e-25	Carbohydrate metabolism.oligosaccharide metabolism.galactinol-sucrose galactosyltransferase
Sly07g0132641	Solyc07g065980	861.194	-0.600878	0.00088316	Carbohydrate metabolism.oligosaccharide metabolism.galactinol-sucrose galactosyltransferase
Sly03g0202801	Solyc03g058970	6927.27	-0.529477	7.42368e-07	Carbohydrate metabolism.oligosaccharide metabolism.raffinose alpha-galactosidase
Sly01g0032981	Solyc01g097460	5033.71	-0.451904	0.00215185	Carbohydrate metabolism.oxidative pentose phosphate pathway.non-oxidative phase.ribose 5-phosphate isomerase
Sly05g0137081	Solyc05g008370	969.888	1.56337	1.38837e-11	Carbohydrate metabolism.oxidative pentose phosphate pathway.non-oxidative phase.ribose 5-phosphate isomerase
Sly11g0302101	Solyc00g006800	8975.77	-0.490133	0.000300758	Carbohydrate metabolism.oxidative pentose phosphate pathway.non-oxidative phase.transaldolase
Sly05g0155401	Solyc05g050970	4186.58	-0.525066	0.00267066	Carbohydrate metabolism.oxidative pentose phosphate pathway.non-oxidative phase.transketolase
Sly10g0168981	Solyc10g018300	15113.6	-0.459928	0.00268647	Carbohydrate metabolism.oxidative pentose phosphate pathway.non-oxidative phase.transketolase
Sly12g0069341	Solyc12g056120	7375.24	-0.288401	0.00167339	Carbohydrate metabolism.oxidative pentose phosphate pathway.oxidative phase.6-phosphogluconate dehydrogenase
Sly05g0139191	#N/A	3250.56	-0.295404	0.0484558	Carbohydrate metabolism.oxidative pentose phosphate pathway.oxidative phase.6-phosphogluconate dehydrogenase
Sly01g0005641	Solyc01g010250	308.857	2.42366	3.76724e-13	Carbohydrate metabolism.oxidative pentose phosphate pathway.oxidative phase.6-phosphogluconolactonase
Sly05g0140461	Solyc05g012110	3102.1	1.56048	2.5736e-12	Carbohydrate metabolism.oxidative pentose phosphate pathway.oxidative phase.6-phosphogluconolactonase
Sly06g0363461	Solyc06g053200	1964.33	0.276972	0.0188586	Carbohydrate metabolism.oxidative pentose phosphate pathway.oxidative phase.6-phosphogluconolactonase
Sly07g0132931	Solyc07g066270	1192	-0.411057	0.00594757	Carbohydrate metabolism.oxidative pentose phosphate pathway.oxidative phase.6-phosphogluconolactonase
Sly01g0036711	Solyc01g100950	1168.49	-0.297548	0.02692	Carbohydrate metabolism.oxidative pentose phosphate pathway.oxidative phase.glucose-6-phosphate dehydrogenase
Sly02g0350551	Solyc02g093830	5990.1	-0.344784	0.00151831	Carbohydrate metabolism.oxidative pentose phosphate pathway.oxidative phase.glucose-6-phosphate dehydrogenase
Sly04g0234151	Solyc04g014270	1274.56	-0.352501	0.0136675	Carbohydrate metabolism.plastidial glycolysis.ATP-dependent phosphofructokinase
Sly11g0291431	Solyc11g010450	2517.47	0.271513	0.0125978	Carbohydrate metabolism.plastidial glycolysis.ATP-dependent phosphofructokinase
Sly03g0219041	Solyc03g114500	5904.77	-0.578316	4.72611e-05	Carbohydrate metabolism.plastidial glycolysis.enolase
Sly05g0137341	Solyc05g008600	20711.4	-0.344995	0.0226591	Carbohydrate metabolism.plastidial glycolysis.fructose-1,6-bisphosphate aldolase
Sly04g0245901	Solyc04g054820	496.833	0.658515	0.00991774	Carbohydrate metabolism.plastidial glycolysis.phosphoglycerate mutase
Sly04g0250571	Solyc04g072800	351.292	-0.588738	0.0289959	Carbohydrate metabolism.plastidial glycolysis.phosphoglycerate mutase
Sly01g0047261	Solyc01g111120	9795.87	-0.329872	0.0396261	Carbohydrate metabolism.plastidial glycolysis.triosephosphate isomerase
Sly01g0045691	Solyc01g109790	9615.75	0.619292	0.0162205	Carbohydrate metabolism.starch metabolism.biosynthesis.ADP-glucose pyrophosphorylase
Sly07g0112601	Solyc07g019440	2506.81	-0.34176	0.00843819	Carbohydrate metabolism.starch metabolism.biosynthesis.ADP-glucose pyrophosphorylase
Sly07g0127111	Solyc07g056140	22780.5	-0.595452	0.0027705	Carbohydrate metabolism.starch metabolism.biosynthesis.ADP-glucose pyrophosphorylase
Sly04g0258571	Solyc04g082400	4274.13	-0.289636	0.0396917	Carbohydrate metabolism.starch metabolism.biosynthesis.starch branching enzyme
Sly09g0080401	Solyc09g009190	6532.76	0.487925	0.00541588	Carbohydrate metabolism.starch metabolism.biosynthesis.starch branching enzyme
Sly06g0355361	Solyc06g009220	2751.55	-0.408975	0.013512	Carbohydrate metabolism.starch metabolism.biosynthesis.starch debranching enzyme
Sly07g0110661	Solyc07g014590	1741.74	-0.525354	0.00021008	Carbohydrate metabolism.starch metabolism.biosynthesis.starch debranching enzyme
Sly03g0208601	Solyc03g083090	8093.19	-0.521261	0.00550672	Carbohydrate metabolism.starch metabolism.biosynthesis.starch synthase activities.starch synthase (SSI)
Sly02g0336671	Solyc02g080570	3292.73	-0.464279	0.0303854	Carbohydrate metabolism.starch metabolism.biosynthesis.starch synthase activities.starch synthase (SSIII)
Sly02g0330731	Solyc02g071040	8995.8	-1.02772	1.46126e-12	Carbohydrate metabolism.starch metabolism.biosynthesis.starch synthase activities.starch synthase (SSIV)
Sly04g0258221	Solyc04g082090	1246.59	-0.397383	0.00361682	Carbohydrate metabolism.starch metabolism.degradation.hydrolysis and phosphorolysis.amylase activities.alpha amylase
Sly05g0135661	Solyc05g007070	7428.1	-0.598675	0.00894003	Carbohydrate metabolism.starch metabolism.degradation.hydrolysis and phosphorolysis.amylase activities.alpha amylase
Sly08g0260221	Solyc08g005780	1944.5	1.01139	5.70566e-15	Carbohydrate metabolism.starch metabolism.degradation.hydrolysis and phosphorolysis.amylase activities.beta amylase
Sly08g0279981	Solyc08g077530	5089.13	-0.755248	0.00264878	Carbohydrate metabolism.starch metabolism.degradation.hydrolysis and phosphorolysis.amylase activities.beta amylase
Sly03g0205371	Solyc03g065340	34704.9	-0.986344	1.59361e-11	Carbohydrate metabolism.starch metabolism.degradation.hydrolysis and phosphorolysis.plastidial alpha-glucan phosphorylase
Sly04g0245111	Solyc04g053120	13359.5	-0.38669	0.0197569	Carbohydrate metabolism.starch metabolism.degradation.hydrolysis and phosphorolysis.plastidial glucanotransferase
Sly05g0133391	Solyc05g005020	10802.7	-0.37004	0.00151	Carbohydrate metabolism.starch metabolism.degradation.phosphorylation.glucan, water dikinase (GWD)
Sly08g0268501	Solyc08g022030	967.858	-0.542714	0.000202018	Carbohydrate metabolism.starch metabolism.granule initiation.initiation factor (MRC/PII1)
Sly09g0080481	Solyc09g009260	9149.56	-0.505792	0.00983904	Carbohydrate metabolism.sucrose metabolism.biosynthesis.cytosolic fructose-bisphosphate aldolase
Sly06g0352231	Solyc06g005490	6826.51	-0.639392	2.01058e-06	Carbohydrate metabolism.sucrose metabolism.biosynthesis.cytosolic triose-phosphate isomerase
Sly01g0023781	Solyc01g081520	2631.57	-0.296779	0.0326928	Carbohydrate metabolism.sucrose metabolism.biosynthesis.cytosolic UDP-glucose pyrophosphorylase
Sly09g0103511	Solyc09g092130	2140.14	-1.06532	8.22632e-16	Carbohydrate metabolism.sucrose metabolism.biosynthesis.sucrose-phosphate synthase
Sly11g0302681	Solyc11g045110	461.903	2.11836	0.0182684	Carbohydrate metabolism.sucrose metabolism.biosynthesis.sucrose-phosphate synthase
Sly11g0303751	Solyc11g042850	6.83737	-6.21486	0.000941016	Carbohydrate metabolism.sucrose metabolism.degradation.fructose kinase
Sly02g0348461	Solyc02g091830	772.56	-2.69273	1.50636e-49	Carbohydrate metabolism.sucrose metabolism.degradation.hexokinase
Sly03g0226191	Solyc03g121070	3973.54	-0.743153	0.000263549	Carbohydrate metabolism.sucrose metabolism.degradation.hexokinase
Sly04g0257521	Solyc04g081400	2852.49	-0.647137	4.0831e-08	Carbohydrate metabolism.sucrose metabolism.degradation.hexokinase
Sly06g0370251	Solyc06g066440	667.581	0.509066	0.00499926	Carbohydrate metabolism.sucrose metabolism.degradation.hexokinase
Sly09g0081321	Solyc09g010080	1857.51	2.10433	0.00711176	Carbohydrate metabolism.sucrose metabolism.degradation.invertase activities.acid beta-fructofuranosidase (CWIN)
Sly03g0209481	Solyc03g083910	9150.59	-0.484538	0.0280653	Carbohydrate metabolism.sucrose metabolism.degradation.invertase activities.acid beta-fructofuranosidase (VIN)
Sly01g0036551	Solyc01g100810	1054.12	-0.614547	0.00242889	Carbohydrate metabolism.sucrose metabolism.degradation.invertase activities.alkaline sucrose-specific invertase (CIN)
Sly01g0047241	Solyc01g111100	453.916	1.32775	0.00166843	Carbohydrate metabolism.sucrose metabolism.degradation.invertase activities.alkaline sucrose-specific invertase (CIN)
Sly06g0368891	Solyc06g065210	2590.18	0.410746	0.01177	Carbohydrate metabolism.sucrose metabolism.degradation.invertase activities.alkaline sucrose-specific invertase (CIN)
Sly11g0289091	Solyc11g007270	1836.06	-0.35343	0.00443284	Carbohydrate metabolism.sucrose metabolism.degradation.invertase activities.alkaline sucrose-specific invertase (CIN)
Sly11g0297531	Solyc11g020610	275.378	1.0737	9.75246e-08	Carbohydrate metabolism.sucrose metabolism.degradation.invertase activities.alkaline sucrose-specific invertase (CIN)
Sly02g0337371	Solyc02g081300	210.435	2.70923	3.60922e-10	Carbohydrate metabolism.sucrose metabolism.degradation.sucrose synthase
Sly03g0214001	Solyc03g098290	257.258	3.01206	0.0251545	Carbohydrate metabolism.sucrose metabolism.degradation.sucrose synthase
Sly07g0119181	Solyc07g042550	8938.77	1.25289	8.63678e-21	Carbohydrate metabolism.sucrose metabolism.degradation.sucrose synthase
Sly09g0105281	Solyc09g098590	2648.48	-0.587441	2.17612e-05	Carbohydrate metabolism.sucrose metabolism.degradation.sucrose synthase
Sly06g0380011	Solyc06g082150	799.777	-0.444995	0.0328269	Carbohydrate metabolism.sucrose metabolism.regulation of sucrose/starch partitioning.bifunctional 6-phosphofructo-2-kinase and fructose-2,6-bisphosphatase
Sly10g0166341	Solyc10g008980	24448	0.391449	0.000473055	Carbohydrate metabolism.sucrose metabolism.triose-phosphate translocation.triose phosphate:phosphate translocator
Sly03g0209511	Solyc03g083960	337.471	-1.00225	0.000188715	Carbohydrate metabolism.trehalose metabolism.trehalose-6-phosphate phosphatase
Sly04g0250691	Solyc04g072920	120.217	1.25057	0.0473551	Carbohydrate metabolism.trehalose metabolism.trehalose-6-phosphate phosphatase
Sly07g0128411	Solyc07g062140	1907.21	0.453168	0.0104867	Carbohydrate metabolism.trehalose metabolism.trehalose-6-phosphate synthase
Sly12g0072741	Solyc12g094600	24.5215	-1.47164	0.0275216	Cell cycle organisation.cell cycle control.cyclin-dependent regulation.cyclin activities.cyclin (CYCB)
Sly01g0043491	Solyc01g107730	1239.63	2.67984	5.5452e-17	Cell cycle organisation.cell cycle control.cyclin-dependent regulation.cyclin activities.cyclin (CYCD)
Sly02g0335441	Solyc02g079370	29.3267	2.11525	0.0233083	Cell cycle organisation.cell cycle control.cyclin-dependent regulation.cyclin activities.cyclin (CYCD)
Sly02g0349631	Solyc02g092980	2963.61	0.689483	0.000619449	Cell cycle organisation.cell cycle control.cyclin-dependent regulation.cyclin activities.cyclin (CYCD)
Sly04g0251811	Solyc04g076040	1782.85	0.30449	0.0186035	Cell cycle organisation.cell cycle control.cyclin-dependent regulation.cyclin activities.cyclin (CYCD)
Sly04g0254301	Solyc04g078470	114.344	2.4018	0.000245528	Cell cycle organisation.cell cycle control.cyclin-dependent regulation.cyclin activities.cyclin (CYCD)
Sly05g0155961	Solyc05g051410	210.397	0.942392	0.0092737	Cell cycle organisation.cell cycle control.cyclin-dependent regulation.cyclin activities.cyclin (CYCD)
Sly12g0070851	Solyc12g087900	18.6854	-3.22333	0.00485717	Cell cycle organisation.cell cycle control.cyclin-dependent regulation.cyclin activities.cyclin (CYCD)
Sly01g0034471	Solyc01g098930	57.7273	3.25826	2.22772e-06	Cell cycle organisation.cell cycle control.cyclin-dependent regulation.cyclin activities.cyclin (CYCP)
Sly09g0094531	Solyc09g065200	884.891	0.428549	0.028197	Cell cycle organisation.cell cycle control.cyclin-dependent regulation.cyclin activities.cyclin (CYCP)
Sly08g0273201	Solyc08g066330	2353.79	0.556309	0.000129591	Cell cycle organisation.cell cycle control.cyclin-dependent regulation.cyclin-dependent protein kinase complex.catalytic component CDKA
Sly11g0310941	Solyc11g070140	238.277	0.654095	0.00611442	Cell cycle organisation.cell cycle control.cyclin-dependent regulation.cyclin-dependent protein kinase complex.catalytic component CDKA
Sly12g0051101	Solyc12g007200	2668.82	0.447606	0.0181058	Cell cycle organisation.cell cycle control.cyclin-dependent regulation.cyclin-dependent protein kinase complex.catalytic component CDKF
Sly02g0347281	Solyc02g090680	2053.86	1.03003	2.01927e-08	Cell cycle organisation.cell cycle control.cyclin-dependent regulation.cyclin-dependent protein kinase inhibitor activities.inhibitor (KRP/ICK)
Sly09g0082341	Solyc09g010980	94.5233	1.28306	0.0218017	Cell cycle organisation.cell cycle control.cyclin-dependent regulation.cyclin-dependent protein kinase inhibitor activities.inhibitor (SIM)
Sly11g0289741	Solyc11g007870	54.9787	-1.37982	0.0266981	Cell cycle organisation.cell cycle control.cyclin-dependent regulation.cyclin-dependent protein kinase inhibitor activities.inhibitor (SIM)
Sly11g0307641	Solyc11g066000	15.1742	2.1783	0.028956	Cell cycle organisation.cell cycle control.cyclin-dependent regulation.cyclin-dependent protein kinase inhibitor activities.inhibitor (SIM)
Sly11g0307341	#N/A	14.299	2.42044	0.0143638	Cell cycle organisation.cell cycle control.cyclin-dependent regulation.cyclin-dependent protein kinase inhibitor activities.inhibitor (SIM)
Sly06g0377541	#N/A	131.858	5.19524	9.13423e-29	Cell cycle organisation.cell cycle control.cyclin-dependent regulation.cyclin-dependent protein kinase inhibitor activities.inhibitor (SIM)
Sly01g0002741	Solyc01g007760	745.435	-0.542233	0.0118809	Cell cycle organisation.cell cycle control.regulation.transcription factor (E2F)
Sly11g0309501	Solyc11g068800	360.057	-0.629599	0.00152765	Cell cycle organisation.cell cycle control.regulation.transcription factor (E2F)
Sly08g0282381	Solyc08g079760	245.789	1.82529	7.23619e-06	Cell cycle organisation.cytokinesis.cell-plate formation.alpha-AURORA kinase activator (TPXL2/3)
Sly02g0329951	Solyc02g070260	9454.96	0.371903	0.00062433	Cell cycle organisation.cytokinesis.cell-plate formation.cell plate maturation factor (AIR9)
Sly06g0370691	Solyc06g066810	1317.57	-0.435167	0.00816082	Cell cycle organisation.cytokinesis.phragmoplast disassembly.Katanin ATP-dependent microtubule severing complex.catalytic component
Sly05g0154201	Solyc05g049970	699.489	0.432721	0.0355143	Cell cycle organisation.cytokinesis.phragmoplast disassembly.NACK-PQR signalling pathway.MAP-kinase (NRK/MPK)
Sly12g0057841	Solyc12g019460	1627.12	0.279458	0.0490448	Cell cycle organisation.cytokinesis.phragmoplast disassembly.NACK-PQR signalling pathway.MAP-kinase (NRK/MPK)
Sly03g0224471	Solyc03g119490	339.76	-0.818196	0.00138036	Cell cycle organisation.cytokinesis.phragmoplast disassembly.NACK-PQR signalling pathway.MAPK-kinase (NQK/ANQ)
Sly12g0052031	Solyc12g009020	1014.56	0.570149	0.00498925	Cell cycle organisation.cytokinesis.phragmoplast disassembly.NACK-PQR signalling pathway.MAPK-kinase (NQK/ANQ)
Sly03g0212451	Solyc03g096890	278.758	-0.752149	0.000637549	Cell cycle organisation.cytokinesis.phragmoplast microtubule organization.Kinesin-12-regulating protein kinase (TIO)
Sly02g0349601	Solyc02g092950	369.986	-0.457923	0.0283813	Cell cycle organisation.cytokinesis.phragmoplast microtubule organization.microtubule plus-end-tracking protein (EB1)
Sly07g0131511	Solyc07g064970	12601.1	-0.729428	3.12316e-17	Cell cycle organisation.cytokinesis.phragmoplast microtubule organization.microtubule-associated protein (MAP65-2)
Sly01g0015181	Solyc01g057310	614.462	-0.416102	0.0307594	Cell cycle organisation.cytokinesis.phragmoplast microtubule organization.phragmoplast integrity regulator (Kinesin-12)
Sly08g0263981	Solyc08g013940	349.705	-0.637603	0.00779553	Cell cycle organisation.cytokinesis.phragmoplast microtubule organization.protein kinase (RUK)
Sly01g0006871	Solyc01g011340	2816.85	-0.280585	0.0305162	Cell cycle organisation.cytokinesis.preprophase microtubule organization.TON1-TRM-PP2A (TTP) preprophase band formation complex.catalytic component PP2A-phosphatase
Sly02g0345621	Solyc02g089030	290.645	2.13065	8.61836e-12	Cell cycle organisation.cytokinesis.preprophase microtubule organization.TON1-TRM-PP2A (TTP) preprophase band formation complex.component TRM
Sly03g0219711	Solyc03g115000	1345.26	0.604875	0.00375738	Cell cycle organisation.cytokinesis.preprophase microtubule organization.TON1-TRM-PP2A (TTP) preprophase band formation complex.component TRM
Sly02g0349981	Solyc02g093300	927.963	-0.617338	0.00500456	Cell cycle organisation.DNA replication.elongation.DNA polymerase alpha complex.catalytic component POLA1
Sly08g0285291	Solyc08g082200	259.729	-0.755492	0.00277169	Cell cycle organisation.DNA replication.elongation.DNA polymerase alpha complex.primase component POLA4
Sly06g0379541	Solyc06g076660	963.695	-0.908376	9.01489e-05	Cell cycle organisation.DNA replication.elongation.DNA-tracking platform.sliding clamp protein (PCNA)
Sly03g0219791	Solyc03g115050	983.033	-0.461592	0.037332	Cell cycle organisation.DNA replication.elongation.single-stranded-DNA binding RPA complex.component RPA1
Sly07g0112381	Solyc07g018300	343.531	-0.731313	0.00776484	Cell cycle organisation.DNA replication.elongation.single-stranded-DNA binding RPA complex.component RPA2
Sly05g0137361	Solyc05g008620	231.411	-0.987426	5.36001e-06	Cell cycle organisation.DNA replication.initiation.GINS DNA replication fork maintenance complex.component PSF3
Sly09g0078441	Solyc09g007330	353.733	-0.599452	0.00852331	Cell cycle organisation.DNA replication.initiation.MCM8-9 auxiliary complex.component MCM8
Sly06g0355751	Solyc06g009680	393.381	-0.691434	0.0116782	Cell cycle organisation.DNA replication.initiation.replicated DNA checkpoint protein (TopBP1)
Sly01g0026461	Solyc01g088380	265.027	-0.916933	0.00401182	Cell cycle organisation.DNA replication.maturation.auxiliary factor (JHS1/DNA2)
Sly11g0307971	Solyc11g066370	2181.58	-0.465935	0.00567587	Cell cycle organisation.DNA replication.maturation.DNA ligase (LIG1)
Sly05g0141441	Solyc05g012940	256.011	-0.85063	0.000310164	Cell cycle organisation.DNA replication.maturation.ribonuclease H2 complex.subunit B
Sly02g0330511	Solyc02g070780	1727.8	-0.530982	0.021276	Cell cycle organisation.DNA replication.preinitiation.MCM replicative DNA helicase complex.component MCM3
Sly01g0046021	Solyc01g110130	1963.15	-0.504274	0.0164084	Cell cycle organisation.DNA replication.preinitiation.MCM replicative DNA helicase complex.component MCM4
Sly07g0105321	Solyc07g005020	1431.53	-0.581837	0.00646448	Cell cycle organisation.DNA replication.preinitiation.MCM replicative DNA helicase complex.component MCM5
Sly12g0055171	Solyc12g013880	770.766	-1.09914	3.41628e-11	Cell cycle organisation.DNA replication.preinitiation.origin recognition complex.component ORC3
Sly05g0137281	Solyc05g008540	231.305	-0.889313	0.0155161	Cell cycle organisation.DNA replication.preinitiation.origin recognition complex.component ORC4
Sly12g0060331	Solyc12g062480	362.525	-0.494692	0.0272656	Cell cycle organisation.DNA replication.telomere replication.telomere integrity maintenance complex.component CTC1
Sly10g0162341	Solyc10g005580	829.523	0.474099	0.0407555	Cell cycle organisation.membrane organisation.endoplasmic reticulum (ER) organisation.ER body formation factor (NAIP)
Sly02g0319531	Solyc02g030450	702.306	-0.526295	0.0112433	Cell cycle organisation.membrane organisation.endoplasmic reticulum (ER) organisation.ER tubulae formation factor (RHD3/RL)
Sly01g0030501	Solyc01g095200	6679.17	-0.289298	0.0194463	Cell cycle organisation.membrane organisation.endoplasmic reticulum (ER) organisation.ER-associated protein (Reticulon)
Sly02g0346921	Solyc02g090370	44.3176	-3.97248	2.10086e-07	Cell cycle organisation.membrane organisation.endoplasmic reticulum (ER) organisation.ER-associated protein (Reticulon)
Sly03g0224141	Solyc03g119190	65.4896	2.20585	7.47048e-05	Cell cycle organisation.membrane organisation.endoplasmic reticulum (ER) organisation.ER-associated protein (Reticulon)
Sly05g0137631	Solyc05g008890	54.068	2.65879	1.66775e-06	Cell cycle organisation.membrane organisation.endoplasmic reticulum (ER) organisation.ER-associated protein (Reticulon)
Sly06g0360061	Solyc06g036430	3567.31	-1.31982	6.54411e-13	Cell cycle organisation.membrane organisation.endoplasmic reticulum (ER) organisation.ER-associated protein (Reticulon)
Sly11g0292431	Solyc11g011370	382.246	-0.550165	0.00647593	Cell cycle organisation.mitosis and meiosis.chromatin condensation.condensin I complex.component CAP-G
Sly02g0344491	Solyc02g087980	1748.92	-0.583292	0.00701417	Cell cycle organisation.mitosis and meiosis.chromatin condensation.condensin I/II complex.component CAP-C/SMC4
Sly03g0209871	Solyc03g093250	1567.2	-0.565684	0.00256761	Cell cycle organisation.mitosis and meiosis.chromatin condensation.condensin I/II complex.component CAP-E2/SMC2
Sly12g0075881	Solyc12g099510	558.36	-1.07303	2.29439e-05	Cell cycle organisation.mitosis and meiosis.chromatin condensation.condensin II complex.component CAP-D2B
Sly12g0075761	Solyc12g099420	745.934	-0.315011	0.0364437	Cell cycle organisation.mitosis and meiosis.chromatin condensation.condensin II complex.component CAP-H2
Sly04g0249901	Solyc04g072210	180.291	0.578668	0.0324716	Cell cycle organisation.mitosis and meiosis.chromosome segregation.kinetochore proteins.NDC80 outer kinetochore complex.component MUN/SPC24
Sly03g0216871	Solyc03g112550	250.487	-0.634131	0.0210229	Cell cycle organisation.mitosis and meiosis.chromosome segregation.kinetochore proteins.NDC80 outer kinetochore complex.component SPC25
Sly12g0051651	Solyc12g008680	138.304	-0.858099	0.0140896	Cell cycle organisation.mitosis and meiosis.meiotic recombination.DNA strand exchange.HOP2-MND1 presynaptic filament stabilization complex.component MND1
Sly09g0099421	Solyc09g082790	97.7854	-1.26561	0.0495821	Cell cycle organisation.mitosis and meiosis.meiotic recombination.DNA strand exchange.recombinase (DMC1)
Sly04g0244501	Solyc04g051490	222.136	1.4213	0.00029045	Cell cycle organisation.mitosis and meiosis.meiotic recombination.meiotic crossover.class II interference-insensitive crossover pathway.MUS81-dependent pathway.MUS81-EME1 Holliday junction cleavage heterodimer.component EME1
Sly02g0350861	Solyc02g094100	302.73	-0.7295	0.0161047	Cell cycle organisation.mitosis and meiosis.meiotic recombination.meiotic crossover.FIGL1-FLIP meiotic crossover regulator complex.ATPase component FIGL1
Sly01g0039371	Solyc01g103960	1016.37	-0.525155	0.0104889	Cell cycle organisation.mitosis and meiosis.meiotic recombination.meiotic crossover.RTR Holliday junction dissolution complex.helicase component RecQ4A
Sly05g0158701	Solyc05g053800	2559.9	-0.324833	0.0195068	Cell cycle organisation.mitosis and meiosis.meiotic recombination.meiotic double strand break processing.MRE11-RAD50-NBS1 (MRN) complex.component RAD50
Sly01g0024801	Solyc01g086930	520.558	0.450063	0.0203827	Cell cycle organisation.mitosis and meiosis.meiotic recombination.meiotic double strand break processing.ssDNA endonuclease (COM1/SAE2)
Sly06g0375431	Solyc06g072830	11969.6	-3.56944	1.04236e-99	Cell cycle organisation.mitosis and meiosis.metaphase to anaphase transition.Anaphase-Promoting Complex/Cyclosome (APC/C)-dependent ubiquitination.activator protein (CDC20)
Sly08g0282721	Solyc08g080080	1593.83	-0.648838	5.44446e-05	Cell cycle organisation.mitosis and meiosis.metaphase to anaphase transition.Anaphase-Promoting Complex/Cyclosome (APC/C)-dependent ubiquitination.activator protein (CDH1)
Sly05g0136421	Solyc05g007750	563.528	-0.350862	0.0375094	Cell cycle organisation.mitosis and meiosis.metaphase to anaphase transition.Anaphase-Promoting Complex/Cyclosome (APC/C)-dependent ubiquitination.APC/C E3 ubiquitin ligase complex.catalytic core subcomplex.component APC2
Sly01g0040051	Solyc01g104490	395.327	-0.547853	0.00589475	Cell cycle organisation.mitosis and meiosis.sister chromatid separation.cohesin dissociation.separase (ESP1)
Sly06g0371011	Solyc06g068060	1846.53	-0.281092	0.0234496	Cell cycle organisation.mitosis and meiosis.sister chromatid separation.cohesin establishment.cohesin cofactor (PDS5)
Sly08g0280411	Solyc08g077990	388.022	-0.672399	0.0041819	Cell cycle organisation.mitosis and meiosis.sister chromatid separation.cohesin loading.adherin-recruiting kinase (CDC7)
Sly05g0150261	Solyc05g026510	3174.7	-0.295916	0.0438128	Cell cycle organisation.mitosis and meiosis.sister chromatid separation.cohesin regulator complex.component SCC3
Sly06g0376511	Solyc06g073780	1677.92	-0.409412	0.0089135	Cell cycle organisation.mitosis and meiosis.sister chromatid separation.cohesin regulator complex.component SMC3/TTN7
Sly01g0024521	Solyc01g086690	186.528	-0.721732	0.0184999	Cell cycle organisation.mitosis and meiosis.sister chromatid separation.cohesin regulator complex.mitotic-specific Kleisin-type component SCC1
Sly02g0350671	Solyc02g093930	585.617	-0.447697	0.0164538	Cell cycle organisation.mitosis and meiosis.sister chromatid separation.cohesin regulator complex.mitotic-specific Kleisin-type component SCC1
Sly11g0295341	Solyc11g017130	50.547	-1.09201	0.0316347	Cell cycle organisation.mitosis and meiosis.sister chromatid separation.meiosis II spindle orientation.regulatory protein (PS1)
Sly01g0038331	Solyc01g103040	839.9	-0.345367	0.0480206	Cell cycle organisation.mitosis and meiosis.sister chromatid separation.spindle assembly checkpoint machinery.checkpoint protein (MAD1)
Sly06g0362281	Solyc06g051040	47.5782	-1.09869	0.0337743	Cell cycle organisation.mitosis and meiosis.sister chromatid separation.spindle assembly checkpoint machinery.checkpoint protein (MAD3/BUBR1)
Sly12g0058751	Solyc12g021230	2946.04	-0.260412	0.0168951	Cell cycle organisation.organellar DNA replication.DNA gyrase complex.subunit B
Sly11g0295431	Solyc11g017230	250.986	-0.523199	0.0314533	Cell cycle organisation.organellar DNA replication.RNA primer removal.plastidial exonuclease
Sly07g0127401	Solyc07g056370	1704.17	0.359867	0.011009	Cell cycle organisation.organelle division.mitochondrion and peroxisome division.division factor (PMD)
Sly10g0184061	Solyc10g079550	345.797	-0.508326	0.00829348	Cell cycle organisation.organelle division.mitochondrion and peroxisome division.DRP3-recruiting factor (FIS1)
Sly08g0261321	Solyc08g006600	794.483	0.900972	7.02548e-05	Cell cycle organisation.organelle division.mitochondrion and peroxisome division.dynamin-like protein (DRP3)
Sly01g0028871	Solyc01g091730	2596.68	0.383293	0.00649048	Cell cycle organisation.organelle division.mitochondrion and peroxisome division.peroxisomal fission factor (PEX11)
Sly10g0168501	Solyc10g017850	5634.35	-0.313699	0.0300834	Cell cycle organisation.organelle division.mitochondrion and peroxisome division.peroxisomal fission factor (PEX11)
Sly05g0154491	Solyc05g050240	39.6912	3.07186	0.00804252	Cell cycle organisation.organelle division.plastid division.ARC5-recruitment factor (PDV)
Sly10g0180961	Solyc10g074700	1353.18	-0.35552	0.0217002	Cell division.
Sly01g0032181	Solyc01g096700	15748.7	0.516201	0.000512466	Cell division.
Sly04g0252051	Solyc04g076300	895.204	0.818959	1.23008e-06	Cell division.
Sly01g0014411	Solyc01g056570	2277.07	-0.346479	0.0276543	Cell division.
Sly03g0220251	Solyc03g115500	148.497	4.03238	6.1472e-14	Cell division.
Sly03g0221141	Solyc03g116360	1020.29	-0.93206	1.40421e-07	Cell division.
Sly07g0117991	Solyc07g041230	230.679	2.79199	3.04689e-10	Cell division.
Sly08g0259741	Solyc08g005460	26.3283	1.93361	0.0032737	Cell division.
Sly08g0278191	Solyc08g075920	284.323	0.94051	0.0012874	Cell division.
Sly09g0082581	Solyc09g011160	70.4219	-2.41854	1.30709e-06	Cell division.
Sly11g0306781	Solyc11g065120	605.525	0.559916	0.0144816	Cell division.
Sly12g0073311	Solyc12g096110	52.8486	1.99897	1.07996e-05	Cell division.
Sly07g0127271	Solyc07g056260	1392.74	0.856913	6.91205e-07	Cell wall.callose.callose synthase
Sly07g0128161	Solyc07g061920	539.941	2.82202	0.000325565	Cell wall.callose.callose synthase
Sly01g0046271	Solyc01g110340	170.033	1.30721	0.000434922	Cell wall.cellulose.cellulose degradation.endo-1,4-beta-glucanase
Sly04g0235601	Solyc04g015560	6502.07	-0.674619	4.06138e-07	Cell wall.cellulose.cellulose degradation.endo-1,4-beta-glucanase
Sly05g0133441	Solyc05g005080	23236.2	1.72402	6.02232e-58	Cell wall.cellulose.cellulose degradation.endo-1,4-beta-glucanase
Sly05g0157281	Solyc05g052530	5.22304	-4.8173	0.0213034	Cell wall.cellulose.cellulose degradation.endo-1,4-beta-glucanase
Sly06g0352861	Solyc06g005970	1391.5	-0.417847	0.022195	Cell wall.cellulose.cellulose degradation.endo-1,4-beta-glucanase
Sly06g0376481	Solyc06g073760	1482.09	-2.66017	1.86749e-15	Cell wall.cellulose.cellulose degradation.endo-1,4-beta-glucanase
Sly06g0379651	Solyc06g076780	1229.2	-0.38352	0.0328435	Cell wall.cellulose.cellulose degradation.endo-1,4-beta-glucanase
Sly07g0122011	Solyc07g049300	2921.51	0.342442	0.0476261	Cell wall.cellulose.cellulose degradation.endo-1,4-beta-glucanase
Sly09g0097931	Solyc09g075360	693.766	-1.8996	8.26197e-27	Cell wall.cellulose.cellulose degradation.endo-1,4-beta-glucanase
Sly10g0187151	Solyc10g083410	13.3175	2.63999	0.0305092	Cell wall.cellulose.cellulose degradation.endo-1,4-beta-glucanase
Sly11g0304121	Solyc11g040340	58.4508	2.37206	0.00525294	Cell wall.cellulose.cellulose degradation.endo-1,4-beta-glucanase
Sly12g0069191	Solyc12g055980	666.542	-1.64488	1.74781e-10	Cell wall.cellulose.cellulose degradation.endo-1,4-beta-glucanase
Sly03g0191521	Solyc03g005450	1166.16	1.21118	6.29046e-06	Cell wall.cellulose.cellulose synthase
Sly07g0119981	Solyc07g043390	35376	-2.07765	0.0112645	Cell wall.cellulose.cellulose synthase
Sly07g0122671	Solyc07g051820	104.269	4.15297	1.85417e-10	Cell wall.cellulose.cellulose synthase
Sly08g0285781	Solyc08g082650	418.208	1.32488	0.000629634	Cell wall.cellulose.cellulose synthase
Sly12g0056111	Solyc12g015770	421.256	-2.73708	1.33681e-13	Cell wall.cellulose.cellulose synthase
Sly01g0025161	Solyc01g087210	21047.2	0.459599	0.00063333	Cell wall.cellulose.cellulose synthase complex (CSC).CSC components.catalytic component CesA
Sly02g0332041	Solyc02g072240	53.825	3.47498	2.48379e-06	Cell wall.cellulose.cellulose synthase complex (CSC).CSC components.catalytic component CesA
Sly04g0249291	Solyc04g071650	15431.6	1.52959	1.36296e-32	Cell wall.cellulose.cellulose synthase complex (CSC).CSC components.catalytic component CesA
Sly04g0250561	Solyc04g072790	59.0239	2.37595	0.0198554	Cell wall.cellulose.cellulose synthase complex (CSC).CSC components.catalytic component CesA
Sly08g0269891	Solyc08g061100	34216	0.447247	0.000151375	Cell wall.cellulose.cellulose synthase complex (CSC).CSC components.catalytic component CesA
Sly11g0287161	Solyc11g005560	384.981	-0.88788	5.66474e-06	Cell wall.cellulose.cellulose synthase complex (CSC).CSC components.catalytic component CesA
Sly03g0228071	Solyc03g123920	1924.99	-0.444505	0.000991939	Cell wall.cellulose.cellulose synthase complex (CSC).CSC trafficking.regulatory protein (SHOU4)
Sly02g0343411	Solyc02g086840	154.346	-0.774955	0.0331079	Cell wall.cellulose.cellulose synthase complex (CSC).microtubule-dependent CSC insertion.regulatory protein (CMU)
Sly03g0218841	Solyc03g114320	2130	-1.02465	1.27213e-11	Cell wall.cellulose.cellulose synthase complex (CSC).microtubule-dependent CSC insertion.regulatory protein (CMU)
Sly04g0245621	Solyc04g054480	11325.2	1.54407	4.26972e-45	Cell wall.cellulose.cellulose synthase complex (CSC).microtubule-dependent CSC insertion.regulatory protein (CSI)
Sly03g0196951	Solyc03g033280	5.25077	4.84997	0.0222744	Cell wall.cellulose.cellulose synthase complex (CSC).secondary cell wall CSC.regulatory protein (TED)
Sly06g0365021	Solyc06g054660	17.2411	3.90581	0.000407117	Cell wall.cellulose.cellulose synthase complex (CSC).secondary cell wall CSC.regulatory protein (TED)
Sly02g0326061	Solyc02g065770	12460.3	0.771407	4.68535e-22	Cell wall.cellulose.cellulose-hemicellulose network assembly.regulatory protein (COB)
Sly02g0345711	Solyc02g089120	358.503	1.58724	4.99151e-12	Cell wall.cellulose.cellulose-hemicellulose network assembly.regulatory protein (COB)
Sly02g0345721	Solyc02g089130	38.3505	2.11276	0.00223621	Cell wall.cellulose.cellulose-hemicellulose network assembly.regulatory protein (COB)
Sly03g0219631	Solyc03g114910	289.537	-0.760628	0.000372597	Cell wall.cellulose.cellulose-hemicellulose network assembly.regulatory protein (COB)
Sly01g0005121	Solyc01g009770	143.177	3.13445	2.06901e-15	Cell wall.cutin and suberin.biosynthesis regulation.regulator (CFL)
Sly11g0308791	Solyc11g067190	183.442	1.74337	9.46145e-11	Cell wall.cutin and suberin.cuticular lipid formation.acyl-reduction pathway.acyl CoA reductase
Sly01g0026481	Solyc01g088400	147.64	2.22925	7.48961e-05	Cell wall.cutin and suberin.cuticular lipid formation.alkane-forming pathway.CER1-CER3 alkane-forming complex.aldehyde decarbonylase component CER1
Sly03g0205291	Solyc03g065250	527.239	0.618923	0.00656605	Cell wall.cutin and suberin.cuticular lipid formation.alkane-forming pathway.CER1-CER3 alkane-forming complex.aldehyde decarbonylase component CER1
Sly07g0106811	Solyc07g006300	140.7	1.55695	0.00367569	Cell wall.cutin and suberin.cuticular lipid formation.alkane-forming pathway.CER1-CER3 alkane-forming complex.aldehyde-generating component CER3
Sly03g0208081	Solyc03g082600	9143.41	-0.255145	0.0439345	Cell wall.cutin and suberin.cuticular lipid formation.alkane-forming pathway.CER1-CER3 alkane-forming complex.component Cyt-b5
Sly05g0160461	Solyc05g055400	234.868	4.1691	9.02005e-20	Cell wall.cutin and suberin.cuticular lipid formation.fatty acyl in-chain hydroxylase
Sly01g0029961	Solyc01g094750	160.079	3.08919	1.2676e-09	Cell wall.cutin and suberin.cuticular lipid formation.fatty acyl omega-hydroxylase
Sly08g0284141	Solyc08g081220	242.271	1.3584	5.50492e-09	Cell wall.cutin and suberin.cuticular lipid formation.fatty acyl omega-hydroxylase
Sly01g0029931	Solyc01g094700	1104.83	2.05392	1.06881e-41	Cell wall.cutin and suberin.cuticular lipid formation.monoacylglyceryl ester monomer biosynthesis.cutin sn-glycerol-3-phosphate acyltransferase
Sly09g0083861	Solyc09g014350	129.6	4.2355	1.58162e-21	Cell wall.cutin and suberin.cuticular lipid formation.monoacylglyceryl ester monomer biosynthesis.cutin sn-glycerol-3-phosphate acyltransferase
Sly03g0226751	Solyc00g156980	486.088	2.74374	1.74865e-13	Cell wall.cutin and suberin.cuticular lipid formation.omega-hydroxy fatty acyl dehydrogenase
Sly04g0243571	Solyc04g050730	544.641	1.59774	7.55481e-06	Cell wall.cutin and suberin.cutin polyester biosynthesis.cutin synthase (CD)
Sly06g0381691	Solyc06g083650	5.62602	5.9472	0.00779284	Cell wall.cutin and suberin.cutin polyester biosynthesis.cutin synthase (CD)
Sly11g0287921	Solyc11g006250	1198.16	5.34404	7.38092e-77	Cell wall.cutin and suberin.cutin polyester biosynthesis.cutin synthase (CD)
Sly03g0194641	Solyc03g025320	1765.32	2.36443	2.94387e-57	Cell wall.cutin and suberin.cutin polyester biosynthesis.cutin synthase (DCR)
Sly08g0263581	Solyc08g008610	142.493	1.89101	9.17112e-08	Cell wall.cutin and suberin.cutin polyester biosynthesis.lysophospholipase (BDG)
Sly08g0286351	Solyc08g083190	64.8323	1.98109	5.52672e-05	Cell wall.cutin and suberin.cutin polyester biosynthesis.lysophospholipase (BDG)
Sly05g0146601	Solyc05g018510	1938.67	0.645707	1.30497e-09	Cell wall.cutin and suberin.export.cuticular lipid exporter (PEC1)
Sly06g0369421	Solyc06g065670	866.795	0.680544	4.93931e-05	Cell wall.cutin and suberin.export.cuticular lipid exporter (PEC1)
Sly03g0214931	Solyc03g019760	1063.26	0.445341	0.0205415	Cell wall.cutin and suberin.export.suberin/cutin lipid exporter (DSO)
Sly11g0306971	Solyc11g065350	508.765	1.54072	2.53014e-16	Cell wall.cutin and suberin.export.wax lipid exporter (CER5)
Sly03g0198831	Solyc03g043920	16.5259	4.64417	5.04724e-05	Cell wall.hemicellulose.heteromannan.biosynthesis.galactoglucomannan galactosyltransferase (MUCI10)
Sly02g0348881	#N/A	5295.21	0.439451	0.000231088	Cell wall.hemicellulose.heteromannan.biosynthesis.galactoglucomannan galactosyltransferase (MUCI10)
Sly06g0367931	Solyc06g063240	4818.73	1.17217	4.40754e-13	Cell wall.hemicellulose.heteromannan.biosynthesis.mannan biosynthesis accessory protein
Sly07g0109141	Solyc07g008290	7.71062	-3.39117	0.0291721	Cell wall.hemicellulose.heteromannan.biosynthesis.mannan biosynthesis accessory protein
Sly06g0377421	Solyc06g074630	501.507	2.3223	1.36616e-21	Cell wall.hemicellulose.heteromannan.biosynthesis.mannan synthase activities.mannan synthase (CSLA)
Sly09g0080221	Solyc09g008990	88.5874	2.1039	0.00059958	Cell wall.hemicellulose.heteromannan.biosynthesis.mannan synthase activities.mannan synthase (CSLA)
Sly10g0187431	Solyc10g083670	572.755	5.40057	8.20674e-92	Cell wall.hemicellulose.heteromannan.biosynthesis.mannan synthase activities.mannan synthase (CSLA)
Sly11g0308411	Solyc11g066820	9332.88	2.985	6.02979e-100	Cell wall.hemicellulose.heteromannan.biosynthesis.mannan synthase activities.mannan synthase (CSLA)
Sly08g0278681	Solyc08g076320	10728.6	-0.773506	1.20978e-11	Cell wall.hemicellulose.heteromannan.biosynthesis.mannan synthase activities.mannan synthase (CSLD)
Sly01g0003891	Solyc01g008720	27.5424	-3.34081	0.00404402	Cell wall.hemicellulose.heteromannan.modification and degradation.endo-beta-1,4-mannanase
Sly06g0368221	Solyc06g064520	31.1488	-6.53177	1.06219e-06	Cell wall.hemicellulose.heteromannan.modification and degradation.endo-beta-1,4-mannanase
Sly07g0124881	Solyc07g053920	981.948	1.15578	4.42165e-21	Cell wall.hemicellulose.heteromannan.modification and degradation.endo-beta-1,4-mannanase
Sly10g0165541	Solyc10g008300	734.688	0.933599	5.083e-09	Cell wall.hemicellulose.heteromannan.modification and degradation.endo-beta-1,4-mannanase
Sly10g0181171	Solyc10g074920	309.828	1.96197	0.000513349	Cell wall.hemicellulose.heteromannan.modification and degradation.endo-beta-1,4-mannanase
Sly11g0293511	Solyc11g012190	263.766	0.671169	0.0109099	Cell wall.hemicellulose.heteromannan.modification and degradation.endo-beta-1,4-mannanase
Sly01g0030941	Solyc01g095610	204.421	0.985492	0.00196944	Cell wall.hemicellulose.heteromannan.modification and degradation.mannan O-acetyltransferase (MOAT)
Sly08g0285141	Solyc08g082060	606.571	0.912758	7.47482e-08	Cell wall.hemicellulose.heteromannan.modification and degradation.mannan O-acetyltransferase (MOAT)
Sly02g0346441	Solyc02g089880	299.612	-0.860218	0.0116824	Cell wall.hemicellulose.xylan.biosynthesis.galacturonosyltransferase
Sly04g0255781	Solyc04g079860	171.366	0.792389	0.0181328	Cell wall.hemicellulose.xylan.biosynthesis.galacturonosyltransferase
Sly05g0135011	Solyc05g006510	212.246	0.651896	0.0152691	Cell wall.hemicellulose.xylan.biosynthesis.galacturonosyltransferase
Sly05g0138631	Solyc05g009820	983.796	2.60747	1.16929e-22	Cell wall.hemicellulose.xylan.biosynthesis.galacturonosyltransferase
Sly09g0098141	Solyc09g075560	867.547	2.29133	1.4769e-41	Cell wall.hemicellulose.xylan.biosynthesis.galacturonosyltransferase
Sly04g0254811	Solyc04g078980	359.423	-1.07668	4.5345e-07	Cell wall.hemicellulose.xylan.biosynthesis.glucuronosyltransferase activities.glucuronosyltransferase (GUX)
Sly11g0287411	Solyc11g005760	260.144	2.75141	8.77455e-19	Cell wall.hemicellulose.xylan.biosynthesis.glucuronosyltransferase activities.glucuronosyltransferase (GUX)
Sly08g0275401	Solyc08g068430	1510.84	-0.335601	0.0160962	Cell wall.hemicellulose.xylan.biosynthesis.xylosyltransferase activities.xylosyltransferase (IRX9)
Sly09g0078541	Solyc09g007420	6.10143	4.23672	0.0302806	Cell wall.hemicellulose.xylan.biosynthesis.xylosyltransferase activities.xylosyltransferase (IRX9)
Sly11g0311141	Solyc11g071230	333.213	0.847616	4.20677e-06	Cell wall.hemicellulose.xylan.biosynthesis.xylosyltransferase activities.xylosyltransferase (IRX9)
Sly04g0252931	Solyc04g077190	454.191	1.63395	4.14425e-05	Cell wall.hemicellulose.xylan.modification and degradation.endo-beta-1,4-xylanase
Sly01g0016291	Solyc01g058270	1089.68	0.526967	3.49181e-05	Cell wall.hemicellulose.xylan.modification and degradation.O-acetyltransferase (RWA)
Sly03g0191921	Solyc03g005830	836.75	-0.471473	0.00257701	Cell wall.hemicellulose.xylan.modification and degradation.O-acetyltransferase (RWA)
Sly02g0339091	Solyc02g082940	407.38	-2.12762	1.32866e-20	Cell wall.hemicellulose.xylan.modification and degradation.xylan O-acetyltransferase (XOAT)
Sly03g0211681	Solyc03g096030	23.0904	2.71407	0.0115162	Cell wall.hemicellulose.xylan.modification and degradation.xylan O-acetyltransferase (XOAT)
Sly05g0157181	Solyc05g052450	12.0156	3.58346	0.00435436	Cell wall.hemicellulose.xylan.modification and degradation.xylan O-acetyltransferase (XOAT)
Sly06g0362601	Solyc06g051350	97.5909	2.56473	7.015e-14	Cell wall.hemicellulose.xylan.modification and degradation.xylan O-acetyltransferase (XOAT)
Sly07g0124241	Solyc07g053330	57.5639	-3.10682	1.83776e-07	Cell wall.hemicellulose.xylan.modification and degradation.xylan O-acetyltransferase (XOAT)
Sly09g0084961	Solyc09g015350	15.1204	3.29934	0.00165536	Cell wall.hemicellulose.xylan.modification and degradation.xylan O-acetyltransferase (XOAT)
Sly10g0181731	Solyc10g076400	22.6312	-3.82566	0.00123034	Cell wall.hemicellulose.xylan.modification and degradation.xylan O-acetyltransferase (XOAT)
Sly10g0189411	Solyc10g085320	994.189	0.491038	0.00038244	Cell wall.hemicellulose.xylan.modification and degradation.xylan O-acetyltransferase (XOAT)
Sly01g0020381	Solyc01g067930	4885.86	0.429187	0.00646725	Cell wall.hemicellulose.xyloglucan.biosynthesis.UDP-xylose-dependent 1,6-alpha-xylosyltransferase
Sly03g0214801	Solyc03g019890	1955.99	1.15117	2.93769e-09	Cell wall.hemicellulose.xyloglucan.modification and degradation.1,2-beta-galactosidase
Sly04g0229631	Solyc04g007150	6723.38	-0.831856	8.37832e-06	Cell wall.hemicellulose.xyloglucan.modification and degradation.1,6-alpha-xylosidase
Sly09g0079551	Solyc09g008320	382.348	2.9933	6.10587e-31	Cell wall.hemicellulose.xyloglucan.modification and degradation.xyloglucan endotransglucosylase/hydrolase
Sly02g0337291	Solyc02g081230	75.4658	1.76966	0.002916	Cell wall.hemicellulose.xyloglucan.modification and degradation.xyloglucan O-acetyltransferase (AXY9)
Sly03g0207601	Solyc03g080180	270.358	1.81801	0.000161064	Cell wall.lignin.monolignol biosynthesis.caffeic acid O-methyltransferase (COMT)
Sly01g0043671	Solyc01g107910	241.342	1.8554	8.71349e-08	Cell wall.lignin.monolignol biosynthesis.caffeoyl-CoA 3-O-methyltransferase (CCoA-OMT)
Sly02g0349951	Solyc02g093270	328.969	-1.11595	8.91756e-06	Cell wall.lignin.monolignol biosynthesis.caffeoyl-CoA 3-O-methyltransferase (CCoA-OMT)
Sly04g0247641	Solyc04g063210	996.474	2.89801	9.29275e-06	Cell wall.lignin.monolignol biosynthesis.caffeoyl-CoA 3-O-methyltransferase (CCoA-OMT)
Sly10g0176701	Solyc10g050160	372.998	0.987908	0.000250959	Cell wall.lignin.monolignol biosynthesis.caffeoyl-CoA 3-O-methyltransferase (CCoA-OMT)
Sly06g0371381	Solyc06g068440	1373.21	0.977209	1.8901e-05	Cell wall.lignin.monolignol biosynthesis.cinnamoyl-CoA reductase (CCR)
Sly03g0221731	Solyc03g116910	92.004	1.917	0.00175286	Cell wall.lignin.monolignol biosynthesis.cinnamoyl-CoA reductase (CCR)'
Sly01g0043321	Solyc01g107590	3648.87	-1.02908	3.52785e-15	Cell wall.lignin.monolignol biosynthesis.cinnamyl-alcohol dehydrogenase
Sly03g0222431	Solyc03g117600	304.905	0.894401	0.00178181	Cell wall.lignin.monolignol biosynthesis.hydroxycinnamoyl-CoA:quinate/shikimate O-hydroxycinnamoyltransferase (HCT)
Sly09g0083501	Solyc09g011960	17.5837	3.98392	0.0017293	Cell wall.lignin.monolignol conjugation and polymerization.lignin laccase
Sly09g0083781	Solyc09g014240	20.9496	3.45998	0.0116626	Cell wall.lignin.monolignol conjugation and polymerization.lignin laccase
Sly02g0336381	Solyc02g080290	151.728	2.77205	4.06163e-12	Cell wall.lignin.monolignol glycosylation and deglycosylation.coniferin beta-glucosidase
Sly02g0336391	Solyc02g080300	143.42	1.5045	3.18167e-05	Cell wall.lignin.monolignol glycosylation and deglycosylation.coniferin beta-glucosidase
Sly02g0336401	Solyc02g080310	313.825	0.950477	2.07262e-06	Cell wall.lignin.monolignol glycosylation and deglycosylation.coniferin beta-glucosidase
Sly03g0196261	Solyc03g031730	32.766	3.51031	4.34088e-05	Cell wall.lignin.monolignol glycosylation and deglycosylation.coniferin beta-glucosidase
Sly07g0129731	#N/A	1212.27	-0.944703	2.12077e-07	Cell wall.lignin.monolignol glycosylation and deglycosylation.coniferin beta-glucosidase
Sly01g0023291	Solyc01g081060	8698.64	-1.46191	0.00384465	Cell wall.Modification
Sly01g0027931	Solyc01g090810	48.0569	-5.07242	0.0256038	Cell wall.Modification
Sly01g0035221	Solyc01g099630	5799.6	3.53192	3.17967e-152	Cell wall.Modification
Sly01g0042271	Solyc01g106650	44.0531	2.4583	0.000773855	Cell wall.Modification
Sly02g0336251	Solyc02g080160	2157.48	1.4012	5.08055e-10	Cell wall.Modification
Sly02g0348551	Solyc02g091920	6346.22	4.16056	2.82659e-104	Cell wall.Modification
Sly03g0196341	Solyc03g031800	18140.2	0.796724	7.08725e-05	Cell wall.Modification
Sly04g0230931	Solyc04g008210	724.164	-6.48865	2.23468e-20	Cell wall.Modification
Sly05g0134111	Solyc05g005680	26.1816	2.9474	0.00447622	Cell wall.Modification
Sly07g0122301	Solyc07g049540	39.3653	-5.27747	1.32628e-08	Cell wall.Modification
Sly07g0123841	Solyc07g052980	12888.3	2.53991	1.86179e-26	Cell wall.Modification
Sly07g0126961	Solyc07g055990	432.166	2.02734	0.0147364	Cell wall.Modification
Sly11g0295761	Solyc11g017450	49.3073	-3.77959	9.46145e-11	Cell wall.Modification
Sly12g0050861	Solyc12g007030	187.082	0.638556	0.0209571	Cell wall.Modification
Sly12g0074911	Solyc12g098610	2280.08	2.2636	0.00382917	Cell wall.Modification
Sly04g0258301	Solyc04g082140	1714.37	1.58275	0.0456959	cell wall.pectin*esterases
Sly10g0168141	Solyc10g017600	1162.4	-0.313803	0.0487875	Cell wall.pectin.homogalacturonan.biosynthesis.GAUT1:GAUT7 galacturonosyltransferase heterodimer.component GAUT1
Sly01g0021241	Solyc01g079180	10.9473	6.91075	0.000311431	Cell wall.pectin.homogalacturonan.modification and degradation.pectin methylesterase
Sly01g0028151	Solyc01g091050	150.181	-1.3132	0.0301439	Cell wall.pectin.homogalacturonan.modification and degradation.pectin methylesterase
Sly01g0035571	Solyc01g099960	78.3422	2.37559	3.75853e-05	Cell wall.pectin.homogalacturonan.modification and degradation.pectin methylesterase
Sly02g0336301	Solyc02g080210	8.28285	4.67572	0.00568097	Cell wall.pectin.homogalacturonan.modification and degradation.pectin methylesterase
Sly03g0206441	Solyc03g078090	11.7812	3.17769	0.0398756	Cell wall.pectin.homogalacturonan.modification and degradation.pectin methylesterase
Sly03g0206451	Solyc03g078100	2197	1.42551	2.65681e-14	Cell wall.pectin.homogalacturonan.modification and degradation.pectin methylesterase
Sly03g0208881	Solyc03g083360	1867.47	2.31727	1.88692e-31	Cell wall.pectin.homogalacturonan.modification and degradation.pectin methylesterase
Sly06g0355331	Solyc06g009190	1786.66	3.40284	8.92504e-51	Cell wall.pectin.homogalacturonan.modification and degradation.pectin methylesterase
Sly06g0363111	Solyc06g051960	3529.55	3.07168	1.28744e-27	Cell wall.pectin.homogalacturonan.modification and degradation.pectin methylesterase
Sly07g0111631	Solyc07g017600	3167.72	2.601	6.55034e-48	Cell wall.pectin.homogalacturonan.modification and degradation.pectin methylesterase
Sly07g0119901	Solyc07g043240	11.9851	4.57952	0.000467336	Cell wall.pectin.homogalacturonan.modification and degradation.pectin methylesterase
Sly07g0130581	Solyc07g064170	86	4.0566	0.0106391	Cell wall.pectin.homogalacturonan.modification and degradation.pectin methylesterase
Sly07g0130591	Solyc07g064180	464.972	0.737691	0.0104759	Cell wall.pectin.homogalacturonan.modification and degradation.pectin methylesterase
Sly09g0097921	Solyc09g075350	10.0218	5.79942	0.00108817	Cell wall.pectin.homogalacturonan.modification and degradation.pectin methylesterase
Sly09g0103071	Solyc09g091730	18.8694	-3.72655	0.000286612	Cell wall.pectin.homogalacturonan.modification and degradation.pectin methylesterase
Sly10g0175711	Solyc10g049370	22.8688	-4.2451	0.00111838	Cell wall.pectin.homogalacturonan.modification and degradation.pectin methylesterase
Sly11g0287421	Solyc11g005770	2256.85	1.90636	2.72021e-25	Cell wall.pectin.homogalacturonan.modification and degradation.pectin methylesterase
Sly12g0051501	Solyc12g008530	398.89	2.08094	3.83356e-07	Cell wall.pectin.homogalacturonan.modification and degradation.pectin methylesterase
Sly03g0227771	Solyc03g123630	10280.2	2.49022	3.83371e-40	Cell wall.pectin.homogalacturonan.modification and degradation.pectin methylesterase'
Sly03g0216011	Solyc03g111690	179.405	3.20492	7.71207e-16	Cell wall.pectin.modification and degradation.pectate lyase
Sly03g0217481	Solyc03g113150	14.9747	3.17422	0.0175908	Cell wall.pectin.modification and degradation.pectate lyase
Sly05g0142641	Solyc05g014000	22742.9	1.90344	1.07529e-34	Cell wall.pectin.modification and degradation.pectate lyase
Sly01g0037161	Solyc01g102350	516.625	0.497962	0.0454029	Cell wall.pectin.modification and degradation.pectin acetylesterase
Sly08g0260231	Solyc08g005790	8.20631	3.07766	0.049853	Cell wall.pectin.modification and degradation.pectin acetylesterase
Sly08g0260241	Solyc08g005800	4133.06	6.53557	1.81368e-153	Cell wall.pectin.modification and degradation.pectin acetylesterase
Sly10g0190631	Solyc10g086480	680.596	-1.14872	2.74337e-10	Cell wall.pectin.modification and degradation.pectin acetylesterase
Sly07g0127301	Solyc07g056290	14.3817	-4.03065	0.000640976	Cell wall.pectin.modification and degradation.pectin lyase
Sly01g0045361	Solyc01g109500	1721.02	2.11586	0.005211	Cell wall.pectin.modification and degradation.polygalacturonase activities.non-catalytic polygalacturonase regulator
Sly02g0323211	Solyc02g062320	667.96	-2.5457	1.25622e-40	Cell wall.pectin.modification and degradation.polygalacturonase activities.non-catalytic polygalacturonase regulator
Sly03g0218751	Solyc03g114240	56.5782	2.05724	1.43936e-05	Cell wall.pectin.modification and degradation.polygalacturonase activities.non-catalytic polygalacturonase regulator
Sly03g0221291	Solyc03g116500	845.197	1.18901	6.2363e-15	Cell wall.pectin.modification and degradation.polygalacturonase activities.non-catalytic polygalacturonase regulator
Sly03g0222601	Solyc03g117750	182.427	1.29606	1.50819e-06	Cell wall.pectin.modification and degradation.polygalacturonase activities.non-catalytic polygalacturonase regulator
Sly04g0230951	Solyc04g008230	1533.72	4.05849	3.0132e-65	Cell wall.pectin.modification and degradation.polygalacturonase activities.non-catalytic polygalacturonase regulator
Sly05g0133561	Solyc05g005170	2839.57	3.01637	1.57996e-22	Cell wall.pectin.modification and degradation.polygalacturonase activities.non-catalytic polygalacturonase regulator
Sly05g0133951	Solyc05g005540	35.69	2.20301	0.000190271	Cell wall.pectin.modification and degradation.polygalacturonase activities.non-catalytic polygalacturonase regulator
Sly05g0133961	Solyc05g005550	1787.77	2.93327	1.69945e-08	Cell wall.pectin.modification and degradation.polygalacturonase activities.non-catalytic polygalacturonase regulator
Sly05g0133971	Solyc05g005560	31763.4	1.45944	1.34336e-14	Cell wall.pectin.modification and degradation.polygalacturonase activities.non-catalytic polygalacturonase regulator
Sly05g0133981	Solyc05g005570	1018.95	2.84429	2.27214e-31	Cell wall.pectin.modification and degradation.polygalacturonase activities.non-catalytic polygalacturonase regulator
Sly05g0154211	Solyc05g049980	2629.52	2.63005	6.75928e-19	Cell wall.pectin.modification and degradation.polygalacturonase activities.non-catalytic polygalacturonase regulator
Sly07g0118751	Solyc07g042160	2427.19	-1.21332	5.94308e-18	Cell wall.pectin.modification and degradation.polygalacturonase activities.non-catalytic polygalacturonase regulator
Sly08g0275091	Solyc08g068150	1798.01	2.88284	1.9722e-67	Cell wall.pectin.modification and degradation.polygalacturonase activities.non-catalytic polygalacturonase regulator
Sly08g0284461	Solyc08g081480	529.142	1.81305	9.66449e-07	Cell wall.pectin.modification and degradation.polygalacturonase activities.non-catalytic polygalacturonase regulator
Sly09g0098041	Solyc09g075460	14829.6	-0.480716	0.0303108	Cell wall.pectin.modification and degradation.polygalacturonase activities.non-catalytic polygalacturonase regulator
Sly09g0104921	Solyc09g098270	21.9014	2.13598	0.00391005	Cell wall.pectin.modification and degradation.polygalacturonase activities.non-catalytic polygalacturonase regulator
Sly10g0174631	Solyc10g047570	21.9031	-5.00061	3.60323e-05	Cell wall.pectin.modification and degradation.polygalacturonase activities.non-catalytic polygalacturonase regulator
Sly12g0071001	Solyc12g088050	1091.88	0.568682	0.0173828	Cell wall.pectin.modification and degradation.polygalacturonase activities.non-catalytic polygalacturonase regulator
Sly02g0327911	Solyc02g068400	50.5328	1.61344	0.0234676	Cell wall.pectin.modification and degradation.polygalacturonase activities.polygalacturonase (QRT3)
Sly04g0259121	Solyc04g082950	771.532	-0.414633	0.0437258	Cell wall.pectin.rhamnogalacturonan I.biosynthesis.beta-1,4-galactosyltransferase
Sly03g0219321	Solyc03g114730	9600.4	0.536211	0.00032022	Cell wall.pectin.rhamnogalacturonan I.biosynthesis.rhamnosyltransferase
Sly06g0372441	Solyc06g069380	350.189	0.691309	0.00388165	Cell wall.pectin.rhamnogalacturonan I.biosynthesis.rhamnosyltransferase
Sly10g0182441	Solyc10g077080	783.679	-2.8432	0.000752192	Cell wall.pectin.rhamnogalacturonan I.modification and degradation.alpha-L-arabinofuranosidase activities.bifunctional alpha-L-arabinofuranosidase and beta-D-xylosidase (ASD)
Sly01g0047491	Solyc01g111340	3064.39	-3.36464	9.13163e-46	Cell wall.pectin.rhamnogalacturonan I.modification and degradation.alpha-L-arabinofuranosidase activities.bifunctional alpha-L-arabinofuranosidase and beta-D-xylosidase (BXL)
Sly03g0193271	Solyc03g006980	1454.64	1.65091	4.14507e-13	Cell wall.pectin.rhamnogalacturonan I.modification and degradation.alpha-L-arabinofuranosidase activities.bifunctional alpha-L-arabinofuranosidase and beta-D-xylosidase (BXL)
Sly04g0250621	Solyc04g072850	925.107	1.84051	3.57903e-19	Cell wall.pectin.rhamnogalacturonan I.modification and degradation.alpha-L-arabinofuranosidase activities.bifunctional alpha-L-arabinofuranosidase and beta-D-xylosidase (BXL)
Sly05g0155751	Solyc05g051260	2711.45	-3.1027	1.62266e-07	Cell wall.pectin.rhamnogalacturonan I.modification and degradation.alpha-L-arabinofuranosidase activities.bifunctional alpha-L-arabinofuranosidase and beta-D-xylosidase (BXL)
Sly10g0174021	Solyc10g047030	143.307	-1.84302	7.54444e-09	Cell wall.pectin.rhamnogalacturonan I.modification and degradation.alpha-L-arabinofuranosidase activities.bifunctional alpha-L-arabinofuranosidase and beta-D-xylosidase (BXL)
Sly11g0302811	Solyc11g044910	35.4641	-2.17817	0.00779215	Cell wall.pectin.rhamnogalacturonan I.modification and degradation.alpha-L-arabinofuranosidase activities.bifunctional alpha-L-arabinofuranosidase and beta-D-xylosidase (BXL)
Sly01g0045911	Solyc01g110000	4709.03	2.34116	6.24658e-23	Cell wall.pectin.rhamnogalacturonan I.modification and degradation.beta-galactosidase (BGAL)
Sly02g0334951	Solyc02g078950	2782.62	1.0367	3.4551e-09	Cell wall.pectin.rhamnogalacturonan I.modification and degradation.beta-galactosidase (BGAL)
Sly02g0341081	Solyc02g084720	4600.26	0.852792	7.61171e-06	Cell wall.pectin.rhamnogalacturonan I.modification and degradation.beta-galactosidase (BGAL)
Sly06g0367241	Solyc06g062580	1409.04	0.589491	0.0484313	Cell wall.pectin.rhamnogalacturonan I.modification and degradation.beta-galactosidase (BGAL)
Sly11g0295811	Solyc11g018500	316.341	0.741772	0.00120263	Cell wall.pectin.rhamnogalacturonan I.modification and degradation.beta-galactosidase (BGAL)
Sly12g0051831	Solyc12g008840	1019	-1.69546	8.62339e-16	Cell wall.pectin.rhamnogalacturonan I.modification and degradation.beta-galactosidase (BGAL)
Sly12g0067881	Solyc12g044880	878.566	0.484999	0.0287138	Cell wall.pectin.rhamnogalacturonan I.modification and degradation.beta-galactosidase (BGAL)
Sly09g0094361	Solyc09g065030	769.534	-0.591685	0.00109273	Cell wall.pectin.rhamnogalacturonan I.modification and degradation.rhamnogalacturonan-I O-acetyltransferase (TBL)
Sly08g0267461	Solyc08g042010	59.4568	-2.48945	0.00742912	Cell wall.pectin.xylogalacturonan.biosynthesis.xylogalacturonan xylosyltransferase
Sly01g0026681	Solyc01g088590	873.328	0.807685	0.000188024	Cell wall.pectin/pectin methylesterase inhibitor family protein
Sly03g0209341	Solyc03g083720	261.95	1.44519	0.00272222	Cell wall.pectin/pectin methylesterase inhibitor family protein
Sly03g0209361	Solyc03g083770	191.413	4.01934	0.0230668	Cell wall.pectin/pectin methylesterase inhibitor family protein
Sly07g0118961	Solyc07g042390	23796.6	-0.508716	0.0021431	Cell wall.pectin/pectin methylesterase inhibitor family protein
Sly10g0182101	Solyc10g076730	5.068	4.79788	0.0247568	Cell wall.pectin/pectin methylesterase inhibitor family protein
Sly11g0287471	Solyc11g005820	215.905	5.25187	4.09843e-37	Cell wall.pectin/pectin methylesterase inhibitor family protein
Sly11g0296301	Solyc11g019910	8637	1.60775	1.40897e-12	Cell wall.pectin/pectin methylesterase inhibitor family protein
Sly12g0052321	Solyc12g009270	509.075	3.85398	1.86514e-50	Cell wall.pectin/pectin methylesterase inhibitor family protein
Sly03g0218181	Solyc03g113790	2155.24	0.259306	0.0347784	Cell wall.precursor synthesis
Sly10g0163951	Solyc10g006980	1997.09	0.50276	9.51614e-05	Cell wall.precursor synthesis
Sly07g0106741	Solyc07g006220	10661.1	0.616065	6.70988e-06	Cell wall.precursor synthesis.GAE
Sly08g0281941	Solyc08g079440	486.112	-0.570237	0.00792829	Cell wall.precursor synthesis.GAE
Sly09g0103871	Solyc09g092330	3613.19	1.96074	9.57134e-47	Cell wall.precursor synthesis.GAE
Sly12g0053661	Solyc12g010540	4076.22	0.591285	0.0135122	Cell wall.precursor synthesis.GAE
Sly02g0340511	Solyc02g084210	751.795	1.15716	3.62962e-06	Cell wall.precursor synthesis.GMD
Sly02g0319191	Solyc02g030230	367.105	1.30973	5.46292e-09	Cell wall.precursor synthesis.MUR4
Sly07g0120141	Solyc07g043550	445.165	1.35636	6.975e-11	Cell wall.precursor synthesis.MUR5
Sly02g0329241	Solyc02g069580	1301.75	0.867854	2.61133e-06	Cell wall.precursor synthesis.MUR6
Sly03g0212271	Solyc03g096730	3115.04	2.05425	1.43735e-73	Cell wall.precursor synthesis.NDP sugar pyrophosphorylase.GDP mannose
Sly05g0153551	Solyc05g046340	45.6652	-6.49781	1.38485e-09	Cell wall.precursor synthesis.phosphomannomutase
Sly02g0324231	Solyc02g063220	406.968	0.64558	0.000833802	Cell wall.precursor synthesis.phosphomannose isomerase
Sly07g0110701	Solyc07g014640	780.89	0.423645	0.0244323	Cell wall.precursor synthesis.sugar kinases.galacturonic acid kinase
Sly08g0282791	Solyc08g080140	7781.47	1.15818	4.75483e-23	Cell wall.precursor synthesis.UDP-glucose 4,6-dehydratase
Sly10g0164561	Solyc10g007480	14616.4	0.492458	0.000199222	Cell wall.precursor synthesis.UDP-glucose 4,6-dehydratase
Sly02g0345251	Solyc02g088690	7874.53	-0.507906	0.0379183	Cell wall.precursor synthesis.UGD
Sly06g0372711	Solyc06g069550	12.135	2.56306	0.0205368	Cell wall.precursor synthesis.UGD
Sly01g0004691	Solyc01g009420	14114.4	0.659687	3.60566e-07	Cell wall.precursor synthesis.UXS
Sly04g0233451	Solyc04g011400	16634.7	-0.558765	0.00131863	Cell wall.precursor synthesis.UXS
Sly09g0099721	Solyc09g082990	5504.87	0.374172	0.00194143	Cell wall.precursor synthesis.UXS
Sly03g0215611	Solyc03g111310	11859.9	-0.642037	0.0169229	Cell wall.proteins.
Sly07g0126921	Solyc07g055940	313.72	-1.03894	0.000897043	Cell wall.proteins.
Sly02g0337271	Solyc02g081210	209.384	1.34728	2.01001e-07	Cell wall.proteins.expansin activities.alpha-class expansin
Sly02g0344611	Solyc02g088100	14330.3	2.44132	2.73593e-94	Cell wall.proteins.expansin activities.alpha-class expansin
Sly03g0220031	Solyc03g115300	78.1438	-1.28941	0.0143744	Cell wall.proteins.expansin activities.alpha-class expansin
Sly04g0257961	Solyc04g081870	135.689	1.80987	8.99479e-05	Cell wall.proteins.expansin activities.alpha-class expansin
Sly05g0136511	Solyc05g007830	347.754	2.08485	0.0435637	Cell wall.proteins.expansin activities.alpha-class expansin
Sly09g0082221	Solyc09g010860	446.177	4.18486	1.57039e-40	Cell wall.proteins.expansin activities.alpha-class expansin
Sly10g0190671	Solyc10g086520	1478.84	0.6274	0.00174912	Cell wall.proteins.expansin activities.alpha-class expansin
Sly06g0380871	Solyc06g082930	5500.88	0.284294	0.00666048	Cell wall.proteins.HRGP
Sly08g0280711	Solyc08g078290	129.672	2.74935	1.24313e-05	Cell wall.proteins.HRGP
Sly09g0098641	Solyc09g076050	6725.17	0.497652	0.000106979	Cell wall.proteins.HRGP
Sly03g0220571	Solyc03g115830	266.938	-4.41864	2.81265e-36	Cell wall.proteins.hydroxyproline-rich glycoprotein activities.arabinogalactan-protein (AGP) activities.AGP glycosylation.AGP alpha-1,2-fucosyltransferase (FUT)
Sly07g0131161	Solyc07g064670	3117.75	0.715282	1.62573e-06	Cell wall.proteins.hydroxyproline-rich glycoprotein activities.arabinogalactan-protein (AGP) activities.AGP glycosylation.AGP beta-1,3-galactosyltransferase
Sly08g0276111	Solyc08g069060	195.527	-0.728621	0.0196763	Cell wall.proteins.hydroxyproline-rich glycoprotein activities.arabinogalactan-protein (AGP) activities.AGP glycosylation.AGP beta-1,3-galactosyltransferase
Sly10g0164271	Solyc10g007200	818.809	-0.306661	0.0493277	Cell wall.proteins.hydroxyproline-rich glycoprotein activities.arabinogalactan-protein (AGP) activities.AGP glycosylation.AGP beta-1,3-galactosyltransferase
Sly11g0294801	Solyc11g013490	918.523	0.331291	0.0252683	Cell wall.proteins.hydroxyproline-rich glycoprotein activities.arabinogalactan-protein (AGP) activities.AGP glycosylation.AGP beta-1,3-galactosyltransferase
Sly12g0049521	Solyc12g005880	1800.21	-0.881072	5.19321e-12	Cell wall.proteins.hydroxyproline-rich glycoprotein activities.arabinogalactan-protein (AGP) activities.AGP glycosylation.AGP beta-1,3-galactosyltransferase
Sly09g0082001	Solyc09g010660	76.8034	2.1588	0.0017098	Cell wall.proteins.hydroxyproline-rich glycoprotein activities.arabinogalactan-protein (AGP) activities.AGP glycosylation.AGP beta-1,6-glucuronosyltransferase
Sly05g0135191	Solyc05g006680	524.084	-0.506685	0.00606404	Cell wall.proteins.hydroxyproline-rich glycoprotein activities.arabinogalactan-protein (AGP) activities.AGP glycosylation.AGP hydroxyproline O-galactosyltransferase
Sly06g0373421	Solyc06g071160	582.114	0.572394	0.012134	Cell wall.proteins.hydroxyproline-rich glycoprotein activities.arabinogalactan-protein (AGP) activities.AGP glycosylation.AGP hydroxyproline O-galactosyltransferase
Sly09g0097041	Solyc09g074450	1211.6	0.95928	7.78402e-08	Cell wall.proteins.hydroxyproline-rich glycoprotein activities.arabinogalactan-protein (AGP) activities.classical AGP
Sly12g0070711	Solyc12g057140	274.63	2.42003	0.0342407	Cell wall.proteins.hydroxyproline-rich glycoprotein activities.arabinogalactan-protein (AGP) activities.classical AGP
Sly03g0217241	Solyc03g112880	419.05	1.57744	7.33294e-11	Cell wall.proteins.hydroxyproline-rich glycoprotein activities.arabinogalactan-protein (AGP) activities.fasciclin-type AGP (FLA)
Sly06g0378101	Solyc06g075220	36.905	3.79548	4.61823e-05	Cell wall.proteins.hydroxyproline-rich glycoprotein activities.arabinogalactan-protein (AGP) activities.fasciclin-type AGP (FLA)
Sly07g0123861	Solyc07g053000	8.13008	5.4935	0.00181828	Cell wall.proteins.hydroxyproline-rich glycoprotein activities.arabinogalactan-protein (AGP) activities.fasciclin-type AGP (FLA)
Sly07g0124471	Solyc07g053530	64.8001	1.5842	0.00057643	Cell wall.proteins.hydroxyproline-rich glycoprotein activities.arabinogalactan-protein (AGP) activities.fasciclin-type AGP (FLA)
Sly07g0124481	Solyc07g053540	5594.03	2.64175	5.29881e-29	Cell wall.proteins.hydroxyproline-rich glycoprotein activities.arabinogalactan-protein (AGP) activities.fasciclin-type AGP (FLA)
Sly07g0132141	Solyc07g065540	6252.24	-0.815964	4.21167e-14	Cell wall.proteins.hydroxyproline-rich glycoprotein activities.arabinogalactan-protein (AGP) activities.fasciclin-type AGP (FLA)
Sly10g0162771	Solyc10g005960	4792.81	0.78472	7.4723e-05	Cell wall.proteins.hydroxyproline-rich glycoprotein activities.arabinogalactan-protein (AGP) activities.fasciclin-type AGP (FLA)
Sly10g0186411	Solyc10g081720	4546.27	1.50348	8.56903e-59	Cell wall.proteins.hydroxyproline-rich glycoprotein activities.arabinogalactan-protein (AGP) activities.fasciclin-type AGP (FLA)
Sly11g0309971	Solyc11g069250	78.9604	2.3634	1.75801e-07	Cell wall.proteins.hydroxyproline-rich glycoprotein activities.arabinogalactan-protein (AGP) activities.fasciclin-type AGP (FLA)
Sly01g0001931	#N/A	9402.85	0.34006	0.000462194	Cell wall.proteins.hydroxyproline-rich glycoprotein activities.arabinogalactan-protein (AGP) activities.fasciclin-type AGP (FLA)
Sly02g0349461	Solyc02g092790	10328.7	0.745358	0.00634074	Cell wall.proteins.hydroxyproline-rich glycoprotein activities.arabinogalactan-protein (AGP) activities.lysine-rich AGP
Sly01g0001041	Solyc01g005990	608.516	4.54125	1.46304e-46	Cell wall.proteins.hydroxyproline-rich glycoprotein activities.arabinogalactan-protein (AGP) activities.xylogen-type AGP (XYP/XYLP)
Sly01g0040631	Solyc01g105010	2324.42	-0.839037	4.92103e-08	Cell wall.proteins.hydroxyproline-rich glycoprotein activities.arabinogalactan-protein (AGP) activities.xylogen-type AGP (XYP/XYLP)
Sly03g0191221	Solyc03g005200	15.6822	4.94285	6.79722e-05	Cell wall.proteins.hydroxyproline-rich glycoprotein activities.arabinogalactan-protein (AGP) activities.xylogen-type AGP (XYP/XYLP)
Sly06g0376371	Solyc06g073660	585.759	-0.395671	0.048364	Cell wall.proteins.hydroxyproline-rich glycoprotein activities.arabinogalactan-protein (AGP) activities.xylogen-type AGP (XYP/XYLP)
Sly11g0311941	Solyc11g072030	688.161	1.07204	3.05277e-06	Cell wall.proteins.hydroxyproline-rich glycoprotein activities.arabinogalactan-protein (AGP) activities.xylogen-type AGP (XYP/XYLP)
Sly05g0136961	Solyc05g008260	1997.85	-0.425124	0.0127309	Cell wall.proteins.hydroxyproline-rich glycoprotein activities.extensin activities.extensin glycosylation.extensin serine O-alpha-galactosyltransferase
Sly11g0286731	Solyc11g005150	6053.1	-0.506221	0.0229438	Cell wall.proteins.hydroxyproline-rich glycoprotein activities.extensin activities.LRR-domain extensin
Sly03g0214941	Solyc03g019750	83.4441	-3.1631	6.07898e-09	Cell wall.proteins.RGP
Sly03g0219481	Solyc03g114860	313.019	1.73154	1.61496e-09	Cell wall.proteins.RGP
Sly05g0140421	Solyc05g012070	2544.49	0.62923	1.90472e-06	Cell wall.proteins.RGP
Sly01g0047211	Solyc01g111180	3002.87	1.12605	5.76505e-15	Cell wall.sporopollenin.biosynthesis.hydroxyalkyl alpha-pyrone synthase
Sly09g0083681	Solyc09g013130	2087.66	0.345014	0.0147948	Cell wall.sporopollenin.exine wall formation.exine patterning factor (DEX1)
Sly03g0223401	#N/A	1462.09	-0.546618	0.000308968	Cell wall.sporopollenin.exine wall formation.primexine deposition factor (NPU)
Sly03g0215361	Solyc03g111010	4583.84	-0.350269	0.00902601	Cellular respiration.glycolysis.cytosolic glycolysis.glyceraldehyde 3-phosphate dehydrogenase activities.NAD-dependent glyceraldehyde 3-phosphate dehydrogenase
Sly05g0143131	Solyc05g014470	45135	-0.45116	0.00685214	Cellular respiration.glycolysis.cytosolic glycolysis.glyceraldehyde 3-phosphate dehydrogenase activities.NAD-dependent glyceraldehyde 3-phosphate dehydrogenase
Sly06g0374271	Solyc06g071920	11025.8	-0.507274	3.16738e-06	Cellular respiration.glycolysis.cytosolic glycolysis.glyceraldehyde 3-phosphate dehydrogenase activities.NAD-dependent glyceraldehyde 3-phosphate dehydrogenase
Sly03g0210171	Solyc03g093520	747.833	0.378648	0.0419573	Cellular respiration.glycolysis.cytosolic glycolysis.phosphofructokinase activities.ATP-dependent phosphofructokinase
Sly08g0272991	Solyc08g066100	1240.56	-1.41692	6.70183e-10	Cellular respiration.glycolysis.cytosolic glycolysis.phosphofructokinase activities.ATP-dependent phosphofructokinase
Sly12g0073091	Solyc12g095880	1603.84	-0.318776	0.0457682	Cellular respiration.glycolysis.cytosolic glycolysis.phosphofructokinase activities.ATP-dependent phosphofructokinase
Sly07g0121991	Solyc07g049280	681.422	-0.651463	0.000890779	Cellular respiration.glycolysis.cytosolic glycolysis.phosphofructokinase activities.pyrophosphate-dependent phosphofructokinase
Sly12g0072971	Solyc12g095760	3651.74	-0.487059	0.00111693	Cellular respiration.glycolysis.cytosolic glycolysis.phosphofructokinase activities.pyrophosphate-dependent phosphofructokinase
Sly01g0013491	Solyc01g049650	5147.99	1.20451	5.52601e-35	Cellular respiration.glycolysis.cytosolic glycolysis.pyruvate kinase
Sly04g0231491	Solyc04g008740	21549.4	-0.780287	9.68733e-09	Cellular respiration.glycolysis.cytosolic glycolysis.pyruvate kinase
Sly02g0336751	Solyc02g080630	22528.5	-0.300918	0.0145729	Cellular respiration.glycolysis.methylglyoxal degradation.lactoyl-glutathione lyase (GLX1)
Sly12g0051221	Solyc12g007310	3888.65	-0.546021	0.000728533	Cellular respiration.glycolysis.methylglyoxal degradation.lactoyl-glutathione lyase (GLX1)
Sly01g0040821	Solyc01g105220	150.137	-1.00797	0.00720989	Cellular respiration.oxidative phosphorylation.alternative NAD(P)H dehydrogenase activities.alternative oxidase (AOx)
Sly08g0277781	Solyc08g075540	300.852	2.84608	5.46182e-12	Cellular respiration.oxidative phosphorylation.alternative NAD(P)H dehydrogenase activities.alternative oxidase (AOx)
Sly09g0083481	Solyc09g011920	1251.18	0.306607	0.0309769	Cellular respiration.oxidative phosphorylation.alternative NAD(P)H dehydrogenase activities.mitochondrial uncoupling protein (PUMP)
Sly06g0353141	Solyc06g007160	14.4265	-2.35865	0.0249246	Cellular respiration.oxidative phosphorylation.alternative NAD(P)H dehydrogenase activities.type-II NAD(P)H dehydrogenase activities.NAD(P)H dehydrogenase (NDA)
Sly06g0353131	Solyc06g007160	28.0881	-3.06769	2.57277e-05	Cellular respiration.oxidative phosphorylation.alternative NAD(P)H dehydrogenase activities.type-II NAD(P)H dehydrogenase activities.NAD(P)H dehydrogenase (NDA)
Sly02g0335191	Solyc02g079170	123.524	1.9366	3.52941e-05	Cellular respiration.oxidative phosphorylation.alternative NAD(P)H dehydrogenase activities.type-II NAD(P)H dehydrogenase activities.NAD(P)H dehydrogenase (NDB)
Sly10g0165981	Solyc10g008630	2485.88	-0.310232	0.0100058	Cellular respiration.oxidative phosphorylation.alternative NAD(P)H dehydrogenase activities.type-II NAD(P)H dehydrogenase activities.NAD(P)H dehydrogenase (NDB)
Sly11g0312331	Solyc11g072450	8049.77	-0.524156	0.000680578	Cellular respiration.oxidative phosphorylation.ATP synthase complex.membrane MF0 subcomplex.subunit d
Sly07g0115211	Solyc07g026770	6983.06	0.255995	0.0490923	Cellular respiration.oxidative phosphorylation.ATP synthase complex.membrane MF0 subcomplex.subunit g
Sly04g0230061	Solyc04g007550	10958.7	-0.347122	0.0467551	Cellular respiration.oxidative phosphorylation.ATP synthase complex.peripheral MF1 subcomplex.subunit beta
Sly05g0137171	Solyc05g008460	19042.2	-0.390955	0.0174753	Cellular respiration.oxidative phosphorylation.ATP synthase complex.peripheral MF1 subcomplex.subunit beta
Sly06g0367911	Solyc06g063220	1594.27	0.471394	0.0150042	Cellular respiration.oxidative phosphorylation.ATP synthase complex.peripheral MF1 subcomplex.subunit epsilon
Sly03g0218061	Solyc03g113670	431.934	0.850031	1.41872e-05	Cellular respiration.oxidative phosphorylation.cytochrome c oxidase complex.accessory assembly components.component COX14
Sly12g0066731	Solyc12g042920	1321.41	-0.801081	2.74507e-10	Cellular respiration.oxidative phosphorylation.cytochrome c reductase complex.component cytochrome c1
Sly08g0273951	Solyc08g067020	4278.97	-0.40307	0.00577769	Cellular respiration.oxidative phosphorylation.cytochrome c reductase complex.component QCR7
Sly12g0051601	Solyc12g008630	8677.85	-0.39598	0.00838329	Cellular respiration.oxidative phosphorylation.cytochrome c reductase complex.peptidase component MPP heterodimer.subunit alpha
Sly02g0345261	Solyc02g088700	5420.44	-0.324018	0.0125861	Cellular respiration.oxidative phosphorylation.cytochrome c reductase complex.peptidase component MPP heterodimer.subunit beta
Sly02g0343811	Solyc02g087240	6787.44	-0.326671	0.00914777	Cellular respiration.oxidative phosphorylation.NADH dehydrogenase complex.module N (electron input) components.component NQO1
Sly11g0292531	Solyc11g011470	10358.4	-0.213052	0.0289583	Cellular respiration.oxidative phosphorylation.NADH dehydrogenase complex.module N (electron input) components.component NQO3
Sly01g0012271	Solyc01g022750	1520.17	-0.580646	0.000238121	Cellular respiration.oxidative phosphorylation.NADH dehydrogenase complex.non-core components.alpha subcomplex.component NDUFA6
Sly02g0323521	Solyc02g062600	2725.12	-0.550175	0.0119471	Cellular respiration.oxidative phosphorylation.NADH dehydrogenase complex.non-core components.carbonic anhydrase component
Sly05g0135021	Solyc05g006520	5514.36	-0.494458	3.84214e-06	Cellular respiration.pyruvate oxidation.mitochondrial pyruvate dehydrogenase complex.component E1 heterodimer.subunit alpha
Sly06g0375151	Solyc06g072580	2741.2	0.353637	0.00864356	Cellular respiration.pyruvate oxidation.mitochondrial pyruvate dehydrogenase complex.component E1 heterodimer.subunit beta
Sly07g0107371	Solyc07g006790	3633.61	-0.398058	0.0143028	Cellular respiration.pyruvate oxidation.mitochondrial pyruvate dehydrogenase complex.component E2
Sly07g0131301	Solyc07g064800	2859.24	-0.444466	0.0201334	Cellular respiration.tricarboxylic acid cycle.2-oxoglutarate dehydrogenase complex.component E2
Sly10g0180771	Solyc10g074500	3009.71	-0.267003	0.0310839	Cellular respiration.tricarboxylic acid cycle.isocitrate dehydrogenase heterodimer.regulatory component
Sly07g0128891	Solyc07g062650	14809.2	-0.426597	0.000401101	Cellular respiration.tricarboxylic acid cycle.mitochondrial NAD-dependent malate dehydrogenase
Sly12g0055491	Solyc12g014180	408.935	0.563366	0.0200397	Cellular respiration.tricarboxylic acid cycle.mitochondrial NAD-dependent malate dehydrogenase
Sly12g0071911	Solyc12g088900	989.159	0.36926	0.00674816	Cellular respiration.tricarboxylic acid cycle.succinate dehydrogenase complex.components.component SDH5
Sly02g0341741	Solyc02g085350	14060.5	-0.288979	0.0147326	Cellular respiration.tricarboxylic acid cycle.succinate dehydrogenase complex.components.flavoprotein component SDH1
Sly02g0350401	Solyc02g093680	5300.2	-0.415319	0.000119339	Cellular respiration.tricarboxylic acid cycle.succinate dehydrogenase complex.components.iron-sulphur component SDH2
Sly02g0315651	Solyc02g005350	375.939	-0.646057	0.0393239	Cellular respiration.tricarboxylic acid cycle.succinyl-CoA ligase heterodimer.subunit alpha
Sly02g0315641	Solyc02g005350	321.376	-0.779095	8.65096e-05	Cellular respiration.tricarboxylic acid cycle.succinyl-CoA ligase heterodimer.subunit alpha
Sly05g0152541	Solyc05g044480	756.465	0.533861	0.00580279	Chromatin organisation.chromatin remodeling complexes.ATPase modules.Rad5/16-like group.chromatin remodeling factor (Rad5-like)
Sly08g0269111	Solyc08g029120	2258.64	-0.312613	0.0217002	Chromatin organisation.chromatin remodeling complexes.ATPase modules.Snf2-like group.chromatin remodeling factor (Chd3/Mi-2)
Sly11g0286851	Solyc11g005250	2791.52	-0.271744	0.0234146	Chromatin organisation.chromatin remodeling complexes.ATPase modules.SSO1653-like group.chromatin remodeling factor (SHPRH)
Sly06g0355661	Solyc06g009600	18.216	-2.79128	0.0150393	Chromatin organisation.chromatin remodeling complexes.INO80 chromatin remodeling complex.component IES2
Sly02g0340321	Solyc02g084000	709.618	-1.22101	3.4269e-07	Chromatin organisation.chromatin remodeling complexes.SWR1/NuA4-shared subcomplex.component YAF9
Sly02g0338441	Solyc02g082290	3770.01	-0.420454	0.00633157	Chromatin organisation.DNA methylation.RNA-directed DNA methylation (RdDM) pathway.auxiliary factor (MORC)
Sly06g0373891	Solyc06g071580	54.9344	-1.19665	0.0373194	Chromatin organisation.DNA methylation.RNA-directed DNA methylation (RdDM) pathway.auxiliary factor (MORC)
Sly11g0287801	Solyc11g006140	31.3848	-3.23655	0.000723317	Chromatin organisation.DNA methylation.RNA-directed DNA methylation (RdDM) pathway.downstream SUVH-DNAJ methylation reader complex.chaperone component DNAJ1/2
Sly11g0291531	Solyc11g010540	6.63077	-4.25717	0.0224639	Chromatin organisation.DNA methylation.RNA-directed DNA methylation (RdDM) pathway.downstream SUVH-DNAJ methylation reader complex.chaperone component DNAJ1/2
Sly12g0074221	Solyc12g096990	690.618	-0.465298	0.00555662	Chromatin organisation.DNA methylation.RNA-directed DNA methylation (RdDM) pathway.methyl-DNA-binding factor (SUVH2|9)
Sly06g0379021	Solyc00g318830	33.7733	-2.95277	0.000106297	Chromatin organisation.DNA methylation.RNA-directed DNA methylation (RdDM) pathway.regulatory protein (IDN/IDP)
Sly05g0159391	Solyc05g054420	822.146	-0.394617	0.0352926	Chromatin organisation.DNA methylation.RNA-directed DNA methylation (RdDM) pathway.regulatory protein (IDN/IDP)
Sly06g0379011	Solyc06g076200	18.345	-3.51524	0.00642546	Chromatin organisation.DNA methylation.RNA-directed DNA methylation (RdDM) pathway.regulatory protein (IDN/IDP)
Sly03g0226041	Solyc03g120940	3450.45	0.552814	3.09809e-06	Chromatin organisation.DNA methylation.RNA-directed DNA methylation (RdDM) pathway.RNA polymerase-IV-positioning factor (SHH)
Sly10g0177841	Solyc10g051140	94.8535	-1.16169	0.00948895	Chromatin organisation.DNA methylation.RNA-independent DNA methylation.ASI1-AIPP1-EDM2 chromatin silencing regulator complex.component EDM2
Sly03g0227561	Solyc03g123440	1148.55	-0.389824	0.00761705	Chromatin organisation.DNA methylation.ROS1-mediated DNA demethylation.methylcytosine-specific DNA glycosylase (ROS1)
Sly10g0187391	Solyc10g083630	5038.85	-0.57146	5.08712e-05	Chromatin organisation.DNA methylation.ROS1-mediated DNA demethylation.methylcytosine-specific DNA glycosylase (ROS1)
Sly01g0034321	Solyc01g098790	343.792	-1.63262	1.87147e-13	Chromatin organisation.DNA methylation.ROS1-mediated DNA demethylation.ROS1-recruitment complex.component IDM2|IDM3
Sly11g0287451	Solyc11g005800	530.747	-0.412517	0.0323924	Chromatin organisation.histone chaperone activities.CAF1 histone chaperone complex.component CAF1b/FAS2
Sly07g0116951	Solyc07g039330	1626.37	-0.686226	4.58804e-05	Chromatin organisation.histone chaperone activities.CAF1 histone chaperone complex.component CAF1c/MSI
Sly07g0116941	#N/A	1262.42	-0.580857	0.0019368	Chromatin organisation.histone chaperone activities.CAF1 histone chaperone complex.component CAF1c/MSI
Sly01g0036781	Solyc01g101030	407.347	-0.737606	0.00903044	Chromatin organisation.histone chaperone activities.FACT histone chaperone complex.component SPT16
Sly03g0226851	Solyc03g121700	2609.7	-0.319742	0.00227065	Chromatin organisation.histone chaperone activities.histone chaperone (NAP)
Sly06g0367331	Solyc06g062680	163.543	1.0267	0.000254377	Chromatin organisation.histone chaperone activities.histone chaperone (NAP)
Sly08g0272011	Solyc08g063000	2447.1	-0.796903	6.52557e-13	Chromatin organisation.histone chaperone activities.histone chaperone (NAP)
Sly02g0326731	Solyc02g067370	2867.32	-0.308277	0.00424662	Chromatin organisation.histone chaperone activities.histone chaperone (NRP)
Sly01g0003131	Solyc01g008120	2568.81	0.306399	0.0195877	Chromatin organisation.histone modifications.histone acetylation.histone acetyltransferase (HAC/HPCAT)
Sly02g0346341	Solyc02g089790	421.302	-0.507991	0.0365867	Chromatin organisation.histone modifications.histone acetylation.histone acetyltransferase (HAC/HPCAT)
Sly05g0159181	Solyc05g054240	1054.6	-0.459915	0.00980766	Chromatin organisation.histone modifications.histone arginine methylation.histone methylase (PRMT4)
Sly09g0104511	Solyc09g097880	1718.44	-0.282019	0.0236413	Chromatin organisation.histone modifications.histone arginine methylation.TDRD3-TOP3B methyl-arginine reader complex.topoisomerase component TOP3b
Sly12g0071581	Solyc12g088620	21.9613	-2.87561	0.00415343	Chromatin organisation.histone modifications.histone deacetylation.HD1 histone deacetylase family.HDA9-PWR deacetylation complex.component HOS15
Sly09g0080261	Solyc09g009030	1624.88	0.457527	0.00205598	Chromatin organisation.histone modifications.histone deacetylation.HD2 histone deacetylase
Sly11g0308451	Solyc11g066840	14302	0.365095	0.00830122	Chromatin organisation.histone modifications.histone deacetylation.HD2 histone deacetylase
Sly04g0255851	Solyc04g079930	603.479	0.414747	0.030439	Chromatin organisation.histone modifications.histone deacetylation.SNL-HDA19 histone deacetylase complex.associated component SAP30
Sly07g0129791	Solyc07g063450	317.021	-0.758909	0.0011413	Chromatin organisation.histone modifications.histone lysine methylation.AOD group histone demethylase activities.lysine-specific demethylase (LDL/KDM1)
Sly04g0247241	Solyc04g057880	1048.53	-0.36115	0.0256874	Chromatin organisation.histone modifications.histone lysine methylation.class-II histone methyltransferase (ASH1)
Sly07g0106571	Solyc07g006050	724.479	-0.455436	0.0274042	Chromatin organisation.histone modifications.histone lysine methylation.class-II histone methyltransferase (ASH1)
Sly02g0346531	Solyc02g089970	1696.38	-0.407589	0.0105039	Chromatin organisation.histone modifications.histone lysine methylation.class-V histone methyltransferase (Suvar)
Sly06g0354191	Solyc06g008130	912.113	0.416414	0.0235065	Chromatin organisation.histone modifications.histone lysine methylation.class-V histone methyltransferase (Suvar)
Sly06g0381821	Solyc06g083760	1894.57	0.366884	0.00312523	Chromatin organisation.histone modifications.histone lysine methylation.class-V histone methyltransferase (Suvar)
Sly08g0280361	Solyc08g077940	384.653	-1.08532	0.000741858	Chromatin organisation.histone modifications.histone lysine methylation.class-V histone methyltransferase (Suvar)
Sly11g0307001	Solyc11g065370	1220.05	-0.354538	0.0294442	Chromatin organisation.histone modifications.histone lysine methylation.COMPASS histone trimethylation complex.component ASH2
Sly02g0348421	Solyc02g091790	993.109	-0.453153	0.014906	Chromatin organisation.histone modifications.histone lysine methylation.COMPASS histone trimethylation complex.component WDR5
Sly02g0349561	Solyc02g092910	734.018	0.450297	0.0140859	Chromatin organisation.histone modifications.histone lysine methylation.histone H3K4/H3K36 methylation reader (MRG)
Sly02g0335351	Solyc02g079300	829.792	-0.439295	0.0238221	Chromatin organisation.histone modifications.histone lysine methylation.JmjC group histone demethylase activities.histone demethylase (KDM3)
Sly04g0241531	Solyc04g049140	1847.24	-0.587525	0.000252733	Chromatin organisation.histone modifications.histone lysine methylation.JmjC group histone demethylase activities.histone demethylase (KDM3)
Sly01g0001761	Solyc01g006680	3205.4	-0.558115	0.0080658	Chromatin organisation.histone modifications.histone lysine methylation.JmjC group histone demethylase activities.histone demethylase (PKDM12)
Sly08g0278321	Solyc08g076020	430.257	1.16017	0.000140738	Chromatin organisation.histone modifications.histone lysine methylation.PRC2 histone methylation complex.associated protein factors.histone H3 methylation reader (PWO)
Sly04g0252151	Solyc04g076400	428.389	0.799419	0.0034245	Chromatin organisation.histone modifications.histone lysine methylation.PRC2 histone methylation complex.associated protein factors.PRC2-VRN-interacting PHD protein (VIN3|VRN5)
Sly08g0273251	Solyc08g066400	196.826	-7.05108	0.0013166	Chromatin organisation.histone modifications.histone phosphorylation.protein kinase (MLK)
Sly10g0185291	Solyc10g080700	4495.85	-0.401294	0.000116384	Chromatin organisation.histone modifications.histone phosphorylation.protein kinase (MLK)
Sly07g0121921	Solyc07g049210	1769	0.36287	0.0372967	Chromatin organisation.histone modifications.histone ubiquitination.BAH-EMF1 Polycomb gene silencing complex.component BAH
Sly03g0219281	Solyc03g114690	640.962	-0.579216	0.0334824	Chromatin organisation.histone modifications.histone ubiquitination.PRC1 histone mono-ubiquitination complex.LHP1-regulatory component ELP1
Sly01g0034991	Solyc01g099410	11153.6	-0.753698	1.53706e-07	Chromatin organisation.histones.histone (H2A)
Sly06g0382151	Solyc06g084090	1224.62	-0.486299	0.0236621	Chromatin organisation.histones.histone (H2A)
Sly06g0382511	Solyc06g084430	952.198	0.54853	0.0224754	Chromatin organisation.histones.histone (H2A)
Sly11g0313251	Solyc11g073250	6028.19	-0.405374	0.00430065	Chromatin organisation.histones.histone (H2A)
Sly11g0313261	Solyc11g073260	414.329	0.831129	0.000408618	Chromatin organisation.histones.histone (H2A)
Sly06g0377561	Solyc06g074750	78.6616	2.14712	2.02283e-08	Chromatin organisation.histones.histone (H2B)
Sly06g0377601	Solyc06g074780	2606.71	0.533455	3.69361e-05	Chromatin organisation.histones.histone (H2B)
Sly07g0132161	Solyc07g065560	11.1239	-2.3373	0.0467144	Chromatin organisation.histones.histone (H2B)
Sly01g0024381	Solyc01g074000	4027.71	-0.801307	3.47233e-05	Chromatin organisation.histones.histone (H3)
Sly01g0021161	Solyc01g079110	2424.48	-0.611139	0.000956524	Chromatin organisation.histones.histone (H3)
Sly02g0333361	Solyc02g077480	5695.4	-0.313752	0.0459258	Chromatin organisation.histones.histone (H3)
Sly04g0251351	Solyc04g074580	10100.6	-0.316421	0.00906175	Chromatin organisation.histones.histone (H3)
Sly05g0156091	Solyc05g051500	4550.91	0.306045	0.0176352	Chromatin organisation.histones.histone (H3)
Sly11g0291221	Solyc11g010230	15303	-0.270854	0.0158195	Chromatin organisation.histones.histone (H3)
Sly04g0233431	Solyc04g011390	4551.87	-0.501943	0.000371985	Chromatin organisation.histones.histone (H4)
Sly05g0159601	Solyc05g054610	933.014	-0.946893	4.65714e-05	Chromatin organisation.histones.histone (H4)
Sly06g0374691	Solyc06g072240	143.56	-0.795524	0.0401026	Chromatin organisation.histones.histone (H4)
Sly06g0378731	Solyc06g075960	7225.21	-0.232899	0.0497301	Chromatin organisation.histones.histone (H4)
Sly11g0312811	Solyc11g072860	5706.19	-0.612731	4.046e-05	Chromatin organisation.histones.histone (H4)
Sly09g0100151	Solyc09g083380	4098.95	0.405929	0.0424297	Chromatin organisation.histones.linker histone (H1)
Sly07g0107391	Solyc07g006810	922.303	-0.341389	0.0308234	Coenzyme metabolism.biotin biosynthesis.bifunctional diaminopelargonic acid (DAPA) aminotransferase and dethiobiotin synthetase
Sly03g0217271	Solyc03g112910	3450.29	-0.295937	0.00575797	Coenzyme metabolism.coenzyme A biosynthesis.pantothenate kinase
Sly12g0070341	Solyc12g056840	1132.2	-0.34997	0.0162205	Coenzyme metabolism.coenzyme A biosynthesis.phosphopantothenoylcysteine synthetase
Sly01g0041171	Solyc01g105560	2869.87	0.432348	0.000325819	Coenzyme metabolism.FMN/FAD biosynthesis.bifunctional GTP cyclohydrolase II (RibA) and DHBP synthase (RibB)
Sly04g0246781	Solyc04g056540	1006.62	-0.319115	0.0499364	Coenzyme metabolism.FMN/FAD biosynthesis.pyrimidine reductase
Sly07g0107361	Solyc07g006780	1603.76	-0.305345	0.0198251	Coenzyme metabolism.FMN/FAD biosynthesis.ribitol kinase
Sly03g0197841	Solyc03g034050	464.475	0.943913	7.20895e-09	Coenzyme metabolism.iron-sulfur cluster assembly machinery.cytosolic CIA system.transfer phase.carrier protein (CIA2/AE7)
Sly03g0220241	Solyc03g115490	823.111	0.680932	0.00105195	Coenzyme metabolism.iron-sulfur cluster assembly machinery.mitochondrial ISC system.assembly phase.assembly factor (ISD11)
Sly08g0281971	Solyc08g079470	1223.26	-0.362784	0.0115596	Coenzyme metabolism.iron-sulfur cluster assembly machinery.mitochondrial ISC system.transfer phase.assembly factor (IBA57)
Sly01g0041801	Solyc01g106210	4121.91	-0.397838	0.00613188	Coenzyme metabolism.iron-sulfur cluster assembly machinery.mitochondrial ISC system.transfer phase.chaperone (HSCA)
Sly11g0288941	Solyc11g007120	912.904	-0.321309	0.047671	Coenzyme metabolism.iron-sulfur cluster assembly machinery.mitochondrial ISC system.transfer phase.scaffold protein (NFU4|5)
Sly06g0360891	Solyc06g048540	2460.85	-0.40919	0.00908196	Coenzyme metabolism.iron-sulfur cluster assembly machinery.plastidial SUF system.assembly phase.SUF-BCD scaffold complex.component SUF-C
Sly12g0056161	Solyc12g015820	674.022	-0.408046	0.037332	Coenzyme metabolism.iron-sulfur cluster assembly machinery.plastidial SUF system.assembly phase.SUF-SE sulfur transfer complex.component SUF-E1
Sly03g0216401	Solyc03g112060	707.524	-0.507431	0.0424341	Coenzyme metabolism.iron-sulfur cluster assembly machinery.plastidial SUF system.assembly phase.SUF-SE sulfur transfer complex.component SUF-E2/-E3
Sly07g0133161	Solyc07g066480	791.141	-0.736567	3.68526e-06	Coenzyme metabolism.molybdenum cofactor biosynthesis.modification.sulfurase
Sly06g0376331	Solyc06g073620	808.014	-0.43315	0.0107524	Coenzyme metabolism.molybdenum cofactor biosynthesis.molybdopterin biosynthesis.molybdopterin synthase complex.catalytic component CNX6
Sly01g0024101	Solyc01g073730	833.639	0.450327	0.000920257	Coenzyme metabolism.molybdenum cofactor biosynthesis.precursor Z biosynthesis.cyclic pyranopterin monophosphate synthase (CNX2)
Sly12g0055851	Solyc12g014530	491.465	1.19853	8.2665e-07	Coenzyme metabolism.NAD/NADP biosynthesis.de-novo pathway.aspartate oxidase
Sly10g0189931	Solyc10g085830	1086.53	0.626225	0.000527872	Coenzyme metabolism.NAD/NADP biosynthesis.NAD homeostasis.nicotinate N-methyltransferase
Sly02g0349971	Solyc02g093290	2308.64	-0.35137	0.00963732	Coenzyme metabolism.NAD/NADP biosynthesis.Preiss-Handler salvage pathway.nicotinate phosphoribosyltransferase
Sly02g0334381	Solyc02g078410	762.639	-0.376156	0.0153069	Coenzyme metabolism.phylloquinone biosynthesis.1,4-dihydroxy-2-naphthoyl-CoA thioesterase
Sly06g0373271	Solyc06g071030	250.014	-0.720201	0.00291414	Coenzyme metabolism.phylloquinone biosynthesis.isochorismate synthase
Sly04g0228471	Solyc04g005200	959.853	-0.309018	0.0460188	Coenzyme metabolism.phylloquinone biosynthesis.multifunctional phylloquinone biosynthesis protein (PHYLLO)
Sly07g0128451	Solyc07g062180	624.372	-0.474565	0.018467	Coenzyme metabolism.phylloquinone biosynthesis.phytyl-phosphate kinase
Sly03g0222721	Solyc03g117870	2805.45	-0.890501	6.06266e-07	Coenzyme metabolism.prenylquinone biosynthesis.4-hydroxybenzoate biosynthesis.p-coumarate:CoA ligase
Sly06g0371631	Solyc06g068650	270.571	1.21396	0.000969412	Coenzyme metabolism.prenylquinone biosynthesis.4-hydroxybenzoate biosynthesis.p-coumarate:CoA ligase
Sly12g0066201	Solyc12g042460	111.821	1.81297	1.5276e-05	Coenzyme metabolism.prenylquinone biosynthesis.4-hydroxybenzoate biosynthesis.p-coumarate:CoA ligase
Sly07g0118741	Solyc07g042150	1523.71	-0.772976	1.0595e-10	Coenzyme metabolism.prenylquinone biosynthesis.accessory protein activities.accessory protein (COQ9)
Sly08g0268011	Solyc08g023470	1039.88	-0.337508	0.0200225	Coenzyme metabolism.prenylquinone biosynthesis.solanesyl diphosphate synthase activities.trans-long-chain prenyl diphosphate synthase (PPPS)
Sly09g0103931	Solyc09g092390	55503.1	0.436166	1.75801e-07	Coenzyme metabolism.S-adenosyl methionine (SAM) cycle.S-adenosyl homocysteine hydrolase
Sly01g0036821	Solyc01g101060	42766.9	0.960632	4.28955e-08	Coenzyme metabolism.S-adenosyl methionine (SAM) cycle.S-adenosyl methionine synthetase
Sly10g0187791	Solyc10g083970	6711.58	-0.488581	0.0385133	Coenzyme metabolism.S-adenosyl methionine (SAM) cycle.S-adenosyl methionine synthetase
Sly12g0075331	Solyc12g099000	5544.21	0.977392	2.47824e-14	Coenzyme metabolism.S-adenosyl methionine (SAM) cycle.S-adenosyl methionine synthetase
Sly04g0236631	Solyc04g016550	599.29	-0.51577	0.00137687	Coenzyme metabolism.tetrahydrofolate biosynthesis.folyl-polyglutamate synthetase
Sly07g0129051	Solyc07g062810	307.827	-2.09261	1.02009e-12	Coenzyme metabolism.tetrahydrofolate biosynthesis.p-aminobenzoate biosynthesis.aminodeoxychorismate lyase
Sly10g0184361	Solyc10g079830	1551.11	-0.39321	0.00712655	Coenzyme metabolism.tetrahydrofolate biosynthesis.pterin biosynthesis.dihydroneopterin aldolase
Sly06g0381201	Solyc06g083230	364.402	1.0905	1.555e-09	Coenzyme metabolism.tetrahydrofolate biosynthesis.pterin biosynthesis.GTP-cyclohydrolase (GCH1)
Sly05g0138881	Solyc00g128870	912.081	0.48347	0.0152799	Coenzyme metabolism.tetrahydrofolate biosynthesis.pterin biosynthesis.Nudix-type hydrolase
Sly01g0001341	Solyc01g006280	9112.47	-0.318381	0.000781195	Coenzyme metabolism.tetrahydrofolate biosynthesis.tetrahydrofolate (THF) interconversions.10-formyl-THF synthetase
Sly10g0185621	Solyc10g080970	1123.92	-0.401733	0.037232	Coenzyme metabolism.tetrahydrofolate biosynthesis.tetrahydrofolate (THF) interconversions.bifunctional 5,10-methylene-THF dehydrogenase and 5,10-methenyl-THF cyclohydrolase
Sly04g0232011	Solyc04g009200	15280.5	-0.947934	1.91777e-10	Coenzyme metabolism.tetrapyrrol biosynthesis.5-aminolevulinic acid formation.glutamate-1-semialdehyde-2,1-aminomutase
Sly02g0330191	Solyc02g070490	417.955	0.404799	0.0404085	Coenzyme metabolism.tetrapyrrol biosynthesis.chlorophyll metabolism.chlorophyll breakdown.chlorophyll dephytylase (CLD)
Sly06g0364271	Solyc06g053980	369.141	1.0631	1.66734e-05	Coenzyme metabolism.tetrapyrrol biosynthesis.chlorophyll metabolism.chlorophyll breakdown.chlorophyllase (CLH)
Sly09g0094991	Solyc09g065620	23.7007	2.487	0.00784488	Coenzyme metabolism.tetrapyrrol biosynthesis.chlorophyll metabolism.chlorophyll breakdown.chlorophyllase (CLH)
Sly12g0048841	Solyc12g005300	12.2007	3.19798	0.0400481	Coenzyme metabolism.tetrapyrrol biosynthesis.chlorophyll metabolism.chlorophyll breakdown.chlorophyllase (CLH)
Sly08g0282731	Solyc08g080090	84.3016	-1.24751	0.010895	Coenzyme metabolism.tetrapyrrol biosynthesis.chlorophyll metabolism.chlorophyll breakdown.magnesium dechelatase
Sly11g0308041	Solyc11g066440	2193	-0.303339	0.0172537	Coenzyme metabolism.tetrapyrrol biosynthesis.chlorophyll metabolism.chlorophyll breakdown.pheophorbide a oxygenase (PAO)
Sly07g0114451	Solyc07g024000	3086.4	-0.291925	0.00407978	Coenzyme metabolism.tetrapyrrol biosynthesis.chlorophyll metabolism.chlorophyll(ide) interconversions.chlorophyll b reductase complex.component NYC1
Sly06g0365721	Solyc06g060310	1050.25	-0.811317	7.35716e-05	Coenzyme metabolism.tetrapyrrol biosynthesis.chlorophyll metabolism.chlorophyll(ide) interconversions.chlorophyllide a oxygenase
Sly11g0294161	Solyc11g012850	961.368	-0.513347	0.0343143	Coenzyme metabolism.tetrapyrrol biosynthesis.chlorophyll metabolism.chlorophyll(ide) interconversions.chlorophyllide a oxygenase
Sly03g0220761	Solyc03g115980	9601.98	-1.01016	1.56257e-15	Coenzyme metabolism.tetrapyrrol biosynthesis.chlorophyll metabolism.chlorophyll(ide) interconversions.geranylgeranyl reductase (ChlP)
Sly06g0375921	Solyc06g073290	1957.47	-0.794807	0.000190271	Coenzyme metabolism.tetrapyrrol biosynthesis.chlorophyll metabolism.magnesium-chelatase complex.accessory component GUN4
Sly04g0235531	Solyc04g015490	2392.83	-0.423246	0.0105137	Coenzyme metabolism.tetrapyrrol biosynthesis.chlorophyll metabolism.magnesium-chelatase complex.component CHL-D
Sly04g0235781	Solyc04g015750	4878.48	-0.726457	1.79795e-10	Coenzyme metabolism.tetrapyrrol biosynthesis.chlorophyll metabolism.magnesium-chelatase complex.component CHL-H
Sly10g0166101	Solyc10g008740	10893.9	-0.309787	0.034526	Coenzyme metabolism.tetrapyrrol biosynthesis.chlorophyll metabolism.magnesium-chelatase complex.component CHL-I
Sly10g0182401	Solyc10g077040	7366.95	-0.365874	0.0163495	Coenzyme metabolism.tetrapyrrol biosynthesis.chlorophyll metabolism.Mg-protoporphyrin IX monomethylester cyclase complex.catalytic component CRD1
Sly07g0125121	Solyc07g054210	10455.5	-0.727833	1.00252e-09	Coenzyme metabolism.tetrapyrrol biosynthesis.chlorophyll metabolism.protochlorophyllide oxidoreductase (POR) activities.light-dependent POR
Sly10g0163871	Solyc10g006900	5324.17	-0.777436	6.76507e-07	Coenzyme metabolism.tetrapyrrol biosynthesis.chlorophyll metabolism.protochlorophyllide oxidoreductase (POR) activities.light-dependent POR
Sly12g0054981	Solyc12g013710	17666.1	-0.679195	0.000172161	Coenzyme metabolism.tetrapyrrol biosynthesis.chlorophyll metabolism.protochlorophyllide oxidoreductase (POR) activities.light-dependent POR
Sly04g0255201	#N/A	465.277	-0.422442	0.0454768	Coenzyme metabolism.tetrapyrrol biosynthesis.heme biosynthesis and modification.heme oxygenase
Sly01g0021141	Solyc01g079090	4549.81	-0.28237	0.0209463	Coenzyme metabolism.tetrapyrrol biosynthesis.protoporphyrin IX formation.protoporphyrinogen IX oxidase
Sly07g0133151	Solyc07g066470	9565.7	-0.334224	0.043305	Coenzyme metabolism.tetrapyrrol biosynthesis.uroporphyrinogen III formation.porphobilinogen deaminase
Sly06g0352991	Solyc06g006080	13379.9	-0.752913	0.00156694	Coenzyme metabolism.thiamine pyrophosphate biosynthesis.hydroxymethylpyrimidine diphosphate biosynthesis.hydroxymethylpyrimidine phosphate synthase (ThiC)
Sly07g0130571	Solyc07g064160	4731.69	1.12363	1.35988e-07	Coenzyme metabolism.thiamine pyrophosphate biosynthesis.thiazole biosynthesis.biosynthetic protein (Thi4)
Sly05g0158361	Solyc05g053480	331.402	-0.594749	0.011649	Coenzyme metabolism.thiamine pyrophosphate biosynthesis.thiazole biosynthesis.hydoxyethylthiazole kinase
Sly01g0045211	Solyc01g109380	412.946	1.44059	7.86473e-07	Cytoskeleton organisation.cytoskeleton-plasma membrane-cell wall interface.integrin-like protein (AT14a)
Sly11g0304811	Solyc11g039740	915.462	-0.386531	0.00665897	Cytoskeleton organisation.cytoskeleton-plasma membrane-cell wall interface.integrin-like protein (AT14a)
Sly09g0097071	Solyc09g074470	229.041	0.953083	0.00940017	Cytoskeleton organisation.endoplasmic reticulum-cytoskeleton-plasma membrane interface.actin-binding protein (NET3)
Sly01g0028021	Solyc01g090910	830.336	1.02118	9.32102e-08	Cytoskeleton organisation.endoplasmic reticulum-cytoskeleton-plasma membrane interface.contact site protein (VAP27)
Sly01g0028091	Solyc01g090990	939.43	-0.561542	8.49601e-05	Cytoskeleton organisation.endoplasmic reticulum-cytoskeleton-plasma membrane interface.contact site protein (VAP27)
Sly10g0169041	Solyc10g018350	635.302	-0.699362	0.000629634	Cytoskeleton organisation.endoplasmic reticulum-cytoskeleton-plasma membrane interface.contact site protein (VAP27)
Sly01g0040351	Solyc01g104770	7340.2	-0.622032	6.02193e-05	Cytoskeleton organisation.microfilament network.actin filament protein
Sly05g0159451	Solyc05g054480	235.155	2.1223	1.08772e-05	Cytoskeleton organisation.microfilament network.actin filament protein
Sly10g0182741	Solyc10g078340	674.609	-0.709964	0.000666437	Cytoskeleton organisation.microfilament network.actin organisation.regulator protein (SCAB)
Sly11g0306201	Solyc11g062370	1901.13	0.44999	0.000178002	Cytoskeleton organisation.microfilament network.actin organisation.regulator protein (SCAB)
Sly06g0351991	Solyc06g005360	12777	-0.259782	0.0309591	Cytoskeleton organisation.microfilament network.actin polymerisation.actin-depolymerizing factor (ADF)
Sly09g0081741	Solyc09g010440	9147.87	0.355052	0.0174583	Cytoskeleton organisation.microfilament network.actin polymerisation.actin-depolymerizing factor (ADF)
Sly09g0096051	Solyc09g072590	667.415	0.827877	1.1644e-06	Cytoskeleton organisation.microfilament network.actin polymerisation.actin-depolymerizing factor (ADF)
Sly06g0381041	Solyc06g083070	4487.56	-0.269832	0.0242886	Cytoskeleton organisation.microfilament network.actin polymerisation.fimbrin actin-crosslinking factor
Sly07g0131641	Solyc07g065080	1255.9	1.44503	6.65618e-10	Cytoskeleton organisation.microfilament network.actin polymerisation.fimbrin actin-crosslinking factor
Sly01g0035241	Solyc01g099650	729.338	0.92069	4.89822e-05	Cytoskeleton organisation.microfilament network.actin polymerisation.formin actin filament elongation factor activities.group-I formin
Sly02g0349131	Solyc02g092470	361.722	0.96475	2.66737e-05	Cytoskeleton organisation.microfilament network.actin polymerisation.formin actin filament elongation factor activities.group-I formin
Sly05g0153261	Solyc05g046120	81.2511	-1.11551	0.00182326	Cytoskeleton organisation.microfilament network.actin polymerisation.formin actin filament elongation factor activities.group-I formin
Sly06g0380851	Solyc06g082910	3304.98	0.450061	0.00271615	Cytoskeleton organisation.microfilament network.actin polymerisation.formin actin filament elongation factor activities.group-I formin
Sly09g0087621	Solyc09g042740	1022.91	0.521723	0.00215612	Cytoskeleton organisation.microfilament network.actin polymerisation.formin actin filament elongation factor activities.group-I formin
Sly12g0057891	Solyc12g019480	252.979	3.62315	3.06247e-14	Cytoskeleton organisation.microfilament network.actin polymerisation.formin actin filament elongation factor activities.group-I formin
Sly06g0372851	Solyc06g069670	40.5508	-1.25137	0.0246507	Cytoskeleton organisation.microfilament network.actin polymerisation.formin actin filament elongation factor activities.group-II formin
Sly07g0105841	Solyc07g005480	2728.45	-0.51139	0.00305306	Cytoskeleton organisation.microfilament network.actin polymerisation.formin actin filament elongation factor activities.group-II formin
Sly12g0053211	Solyc12g010110	996.14	-1.20676	8.88335e-10	Cytoskeleton organisation.microfilament network.actin polymerisation.formin actin filament elongation factor activities.group-II formin
Sly11g0310931	Solyc11g070130	13376.6	0.295958	0.0400381	Cytoskeleton organisation.microfilament network.actin polymerisation.profilin actin nucleation protein
Sly01g0030591	Solyc01g095280	961.876	0.563563	0.000102744	Cytoskeleton organisation.microfilament network.actin polymerisation.SCAR/WAVE ARP2/3-activating complex.component ABIL
Sly03g0208501	Solyc03g083030	991.101	-0.753465	7.80068e-09	Cytoskeleton organisation.microfilament network.actin polymerisation.SCAR/WAVE ARP2/3-activating complex.component ABIL
Sly08g0285841	Solyc08g082710	375.207	1.07998	4.62044e-06	Cytoskeleton organisation.microfilament network.actin polymerisation.SCAR/WAVE ARP2/3-activating complex.component ABIL
Sly12g0051061	Solyc12g007160	1129.73	2.70217	2.41666e-40	Cytoskeleton organisation.microfilament network.actin polymerisation.SCAR/WAVE ARP2/3-activating complex.component ABIL
Sly02g0328261	Solyc02g068720	2561.02	-0.371459	0.00752561	Cytoskeleton organisation.microfilament network.actin polymerisation.SCAR/WAVE ARP2/3-activating complex.component NAP1
Sly09g0094911	Solyc09g065550	4842.14	-0.488797	0.000297517	Cytoskeleton organisation.microfilament network.actin-membrane compartment interaction.NET-type actin-membrane nexus protein families.actin-binding protein (NET1)
Sly10g0173231	Solyc10g045290	399.244	-0.604071	0.0326785	Cytoskeleton organisation.microfilament network.actin-membrane compartment interaction.NET-type actin-membrane nexus protein families.actin-binding protein (NET1)
Sly07g0129951	Solyc07g063590	198.086	1.41046	0.000347018	Cytoskeleton organisation.microfilament network.myosin microfilament-based motor protein activities.class VIII myosin
Sly10g0163791	Solyc10g006820	2023.16	-0.324717	0.00667085	Cytoskeleton organisation.microfilament network.myosin microfilament-based motor protein activities.class VIII myosin
Sly07g0117891	Solyc07g041150	1773.66	-0.43004	0.0124491	Cytoskeleton organisation.microfilament network.myosin microfilament-based motor protein activities.class XI myosin
Sly10g0181051	Solyc10g074800	162.219	-4.39325	2.99305e-20	Cytoskeleton organisation.microfilament network.myosin microfilament-based motor protein activities.myosin adaptor protein (MadA)
Sly01g0032541	Solyc01g097040	931.037	-0.491004	0.0101264	Cytoskeleton organisation.microfilament network.myosin microfilament-based motor protein activities.myosin receptor (MyoB)
Sly04g0230461	Solyc04g007870	2106.25	0.488441	0.000127248	Cytoskeleton organisation.microfilament network.myosin microfilament-based motor protein activities.myosin receptor (MyoB)
Sly04g0257641	Solyc04g081490	24203.7	0.439623	0.000656167	Cytoskeleton organisation.microtubular network.alpha-beta-Tubulin heterodimer.component beta-Tubulin
Sly06g0359591	Solyc06g035970	38929.1	-0.298947	0.028607	Cytoskeleton organisation.microtubular network.alpha-beta-Tubulin heterodimer.component beta-Tubulin
Sly10g0185591	Solyc10g080940	24590	0.276594	0.0472806	Cytoskeleton organisation.microtubular network.alpha-beta-Tubulin heterodimer.component beta-Tubulin
Sly10g0190971	Solyc10g086760	4276.63	-0.395727	0.0310972	Cytoskeleton organisation.microtubular network.alpha-beta-Tubulin heterodimer.component beta-Tubulin
Sly09g0104491	Solyc09g097860	617.68	0.722487	0.00687052	Cytoskeleton organisation.microtubular network.Kinesin microtubule-based motor protein activities.motor protein (Kinesin-12)
Sly02g0327821	Solyc02g068340	3076.41	0.530468	2.7498e-05	Cytoskeleton organisation.microtubular network.Kinesin microtubule-based motor protein activities.motor protein (Kinesin-14)
Sly06g0355831	Solyc06g009780	98.9434	1.94624	0.0003058	Cytoskeleton organisation.microtubular network.Kinesin microtubule-based motor protein activities.motor protein (Kinesin-14)
Sly07g0132531	Solyc07g065880	62.4437	2.10137	0.00872219	Cytoskeleton organisation.microtubular network.Kinesin microtubule-based motor protein activities.motor protein (Kinesin-14)
Sly11g0291551	Solyc11g010560	4494.45	0.469938	6.13841e-06	Cytoskeleton organisation.microtubular network.Kinesin microtubule-based motor protein activities.motor protein (Kinesin-14)
Sly04g0254421	Solyc04g078610	4833.28	0.440343	0.00211241	Cytoskeleton organisation.microtubular network.Kinesin microtubule-based motor protein activities.motor protein (Kinesin-4)
Sly06g0378261	Solyc06g075580	2819.74	-0.340555	0.0235177	Cytoskeleton organisation.microtubular network.Kinesin microtubule-based motor protein activities.motor protein (Kinesin-5)
Sly09g0078131	Solyc09g007030	142.824	1.65385	4.10154e-05	Cytoskeleton organisation.microtubular network.Kinesin microtubule-based motor protein activities.motor protein (Kinesin-5)
Sly10g0187021	Solyc10g083310	236.715	-0.822169	0.00274505	Cytoskeleton organisation.microtubular network.Kinesin microtubule-based motor protein activities.motor protein (Kinesin-5)
Sly11g0312771	Solyc11g072820	4754.62	-0.366794	0.0152691	Cytoskeleton organisation.microtubular network.Kinesin microtubule-based motor protein activities.motor protein (Kinesin-5)
Sly01g0046331	Solyc01g110380	1942.02	1.08124	1.7403e-09	Cytoskeleton organisation.microtubular network.Kinesin microtubule-based motor protein activities.motor protein (Kinesin-7)
Sly02g0340691	Solyc02g084390	512.922	1.88678	1.27128e-10	Cytoskeleton organisation.microtubular network.Kinesin microtubule-based motor protein activities.motor protein (Kinesin-7)
Sly03g0201681	Solyc03g053080	2904.61	0.393167	0.00169103	Cytoskeleton organisation.microtubular network.Kinesin microtubule-based motor protein activities.motor protein (Kinesin-7)
Sly04g0237431	Solyc04g040110	708.512	-0.344813	0.0361823	Cytoskeleton organisation.microtubular network.Kinesin microtubule-based motor protein activities.motor protein (Kinesin-7)
Sly06g0365561	Solyc06g060140	476.984	-0.573181	0.00568056	Cytoskeleton organisation.microtubular network.Kinesin microtubule-based motor protein activities.motor protein (Kinesin-7)
Sly02g0348411	Solyc02g091780	392.034	-1.25117	0.000133612	Cytoskeleton organisation.microtubular network.Kinesin microtubule-based motor protein activities.motor protein (Kinesin-8)
Sly11g0290241	Solyc11g008350	963.595	-0.846386	3.70138e-08	Cytoskeleton organisation.microtubular network.Kinesin microtubule-based motor protein activities.motor protein (Kinesin-U)
Sly12g0059731	Solyc12g068070	747.569	1.34411	2.67528e-22	Cytoskeleton organisation.microtubular network.microtubule dynamics.cortical microtubule organisation.Exocyst complex recruiting factor (VETH)
Sly01g0042861	Solyc01g107120	7.3735	-3.32985	0.0349127	Cytoskeleton organisation.microtubular network.microtubule dynamics.cortical microtubule organisation.regulatory protein (CORD)
Sly06g0375691	Solyc06g073110	2360.93	0.480349	0.0296128	Cytoskeleton organisation.microtubular network.microtubule dynamics.cortical microtubule organisation.regulatory protein (CORD)
Sly02g0332901	Solyc02g077090	843.557	1.42572	9.35362e-07	Cytoskeleton organisation.microtubular network.microtubule dynamics.cortical microtubule organisation.regulatory protein (IPGA)
Sly01g0005661	Solyc01g010270	1816.6	1.05548	6.37993e-10	Cytoskeleton organisation.microtubular network.microtubule dynamics.microtubule (MT) plus-end-tracking.MT plus-end-tracking protein (SPR1)
Sly05g0140511	Solyc05g012160	12301.1	0.55552	0.00419302	Cytoskeleton organisation.microtubular network.microtubule dynamics.microtubule (MT) plus-end-tracking.MT plus-end-tracking protein (SPR1)
Sly08g0284451	Solyc08g081470	11.3482	4.00285	0.00593981	Cytoskeleton organisation.microtubular network.microtubule dynamics.microtubule (MT) plus-end-tracking.MT plus-end-tracking protein (SPR1)
Sly02g0345641	#N/A	20605.6	0.870517	3.3644e-05	Cytoskeleton organisation.microtubular network.microtubule dynamics.microtubule (MT) plus-end-tracking.MT plus-end-tracking protein (SPR1)
Sly01g0001941	Solyc01g006830	4958.28	0.300371	0.00968701	Cytoskeleton organisation.microtubular network.microtubule dynamics.microtubule-stabilizing factor (WDL)
Sly05g0136761	Solyc05g008090	1194.37	0.746985	0.000704523	Cytoskeleton organisation.microtubular network.microtubule dynamics.microtubule-stabilizing factor (WDL)
Sly06g0364031	Solyc06g053780	735.927	-0.49355	0.00247654	Cytoskeleton organisation.microtubular network.microtubule dynamics.microtubule-stabilizing factor (WDL)
Sly09g0100191	Solyc09g083400	169.788	3.56333	1.19253e-28	Cytoskeleton organisation.microtubular network.microtubule dynamics.microtubule-stabilizing factor (WDL)
Sly10g0186421	Solyc10g081730	5499.02	1.1238	5.58454e-10	Cytoskeleton organisation.microtubular network.microtubule dynamics.microtubule-stabilizing factor (WDL)
Sly12g0048601	Solyc12g005050	771.548	0.352828	0.0182031	Cytoskeleton organisation.microtubular network.microtubule Tubulin heterodimer formation.Augmin gamma-Tubulin Ring Complex recruiting complex.component AUG4
Sly07g0106351	Solyc07g005860	653.145	1.34317	5.12547e-10	Cytoskeleton organisation.microtubular network.microtubule Tubulin heterodimer formation.Augmin gamma-Tubulin Ring Complex recruiting complex.component AUG8
Sly02g0323451	Solyc02g062540	1057.46	0.470346	0.0105448	Cytoskeleton organisation.microtubular network.microtubule Tubulin heterodimer formation.CCT-interacting tubulin folding cofactor (PLP3)
Sly04g0255311	Solyc04g079390	818.12	-0.355793	0.0359747	Cytoskeleton organisation.microtubular network.microtubule Tubulin heterodimer formation.gamma-Tubulin Ring Complex (gamma-TuRC).component GCP5
Sly03g0203551	Solyc03g062700	295.969	-1.24546	6.31791e-07	Cytoskeleton organisation.nuclear dynamics.nuclear envelope to cytoskeleton bridging.actin cytoskeleton connecting factor (SINE)
Sly05g0139811	Solyc05g010590	639.888	-0.917515	3.54901e-06	Cytoskeleton organisation.nuclear dynamics.nuclear movement.myosin-SUN-WIP adaptor (WIT)
Sly05g0160181	Solyc05g055130	2137.96	0.303701	0.0405711	Cytoskeleton organisation.nuclear dynamics.nuclear shape determination.CRWN-interacting protein (KAKU4)
Sly11g0312631	Solyc11g072710	17088	-0.392692	3.90616e-05	Cytoskeleton organisation.plastid movement.phototropin light receptor (PHOT)
Sly04g0254801	Solyc04g078950	1392.5	-1.30752	6.2548e-19	Cytoskeleton organisation.plastid movement.WEB1-PMI2 actin filament reorganisation complex.component WEB1
Sly07g0114381	Solyc07g022910	927.25	0.578824	0.00335524	Cytoskeleton organisation.plastid movement.WEB1-PMI2 actin filament reorganisation complex.component WEB1
Sly12g0071801	Solyc12g088830	323.898	-0.966043	0.0160012	Cytoskeleton organisation.plastid movement.WEB1-PMI2 actin filament reorganisation complex.component WEB1
Sly09g0099741	Solyc09g083010	224.147	1.50358	3.8219e-12	DNA damage response.base excision repair (BER).bifunctional glycosylase-lyase and endonuclease (NTH)
Sly03g0217311	Solyc03g112940	813.853	0.513292	0.00267736	DNA damage response.DNA damage sensing and signalling.DNA double-strand break response kinase (ATM)
Sly01g0013101	Solyc01g034150	577.109	-0.394484	0.0456909	DNA damage response.DNA repair polymerase activities.DNA polymerase eta (POLH)
Sly05g0134621	Solyc05g006120	153.488	-0.656341	0.0405241	DNA damage response.DNA repair polymerase activities.DNA polymerase lambda
Sly06g0354271	Solyc06g008210	475.099	-0.69897	0.00614067	DNA damage response.homologous recombination repair (HR).BRCA1?€?BARD1 DNA-damage response heterodimer.component BRCA1|BARD1
Sly08g0268211	Solyc08g023280	845.366	-0.888068	1.45748e-05	DNA damage response.homologous recombination repair (HR).BRCA1?€?BARD1 DNA-damage response heterodimer.component BRCA1|BARD1
Sly09g0095531	Solyc09g066080	381.643	-1.9041	2.20137e-15	DNA damage response.homologous recombination repair (HR).BRCA1?€?BARD1 DNA-damage response heterodimer.component BRCA1|BARD1
Sly09g0095541	Solyc09g066090	137.792	-2.15845	1.43965e-07	DNA damage response.homologous recombination repair (HR).BRCA1?€?BARD1 DNA-damage response heterodimer.component BRCA1|BARD1
Sly12g0065651	Solyc12g041980	347.967	0.671729	0.00320326	DNA damage response.homologous recombination repair (HR).BRCA1?€?BARD1 DNA-damage response heterodimer.component BRCA1|BARD1
Sly12g0065671	#N/A	329.147	0.573349	0.0221002	DNA damage response.homologous recombination repair (HR).BRCA1?€?BARD1 DNA-damage response heterodimer.component BRCA1|BARD1
Sly01g0020231	Solyc01g067790	296.29	-0.545117	0.028556	DNA damage response.homologous recombination repair (HR).repair factor (MDC1)
Sly10g0169631	Solyc10g018870	746.444	0.453358	0.0450685	DNA damage response.homologous recombination repair (HR).Smc5-Smc6 complex.NSE1-NSE3-NSE4 subcomplex.component NSE3
Sly04g0241091	Solyc04g045660	897.658	-0.647074	0.000205684	DNA damage response.mismatch repair (MMR).MLH1-PMS1 heterodimer.component MLH1
Sly03g0195281	Solyc03g025890	1441.02	-0.415071	0.00252772	DNA damage response.mismatch repair (MMR).MSH2-x mismatch repair heterodimer components.component MSH3
Sly01g0028461	Solyc01g091350	691.163	-0.5034	0.0128409	DNA damage response.nonhomologous end-joining (NHEJ) repair.Ku70-Ku80 helicase complex.component KU80
Sly02g0347401	Solyc02g090810	841.773	-0.412542	0.0304948	DNA damage response.nucleotide excision repair (NER).global genome nucleotide excision repair (GG-NER).DNA repair protein (CEN2)
Sly04g0238391	Solyc04g026350	4057.83	0.40373	0.000276762	DNA damage response.nucleotide excision repair (NER).global genome nucleotide excision repair (GG-NER).DNA repair protein (CEN2)
Sly08g0284311	Solyc08g081340	2415.06	-0.392371	0.000500888	DNA damage response.nucleotide excision repair (NER).multi-functional TFIIh complex.core module.subunit SSL2/XPB
Sly06g0376561	Solyc06g073820	50.3707	-1.57949	0.00120135	DNA damage response.nucleotide excision repair (NER).transcription-coupled nucleotide excision repair (TC-NER).ubiquitin protease (USP7)
Sly11g0311641	Solyc11g071700	3881.09	-0.304399	0.033755	DNA damage response.nucleotide excision repair (NER).transcription-coupled nucleotide excision repair (TC-NER).ubiquitin protease (USP7)
Sly01g0000611	Solyc01g005560	1065.52	2.15908	1.57586e-23	Enzyme classification.EC_1 oxidoreductases.EC_1.1 oxidoreductase acting on CH-OH group of donor
Sly01g0029411	Solyc01g094220	708.261	-0.490006	0.0127303	Enzyme classification.EC_1 oxidoreductases.EC_1.1 oxidoreductase acting on CH-OH group of donor
Sly01g0029451	Solyc01g094240	1054.79	1.273	2.40252e-13	Enzyme classification.EC_1 oxidoreductases.EC_1.1 oxidoreductase acting on CH-OH group of donor
Sly02g0318751	Solyc02g022850	88.9855	1.5193	3.16444e-05	Enzyme classification.EC_1 oxidoreductases.EC_1.1 oxidoreductase acting on CH-OH group of donor
Sly02g0323361	Solyc02g062430	690.521	-0.703739	2.91893e-05	Enzyme classification.EC_1 oxidoreductases.EC_1.1 oxidoreductase acting on CH-OH group of donor
Sly02g0329351	Solyc02g069690	388.729	1.53033	1.37145e-13	Enzyme classification.EC_1 oxidoreductases.EC_1.1 oxidoreductase acting on CH-OH group of donor
Sly02g0329871	Solyc02g070170	22.4029	-1.7453	0.0121582	Enzyme classification.EC_1 oxidoreductases.EC_1.1 oxidoreductase acting on CH-OH group of donor
Sly03g0206811	Solyc03g078440	584.524	1.39425	1.5005e-08	Enzyme classification.EC_1 oxidoreductases.EC_1.1 oxidoreductase acting on CH-OH group of donor
Sly03g0213801	Solyc03g098100	32.6468	-3.37758	0.000170442	Enzyme classification.EC_1 oxidoreductases.EC_1.1 oxidoreductase acting on CH-OH group of donor
Sly03g0223591	Solyc03g118640	7462.26	-0.849903	9.46969e-10	Enzyme classification.EC_1 oxidoreductases.EC_1.1 oxidoreductase acting on CH-OH group of donor
Sly03g0227281	Solyc03g122130	191.787	-4.06617	1.5378e-42	Enzyme classification.EC_1 oxidoreductases.EC_1.1 oxidoreductase acting on CH-OH group of donor
Sly04g0229901	Solyc04g007400	153.667	0.820149	0.0235406	Enzyme classification.EC_1 oxidoreductases.EC_1.1 oxidoreductase acting on CH-OH group of donor
Sly06g0352531	Solyc06g005720	186.671	-0.988312	0.000475144	Enzyme classification.EC_1 oxidoreductases.EC_1.1 oxidoreductase acting on CH-OH group of donor
Sly06g0381481	Solyc06g083470	46.816	1.57365	0.0447477	Enzyme classification.EC_1 oxidoreductases.EC_1.1 oxidoreductase acting on CH-OH group of donor
Sly06g0381501	Solyc06g083480	135.027	3.49517	2.40573e-20	Enzyme classification.EC_1 oxidoreductases.EC_1.1 oxidoreductase acting on CH-OH group of donor
Sly06g0381521	Solyc06g083490	534.091	2.15754	2.64004e-17	Enzyme classification.EC_1 oxidoreductases.EC_1.1 oxidoreductase acting on CH-OH group of donor
Sly09g0096131	Solyc09g072660	33.6883	3.35439	4.53269e-06	Enzyme classification.EC_1 oxidoreductases.EC_1.1 oxidoreductase acting on CH-OH group of donor
Sly09g0099361	Solyc09g082720	11267.4	-1.32951	5.14401e-19	Enzyme classification.EC_1 oxidoreductases.EC_1.1 oxidoreductase acting on CH-OH group of donor
Sly09g0104621	Solyc09g097980	240.754	0.719823	0.00713134	Enzyme classification.EC_1 oxidoreductases.EC_1.1 oxidoreductase acting on CH-OH group of donor
Sly10g0190781	Solyc10g086620	1099.97	2.72063	6.732e-44	Enzyme classification.EC_1 oxidoreductases.EC_1.1 oxidoreductase acting on CH-OH group of donor
Sly11g0291991	Solyc11g010960	2698.8	1.29768	1.05011e-18	Enzyme classification.EC_1 oxidoreductases.EC_1.1 oxidoreductase acting on CH-OH group of donor
Sly11g0292021	Solyc11g010990	19.3559	4.60289	9.888e-05	Enzyme classification.EC_1 oxidoreductases.EC_1.1 oxidoreductase acting on CH-OH group of donor
Sly11g0293221	Solyc11g011930	2462.87	-0.541015	2.46206e-05	Enzyme classification.EC_1 oxidoreductases.EC_1.1 oxidoreductase acting on CH-OH group of donor
Sly12g0067131	Solyc12g044260	21.7055	-2.37862	0.00154846	Enzyme classification.EC_1 oxidoreductases.EC_1.1 oxidoreductase acting on CH-OH group of donor
Sly12g0071881	Solyc12g088880	276.377	0.923481	1.27159e-05	Enzyme classification.EC_1 oxidoreductases.EC_1.1 oxidoreductase acting on CH-OH group of donor
Sly03g0206801	#N/A	47.1032	1.53245	0.0241066	Enzyme classification.EC_1 oxidoreductases.EC_1.1 oxidoreductase acting on CH-OH group of donor
Sly03g0192941	#N/A	151.665	-1.97003	4.32202e-10	Enzyme classification.EC_1 oxidoreductases.EC_1.1 oxidoreductase acting on CH-OH group of donor
Sly01g0048101	Solyc01g111970	44.5878	-2.39887	0.000136795	Enzyme classification.EC_1 oxidoreductases.EC_1.10 oxidoreductase acting on diphenol or related substance as donor
Sly02g0325371	Solyc02g065120	4931.56	0.994268	3.96165e-06	Enzyme classification.EC_1 oxidoreductases.EC_1.10 oxidoreductase acting on diphenol or related substance as donor
Sly02g0336791	Solyc02g080670	19.4986	3.01496	0.00221625	Enzyme classification.EC_1 oxidoreductases.EC_1.10 oxidoreductase acting on diphenol or related substance as donor
Sly02g0341501	Solyc02g085110	21.5784	3.84999	7.70621e-05	Enzyme classification.EC_1 oxidoreductases.EC_1.10 oxidoreductase acting on diphenol or related substance as donor
Sly02g0341511	Solyc02g085120	61.7303	3.38589	3.29716e-05	Enzyme classification.EC_1 oxidoreductases.EC_1.10 oxidoreductase acting on diphenol or related substance as donor
Sly03g0209471	Solyc03g083900	660.961	-0.496201	0.00642546	Enzyme classification.EC_1 oxidoreductases.EC_1.10 oxidoreductase acting on diphenol or related substance as donor
Sly04g0247381	Solyc04g058000	147.334	-1.66197	0.000705903	Enzyme classification.EC_1 oxidoreductases.EC_1.10 oxidoreductase acting on diphenol or related substance as donor
Sly05g0136991	Solyc05g008290	827.103	1.09274	1.72552e-05	Enzyme classification.EC_1 oxidoreductases.EC_1.10 oxidoreductase acting on diphenol or related substance as donor
Sly07g0123061	Solyc07g052230	228.782	5.34358	7.89284e-46	Enzyme classification.EC_1 oxidoreductases.EC_1.10 oxidoreductase acting on diphenol or related substance as donor
Sly07g0123071	Solyc07g052240	506.035	2.79546	9.25271e-49	Enzyme classification.EC_1 oxidoreductases.EC_1.10 oxidoreductase acting on diphenol or related substance as donor
Sly08g0281521	Solyc08g079090	17766	-1.45352	1.27183e-21	Enzyme classification.EC_1 oxidoreductases.EC_1.10 oxidoreductase acting on diphenol or related substance as donor
Sly09g0089371	Solyc09g055930	659.144	1.05995	1.23238e-07	Enzyme classification.EC_1 oxidoreductases.EC_1.10 oxidoreductase acting on diphenol or related substance as donor
Sly11g0306261	Solyc11g062440	19152.1	-2.23554	1.62456e-27	Enzyme classification.EC_1 oxidoreductases.EC_1.10 oxidoreductase acting on diphenol or related substance as donor
Sly01g0034741	Solyc01g099160	41.4553	2.2394	0.00421516	Enzyme classification.EC_1 oxidoreductases.EC_1.13 oxidoreductase acting on single donor with incorporation of molecular oxygen (oxygenase)
Sly01g0034771	Solyc01g099190	22034.7	-2.00145	2.0455e-16	Enzyme classification.EC_1 oxidoreductases.EC_1.13 oxidoreductase acting on single donor with incorporation of molecular oxygen (oxygenase)
Sly01g0034781	Solyc01g099200	140.81	-1.9699	1.25037e-05	Enzyme classification.EC_1 oxidoreductases.EC_1.13 oxidoreductase acting on single donor with incorporation of molecular oxygen (oxygenase)
Sly08g0264051	Solyc08g014000	369.56	3.15544	1.12259e-21	Enzyme classification.EC_1 oxidoreductases.EC_1.13 oxidoreductase acting on single donor with incorporation of molecular oxygen (oxygenase)
Sly09g0089341	Solyc09g055900	182.233	0.617531	0.0331874	Enzyme classification.EC_1 oxidoreductases.EC_1.13 oxidoreductase acting on single donor with incorporation of molecular oxygen (oxygenase)
Sly01g0005841	Solyc01g010490	628.933	-2.77014	2.77988e-43	Enzyme classification.EC_1 oxidoreductases.EC_1.14 oxidoreductase acting on paired donor with incorporation or reduction of molecular oxygen
Sly01g0029261	Solyc01g094080	851.919	1.53374	3.11142e-15	Enzyme classification.EC_1 oxidoreductases.EC_1.14 oxidoreductase acting on paired donor with incorporation or reduction of molecular oxygen
Sly01g0029321	Solyc01g094140	11.9917	-3.70808	0.019116	Enzyme classification.EC_1 oxidoreductases.EC_1.14 oxidoreductase acting on paired donor with incorporation or reduction of molecular oxygen
Sly01g0041261	Solyc01g105660	13537.8	0.433487	0.0032063	Enzyme classification.EC_1 oxidoreductases.EC_1.14 oxidoreductase acting on paired donor with incorporation or reduction of molecular oxygen
Sly01g0044731	Solyc01g108860	57.859	1.05762	0.0312333	Enzyme classification.EC_1 oxidoreductases.EC_1.14 oxidoreductase acting on paired donor with incorporation or reduction of molecular oxygen
Sly02g0323391	Solyc02g062460	543.836	2.94995	1.76188e-21	Enzyme classification.EC_1 oxidoreductases.EC_1.14 oxidoreductase acting on paired donor with incorporation or reduction of molecular oxygen
Sly02g0324971	Solyc02g064850	29.1131	-4.39075	4.86142e-08	Enzyme classification.EC_1 oxidoreductases.EC_1.14 oxidoreductase acting on paired donor with incorporation or reduction of molecular oxygen
Sly02g0325401	Solyc02g065210	220.103	-2.60816	3.15408e-15	Enzyme classification.EC_1 oxidoreductases.EC_1.14 oxidoreductase acting on paired donor with incorporation or reduction of molecular oxygen
Sly02g0325421	Solyc02g065230	138.067	-0.982206	0.0375582	Enzyme classification.EC_1 oxidoreductases.EC_1.14 oxidoreductase acting on paired donor with incorporation or reduction of molecular oxygen
Sly02g0331081	Solyc02g071360	329.473	0.472144	0.0334824	Enzyme classification.EC_1 oxidoreductases.EC_1.14 oxidoreductase acting on paired donor with incorporation or reduction of molecular oxygen
Sly02g0331221	Solyc02g071490	43.8717	2.85665	1.0095e-05	Enzyme classification.EC_1 oxidoreductases.EC_1.14 oxidoreductase acting on paired donor with incorporation or reduction of molecular oxygen
Sly02g0331231	Solyc02g071500	110.614	1.50389	0.000829103	Enzyme classification.EC_1 oxidoreductases.EC_1.14 oxidoreductase acting on paired donor with incorporation or reduction of molecular oxygen
Sly02g0336421	Solyc02g080330	19.3914	-2.63296	0.00816082	Enzyme classification.EC_1 oxidoreductases.EC_1.14 oxidoreductase acting on paired donor with incorporation or reduction of molecular oxygen
Sly02g0341321	Solyc02g084930	98.6838	-3.13468	4.67248e-09	Enzyme classification.EC_1 oxidoreductases.EC_1.14 oxidoreductase acting on paired donor with incorporation or reduction of molecular oxygen
Sly02g0346901	Solyc02g090350	1870.02	1.39717	4.55526e-14	Enzyme classification.EC_1 oxidoreductases.EC_1.14 oxidoreductase acting on paired donor with incorporation or reduction of molecular oxygen
Sly02g0349731	Solyc02g093080	4954.61	-0.488833	6.85318e-07	Enzyme classification.EC_1 oxidoreductases.EC_1.14 oxidoreductase acting on paired donor with incorporation or reduction of molecular oxygen
Sly02g0342321	Solyc02g094860	1739.66	1.48968	4.32212e-30	Enzyme classification.EC_1 oxidoreductases.EC_1.14 oxidoreductase acting on paired donor with incorporation or reduction of molecular oxygen
Sly03g0195571	Solyc03g026130	317.758	-0.699717	0.00211692	Enzyme classification.EC_1 oxidoreductases.EC_1.14 oxidoreductase acting on paired donor with incorporation or reduction of molecular oxygen
Sly03g0212551	Solyc03g096990	1922.7	-0.303933	0.027462	Enzyme classification.EC_1 oxidoreductases.EC_1.14 oxidoreductase acting on paired donor with incorporation or reduction of molecular oxygen
Sly03g0216261	Solyc03g111940	1002.76	-1.81232	9.22625e-21	Enzyme classification.EC_1 oxidoreductases.EC_1.14 oxidoreductase acting on paired donor with incorporation or reduction of molecular oxygen
Sly03g0216351	Solyc03g112010	68.209	2.29983	5.78685e-06	Enzyme classification.EC_1 oxidoreductases.EC_1.14 oxidoreductase acting on paired donor with incorporation or reduction of molecular oxygen
Sly03g0221061	Solyc03g116280	19.0359	4.15185	0.000789012	Enzyme classification.EC_1 oxidoreductases.EC_1.14 oxidoreductase acting on paired donor with incorporation or reduction of molecular oxygen
Sly03g0227461	Solyc03g122350	1421.38	-0.912314	0.00100341	Enzyme classification.EC_1 oxidoreductases.EC_1.14 oxidoreductase acting on paired donor with incorporation or reduction of molecular oxygen
Sly04g0232731	Solyc04g009850	73.4678	4.44694	8.22917e-17	Enzyme classification.EC_1 oxidoreductases.EC_1.14 oxidoreductase acting on paired donor with incorporation or reduction of molecular oxygen
Sly04g0232741	Solyc04g009860	1178.58	2.5708	1.24065e-52	Enzyme classification.EC_1 oxidoreductases.EC_1.14 oxidoreductase acting on paired donor with incorporation or reduction of molecular oxygen
Sly04g0245371	Solyc04g054260	45.1993	1.89672	0.0236621	Enzyme classification.EC_1 oxidoreductases.EC_1.14 oxidoreductase acting on paired donor with incorporation or reduction of molecular oxygen
Sly04g0249441	Solyc04g071780	21.301	-3.00262	0.00359498	Enzyme classification.EC_1 oxidoreductases.EC_1.14 oxidoreductase acting on paired donor with incorporation or reduction of molecular oxygen
Sly04g0249471	Solyc04g071800	5533.29	-1.21257	3.55609e-06	Enzyme classification.EC_1 oxidoreductases.EC_1.14 oxidoreductase acting on paired donor with incorporation or reduction of molecular oxygen
Sly04g0254101	Solyc04g078290	88.2588	1.27213	0.00225661	Enzyme classification.EC_1 oxidoreductases.EC_1.14 oxidoreductase acting on paired donor with incorporation or reduction of molecular oxygen
Sly04g0254161	Solyc04g078340	193.618	-1.74326	9.76852e-10	Enzyme classification.EC_1 oxidoreductases.EC_1.14 oxidoreductase acting on paired donor with incorporation or reduction of molecular oxygen
Sly04g0254191	Solyc04g078370	463.804	-2.10469	9.76467e-06	Enzyme classification.EC_1 oxidoreductases.EC_1.14 oxidoreductase acting on paired donor with incorporation or reduction of molecular oxygen
Sly04g0256731	Solyc04g080650	20.292	3.79061	0.000598263	Enzyme classification.EC_1 oxidoreductases.EC_1.14 oxidoreductase acting on paired donor with incorporation or reduction of molecular oxygen
Sly05g0140261	Solyc05g011940	37.6758	2.99242	0.000760188	Enzyme classification.EC_1 oxidoreductases.EC_1.14 oxidoreductase acting on paired donor with incorporation or reduction of molecular oxygen
Sly05g0146101	Solyc05g018130	449.143	-0.566546	0.0191539	Enzyme classification.EC_1 oxidoreductases.EC_1.14 oxidoreductase acting on paired donor with incorporation or reduction of molecular oxygen
Sly05g0153801	Solyc05g047530	7.05744	3.30746	0.025866	Enzyme classification.EC_1 oxidoreductases.EC_1.14 oxidoreductase acting on paired donor with incorporation or reduction of molecular oxygen
Sly05g0153901	Solyc05g047680	7.63017	6.38919	0.00041959	Enzyme classification.EC_1 oxidoreductases.EC_1.14 oxidoreductase acting on paired donor with incorporation or reduction of molecular oxygen
Sly06g0366261	Solyc06g060800	130.391	-0.753465	0.00913465	Enzyme classification.EC_1 oxidoreductases.EC_1.14 oxidoreductase acting on paired donor with incorporation or reduction of molecular oxygen
Sly06g0369141	Solyc06g065420	5.40348	-5.87718	0.00363826	Enzyme classification.EC_1 oxidoreductases.EC_1.14 oxidoreductase acting on paired donor with incorporation or reduction of molecular oxygen
Sly06g0370721	Solyc06g066830	56.5083	-3.37818	2.23729e-08	Enzyme classification.EC_1 oxidoreductases.EC_1.14 oxidoreductase acting on paired donor with incorporation or reduction of molecular oxygen
Sly06g0376941	Solyc06g074180	30.0253	2.26453	0.00101091	Enzyme classification.EC_1 oxidoreductases.EC_1.14 oxidoreductase acting on paired donor with incorporation or reduction of molecular oxygen
Sly06g0378951	Solyc06g076160	16.655	2.49888	0.0363351	Enzyme classification.EC_1 oxidoreductases.EC_1.14 oxidoreductase acting on paired donor with incorporation or reduction of molecular oxygen
Sly06g0379901	Solyc06g082030	10.6137	-5.87061	0.000584708	Enzyme classification.EC_1 oxidoreductases.EC_1.14 oxidoreductase acting on paired donor with incorporation or reduction of molecular oxygen
Sly07g0110731	Solyc07g014670	321.523	1.03854	4.88679e-07	Enzyme classification.EC_1 oxidoreductases.EC_1.14 oxidoreductase acting on paired donor with incorporation or reduction of molecular oxygen
Sly07g0120021	Solyc07g043420	96804	-2.34813	9.07874e-05	Enzyme classification.EC_1 oxidoreductases.EC_1.14 oxidoreductase acting on paired donor with incorporation or reduction of molecular oxygen
Sly07g0122901	Solyc07g052070	47.119	-5.47272	0.0152943	Enzyme classification.EC_1 oxidoreductases.EC_1.14 oxidoreductase acting on paired donor with incorporation or reduction of molecular oxygen
Sly07g0125881	Solyc07g054920	156.367	-2.81582	1.05881e-09	Enzyme classification.EC_1 oxidoreductases.EC_1.14 oxidoreductase acting on paired donor with incorporation or reduction of molecular oxygen
Sly07g0125901	Solyc07g054940	112.77	-3.50818	3.38673e-07	Enzyme classification.EC_1 oxidoreductases.EC_1.14 oxidoreductase acting on paired donor with incorporation or reduction of molecular oxygen
Sly07g0126431	Solyc07g055440	36.3277	-1.90766	0.0330554	Enzyme classification.EC_1 oxidoreductases.EC_1.14 oxidoreductase acting on paired donor with incorporation or reduction of molecular oxygen
Sly07g0126451	Solyc07g055460	38.494	-2.92484	5.32644e-05	Enzyme classification.EC_1 oxidoreductases.EC_1.14 oxidoreductase acting on paired donor with incorporation or reduction of molecular oxygen
Sly07g0126471	Solyc07g055480	49.1521	-4.10791	6.25089e-08	Enzyme classification.EC_1 oxidoreductases.EC_1.14 oxidoreductase acting on paired donor with incorporation or reduction of molecular oxygen
Sly07g0126521	Solyc07g055530	1221.94	-1.89686	9.33139e-21	Enzyme classification.EC_1 oxidoreductases.EC_1.14 oxidoreductase acting on paired donor with incorporation or reduction of molecular oxygen
Sly07g0126531	Solyc07g055540	1434.88	-1.41569	8.34542e-14	Enzyme classification.EC_1 oxidoreductases.EC_1.14 oxidoreductase acting on paired donor with incorporation or reduction of molecular oxygen
Sly07g0128731	Solyc07g062500	3591.46	-0.439838	0.0337736	Enzyme classification.EC_1 oxidoreductases.EC_1.14 oxidoreductase acting on paired donor with incorporation or reduction of molecular oxygen
Sly07g0128761	Solyc07g062520	2499.64	-1.39493	2.16682e-13	Enzyme classification.EC_1 oxidoreductases.EC_1.14 oxidoreductase acting on paired donor with incorporation or reduction of molecular oxygen
Sly08g0260001	Solyc08g005650	1076.28	2.14658	3.91447e-14	Enzyme classification.EC_1 oxidoreductases.EC_1.14 oxidoreductase acting on paired donor with incorporation or reduction of molecular oxygen
Sly08g0261521	Solyc08g006770	4812.19	-1.25375	1.27184e-24	Enzyme classification.EC_1 oxidoreductases.EC_1.14 oxidoreductase acting on paired donor with incorporation or reduction of molecular oxygen
Sly08g0278601	Solyc08g076250	447.725	-2.92396	4.87519e-13	Enzyme classification.EC_1 oxidoreductases.EC_1.14 oxidoreductase acting on paired donor with incorporation or reduction of molecular oxygen
Sly08g0281741	Solyc08g079310	8.89882	-4.69618	0.00494143	Enzyme classification.EC_1 oxidoreductases.EC_1.14 oxidoreductase acting on paired donor with incorporation or reduction of molecular oxygen
Sly08g0281781	Solyc08g079330	18.0292	-5.13503	1.02268e-05	Enzyme classification.EC_1 oxidoreductases.EC_1.14 oxidoreductase acting on paired donor with incorporation or reduction of molecular oxygen
Sly08g0281801	Solyc08g079350	115.396	-3.04561	1.0027e-13	Enzyme classification.EC_1 oxidoreductases.EC_1.14 oxidoreductase acting on paired donor with incorporation or reduction of molecular oxygen
Sly08g0281851	Solyc08g079370	192.162	-2.58371	8.95115e-10	Enzyme classification.EC_1 oxidoreductases.EC_1.14 oxidoreductase acting on paired donor with incorporation or reduction of molecular oxygen
Sly08g0281871	Solyc08g083500	321.504	-3.67872	1.12819e-19	Enzyme classification.EC_1 oxidoreductases.EC_1.14 oxidoreductase acting on paired donor with incorporation or reduction of molecular oxygen
Sly08g0281861	Solyc08g083510	32.6352	-3.28793	4.45124e-05	Enzyme classification.EC_1 oxidoreductases.EC_1.14 oxidoreductase acting on paired donor with incorporation or reduction of molecular oxygen
Sly09g0081241	Solyc09g010000	255.663	5.50457	6.32832e-46	Enzyme classification.EC_1 oxidoreductases.EC_1.14 oxidoreductase acting on paired donor with incorporation or reduction of molecular oxygen
Sly09g0081261	Solyc09g010020	714.297	3.21958	3.22809e-38	Enzyme classification.EC_1 oxidoreductases.EC_1.14 oxidoreductase acting on paired donor with incorporation or reduction of molecular oxygen
Sly09g0095631	Solyc09g066150	7285.88	-0.960194	1.35324e-06	Enzyme classification.EC_1 oxidoreductases.EC_1.14 oxidoreductase acting on paired donor with incorporation or reduction of molecular oxygen
Sly09g0100411	Solyc09g089580	591.473	2.08736	3.52138e-29	Enzyme classification.EC_1 oxidoreductases.EC_1.14 oxidoreductase acting on paired donor with incorporation or reduction of molecular oxygen
Sly09g0100551	Solyc09g089690	1603.37	1.71155	5.18359e-23	Enzyme classification.EC_1 oxidoreductases.EC_1.14 oxidoreductase acting on paired donor with incorporation or reduction of molecular oxygen
Sly09g0100591	Solyc09g089730	46.5144	3.85389	1.15593e-08	Enzyme classification.EC_1 oxidoreductases.EC_1.14 oxidoreductase acting on paired donor with incorporation or reduction of molecular oxygen
Sly09g0100601	Solyc09g089740	34.1656	6.14216	3.2616e-08	Enzyme classification.EC_1 oxidoreductases.EC_1.14 oxidoreductase acting on paired donor with incorporation or reduction of molecular oxygen
Sly09g0104241	Solyc09g092670	688.12	-1.112	9.0374e-10	Enzyme classification.EC_1 oxidoreductases.EC_1.14 oxidoreductase acting on paired donor with incorporation or reduction of molecular oxygen
Sly09g0104641	Solyc09g098010	127.892	2.44467	1.29472e-12	Enzyme classification.EC_1 oxidoreductases.EC_1.14 oxidoreductase acting on paired donor with incorporation or reduction of molecular oxygen
Sly10g0165031	Solyc10g007930	37.5888	2.63001	0.0177569	Enzyme classification.EC_1 oxidoreductases.EC_1.14 oxidoreductase acting on paired donor with incorporation or reduction of molecular oxygen
Sly10g0182041	Solyc10g076660	19.2001	7.72093	3.96165e-06	Enzyme classification.EC_1 oxidoreductases.EC_1.14 oxidoreductase acting on paired donor with incorporation or reduction of molecular oxygen
Sly10g0182221	Solyc10g076840	88.9482	2.06258	2.00595e-05	Enzyme classification.EC_1 oxidoreductases.EC_1.14 oxidoreductase acting on paired donor with incorporation or reduction of molecular oxygen
Sly10g0182681	Solyc10g078280	768.833	-0.499404	0.0053793	Enzyme classification.EC_1 oxidoreductases.EC_1.14 oxidoreductase acting on paired donor with incorporation or reduction of molecular oxygen
Sly10g0185451	Solyc10g080840	470.995	1.92069	7.79869e-21	Enzyme classification.EC_1 oxidoreductases.EC_1.14 oxidoreductase acting on paired donor with incorporation or reduction of molecular oxygen
Sly10g0185511	Solyc10g080870	16.7682	6.546	5.91268e-05	Enzyme classification.EC_1 oxidoreductases.EC_1.14 oxidoreductase acting on paired donor with incorporation or reduction of molecular oxygen
Sly10g0187451	Solyc10g083690	182.57	-2.10013	0.000165377	Enzyme classification.EC_1 oxidoreductases.EC_1.14 oxidoreductase acting on paired donor with incorporation or reduction of molecular oxygen
Sly10g0187461	Solyc10g083700	376.527	-1.14709	0.000606248	Enzyme classification.EC_1 oxidoreductases.EC_1.14 oxidoreductase acting on paired donor with incorporation or reduction of molecular oxygen
Sly10g0189561	Solyc10g085500	8.89746	3.30475	0.0110895	Enzyme classification.EC_1 oxidoreductases.EC_1.14 oxidoreductase acting on paired donor with incorporation or reduction of molecular oxygen
Sly10g0191001	Solyc10g086780	590.837	-0.626327	0.000991939	Enzyme classification.EC_1 oxidoreductases.EC_1.14 oxidoreductase acting on paired donor with incorporation or reduction of molecular oxygen
Sly10g0188521	Solyc10g087010	5146.28	-0.615011	0.0125861	Enzyme classification.EC_1 oxidoreductases.EC_1.14 oxidoreductase acting on paired donor with incorporation or reduction of molecular oxygen
Sly11g0301401	Solyc11g030730	445.719	-2.6512	4.73482e-40	Enzyme classification.EC_1 oxidoreductases.EC_1.14 oxidoreductase acting on paired donor with incorporation or reduction of molecular oxygen
Sly11g0312021	Solyc11g072110	1887.24	1.25502	1.35511e-11	Enzyme classification.EC_1 oxidoreductases.EC_1.14 oxidoreductase acting on paired donor with incorporation or reduction of molecular oxygen
Sly11g0312031	Solyc11g072120	1506.79	0.380447	0.0172518	Enzyme classification.EC_1 oxidoreductases.EC_1.14 oxidoreductase acting on paired donor with incorporation or reduction of molecular oxygen
Sly11g0312041	Solyc11g072130	122.636	1.43368	9.98121e-06	Enzyme classification.EC_1 oxidoreductases.EC_1.14 oxidoreductase acting on paired donor with incorporation or reduction of molecular oxygen
Sly12g0050121	Solyc12g006380	220.538	3.39413	2.12274e-15	Enzyme classification.EC_1 oxidoreductases.EC_1.14 oxidoreductase acting on paired donor with incorporation or reduction of molecular oxygen
Sly12g0068051	#N/A	1421.82	-0.475079	0.0371272	Enzyme classification.EC_1 oxidoreductases.EC_1.14 oxidoreductase acting on paired donor with incorporation or reduction of molecular oxygen
Sly04g0255571	#N/A	37.2526	-1.4102	0.0123497	Enzyme classification.EC_1 oxidoreductases.EC_1.14 oxidoreductase acting on paired donor with incorporation or reduction of molecular oxygen
Sly06g0366551	#N/A	5453.85	-1.6979	0.00186937	Enzyme classification.EC_1 oxidoreductases.EC_1.14 oxidoreductase acting on paired donor with incorporation or reduction of molecular oxygen
Sly06g0366541	#N/A	14021.7	-1.82039	0.000326982	Enzyme classification.EC_1 oxidoreductases.EC_1.14 oxidoreductase acting on paired donor with incorporation or reduction of molecular oxygen
Sly04g0247691	#N/A	15.6991	4.50173	0.000101179	Enzyme classification.EC_1 oxidoreductases.EC_1.14 oxidoreductase acting on paired donor with incorporation or reduction of molecular oxygen
Sly09g0104131	#N/A	36.708	-4.22313	1.04561e-06	Enzyme classification.EC_1 oxidoreductases.EC_1.14 oxidoreductase acting on paired donor with incorporation or reduction of molecular oxygen
Sly04g0247701	#N/A	81.2649	3.37472	2.53017e-12	Enzyme classification.EC_1 oxidoreductases.EC_1.14 oxidoreductase acting on paired donor with incorporation or reduction of molecular oxygen
Sly02g0341001	Solyc02g084650	3131.96	0.507818	0.000738653	Enzyme classification.EC_1 oxidoreductases.EC_1.2 oxidoreductase acting on aldehyde or oxo group of donor
Sly02g0343551	Solyc02g086970	6790.43	-1.42348	1.47072e-10	Enzyme classification.EC_1 oxidoreductases.EC_1.2 oxidoreductase acting on aldehyde or oxo group of donor
Sly03g0218631	Solyc03g114150	4809.11	-1.01394	1.90344e-05	Enzyme classification.EC_1 oxidoreductases.EC_1.2 oxidoreductase acting on aldehyde or oxo group of donor
Sly03g0227421	Solyc03g122310	10838.1	-0.407848	0.000935118	Enzyme classification.EC_1 oxidoreductases.EC_1.2 oxidoreductase acting on aldehyde or oxo group of donor
Sly06g0365671	Solyc06g060250	2305.81	-0.330829	0.00541967	Enzyme classification.EC_1 oxidoreductases.EC_1.2 oxidoreductase acting on aldehyde or oxo group of donor
Sly06g0358711	Solyc06g034120	3400.94	-0.337075	0.00284184	Enzyme classification.EC_1 oxidoreductases.EC_1.3 oxidoreductase acting on CH-CH group of donor
Sly06g0367721	Solyc06g063040	301.133	1.19514	0.000223601	Enzyme classification.EC_1 oxidoreductases.EC_1.3 oxidoreductase acting on CH-CH group of donor
Sly06g0369971	Solyc06g066170	37.6639	3.5683	0.00101993	Enzyme classification.EC_1 oxidoreductases.EC_1.3 oxidoreductase acting on CH-CH group of donor
Sly06g0369961	Solyc06g066170	36.4606	3.98995	3.30915e-06	Enzyme classification.EC_1 oxidoreductases.EC_1.3 oxidoreductase acting on CH-CH group of donor
Sly07g0120701	Solyc07g045080	517.225	1.19668	4.55567e-08	Enzyme classification.EC_1 oxidoreductases.EC_1.3 oxidoreductase acting on CH-CH group of donor
Sly10g0178171	Solyc10g052490	1619.5	1.04948	0.000420391	Enzyme classification.EC_1 oxidoreductases.EC_1.3 oxidoreductase acting on CH-CH group of donor
Sly10g0178191	Solyc10g052510	352.682	-0.684378	0.00581894	Enzyme classification.EC_1 oxidoreductases.EC_1.3 oxidoreductase acting on CH-CH group of donor
Sly11g0301391	Solyc11g030720	1054.73	-0.384868	0.031596	Enzyme classification.EC_1 oxidoreductases.EC_1.3 oxidoreductase acting on CH-CH group of donor
Sly11g0301811	Solyc11g032130	427.579	0.659353	0.00183124	Enzyme classification.EC_1 oxidoreductases.EC_1.3 oxidoreductase acting on CH-CH group of donor
Sly11g0312571	Solyc11g072650	12.198	-2.66457	0.0177252	Enzyme classification.EC_1 oxidoreductases.EC_1.3 oxidoreductase acting on CH-CH group of donor
Sly12g0054191	Solyc12g010950	463.644	1.02498	5.88186e-09	Enzyme classification.EC_1 oxidoreductases.EC_1.3 oxidoreductase acting on CH-CH group of donor
Sly12g0054201	Solyc12g010960	249.223	4.25844	4.63292e-22	Enzyme classification.EC_1 oxidoreductases.EC_1.3 oxidoreductase acting on CH-CH group of donor
Sly12g0074021	Solyc12g096780	23.4171	5.20757	2.75012e-05	Enzyme classification.EC_1 oxidoreductases.EC_1.3 oxidoreductase acting on CH-CH group of donor
Sly05g0142021	Solyc05g013440	9665.78	-1.98007	2.94922e-16	Enzyme classification.EC_1 oxidoreductases.EC_1.4 oxidoreductase acting on CH-NH2 group of donor
Sly05g0146641	Solyc05g018520	3223.82	-0.300423	0.0243124	Enzyme classification.EC_1 oxidoreductases.EC_1.6 oxidoreductase acting on NADH or NADPH
Sly10g0186081	Solyc10g081440	3711.2	-0.325386	0.0300308	Enzyme classification.EC_1 oxidoreductases.EC_1.6 oxidoreductase acting on NADH or NADPH
Sly02g0324261	Solyc02g063250	32.2044	-3.09952	4.9082e-06	Enzyme classification.EC_1 oxidoreductases.EC_1.8 oxidoreductase acting on sulfur group of donor
Sly03g0210351	Solyc03g093690	7805.42	-0.332394	0.00256124	Enzyme classification.EC_1 oxidoreductases.EC_1.8 oxidoreductase acting on sulfur group of donor
Sly12g0070971	Solyc12g088020	734.53	-0.400293	0.00888085	Enzyme classification.EC_1 oxidoreductases.EC_1.8 oxidoreductase acting on sulfur group of donor
Sly03g0216041	#N/A	1741.21	0.82537	6.59211e-09	Enzyme classification.EC_1 oxidoreductases.EC_1.8 oxidoreductase acting on sulfur group of donor
Sly04g0246371	Solyc00g033460	479.961	1.23155	0.01534	Enzyme classification.EC_2 transferases.EC_2.1 transferase transferring one-carbon group
Sly02g0341331	Solyc02g084950	20.0231	2.01724	0.0246727	Enzyme classification.EC_2 transferases.EC_2.1 transferase transferring one-carbon group
Sly04g0246361	Solyc04g055260	941.943	3.34242	3.98605e-25	Enzyme classification.EC_2 transferases.EC_2.1 transferase transferring one-carbon group
Sly06g0368211	Solyc06g064510	296.506	-0.699846	0.00406013	Enzyme classification.EC_2 transferases.EC_2.1 transferase transferring one-carbon group
Sly09g0102821	Solyc09g091530	11.5524	2.36792	0.040484	Enzyme classification.EC_2 transferases.EC_2.1 transferase transferring one-carbon group
Sly09g0102841	Solyc09g091550	8.52846	6.54837	0.00942778	Enzyme classification.EC_2 transferases.EC_2.1 transferase transferring one-carbon group
Sly01g0003301	Solyc01g008300	122.523	-1.15837	0.00274301	Enzyme classification.EC_2 transferases.EC_2.3 acyltransferase
Sly01g0042821	Solyc01g107080	111.644	-2.40986	8.62277e-05	Enzyme classification.EC_2 transferases.EC_2.3 acyltransferase
Sly02g0337831	Solyc02g081740	153.765	-2.03176	1.1532e-06	Enzyme classification.EC_2 transferases.EC_2.3 acyltransferase
Sly02g0337841	Solyc02g081750	173.204	-2.01803	2.85321e-07	Enzyme classification.EC_2 transferases.EC_2.3 acyltransferase
Sly02g0337851	Solyc02g081760	442.149	-2.55842	8.7659e-16	Enzyme classification.EC_2 transferases.EC_2.3 acyltransferase
Sly03g0227111	Solyc03g121960	3003.47	-0.545436	7.27398e-06	Enzyme classification.EC_2 transferases.EC_2.3 acyltransferase
Sly04g0255651	Solyc04g079720	1981.48	0.344321	0.0249875	Enzyme classification.EC_2 transferases.EC_2.3 acyltransferase
Sly04g0256801	Solyc04g080720	10.5661	6.85766	6.058e-05	Enzyme classification.EC_2 transferases.EC_2.3 acyltransferase
Sly06g0377471	Solyc06g074680	80.9577	-2.15362	2.99879e-08	Enzyme classification.EC_2 transferases.EC_2.3 acyltransferase
Sly06g0377501	Solyc06g074710	4422.92	2.81041	1.60612e-09	Enzyme classification.EC_2 transferases.EC_2.3 acyltransferase
Sly07g0106221	Solyc07g005760	4445.93	-0.755123	3.74494e-08	Enzyme classification.EC_2 transferases.EC_2.3 acyltransferase
Sly07g0109261	Solyc07g008390	15.3646	-3.3687	0.00170524	Enzyme classification.EC_2 transferases.EC_2.3 acyltransferase
Sly07g0117961	Solyc07g041210	1864.57	-1.18387	1.63011e-16	Enzyme classification.EC_2 transferases.EC_2.3 acyltransferase
Sly07g0122891	Solyc07g052060	909.131	-1.61735	6.44227e-05	Enzyme classification.EC_2 transferases.EC_2.3 acyltransferase
Sly08g0262001	Solyc08g007210	44.9824	4.29545	5.8483e-09	Enzyme classification.EC_2 transferases.EC_2.3 acyltransferase
Sly08g0264471	Solyc08g014490	74.2529	1.85895	0.00330393	Enzyme classification.EC_2 transferases.EC_2.3 acyltransferase
Sly08g0277411	Solyc08g075210	3082.99	-1.3211	4.82361e-09	Enzyme classification.EC_2 transferases.EC_2.3 acyltransferase
Sly11g0290531	Solyc11g008630	1466.85	0.964768	5.42555e-06	Enzyme classification.EC_2 transferases.EC_2.3 acyltransferase
Sly11g0308321	Solyc11g066710	53.5925	-3.99328	1.22161e-11	Enzyme classification.EC_2 transferases.EC_2.3 acyltransferase
Sly11g0311371	Solyc11g071470	203.758	3.26383	1.89033e-18	Enzyme classification.EC_2 transferases.EC_2.3 acyltransferase
Sly11g0311381	Solyc11g071480	8.8272	5.6089	0.00819892	Enzyme classification.EC_2 transferases.EC_2.3 acyltransferase
Sly12g0048981	Solyc12g005430	969.352	1.72383	4.37571e-20	Enzyme classification.EC_2 transferases.EC_2.3 acyltransferase
Sly12g0054211	Solyc12g010980	1247.43	0.587838	0.0348863	Enzyme classification.EC_2 transferases.EC_2.3 acyltransferase
Sly12g0074011	Solyc12g096770	148.164	2.60648	7.4593e-08	Enzyme classification.EC_2 transferases.EC_2.3 acyltransferase
Sly01g0000221	Solyc01g005210	3871.64	0.598747	0.000486567	Enzyme classification.EC_2 transferases.EC_2.4 glycosyltransferase
Sly01g0001751	Solyc01g006670	447.439	-0.759712	2.48127e-05	Enzyme classification.EC_2 transferases.EC_2.4 glycosyltransferase
Sly01g0018411	Solyc01g066080	9.62309	-4.20376	0.00342294	Enzyme classification.EC_2 transferases.EC_2.4 glycosyltransferase
Sly01g0030951	Solyc01g095620	1456.71	1.56294	2.38352e-09	Enzyme classification.EC_2 transferases.EC_2.4 glycosyltransferase
Sly01g0031091	Solyc01g095760	7.34316	3.09405	0.047145	Enzyme classification.EC_2 transferases.EC_2.4 glycosyltransferase
Sly01g0040971	Solyc01g105360	1216.35	1.82683	4.66563e-18	Enzyme classification.EC_2 transferases.EC_2.4 glycosyltransferase
Sly01g0043291	Solyc01g107560	7.59254	3.47635	0.0217005	Enzyme classification.EC_2 transferases.EC_2.4 glycosyltransferase
Sly02g0334581	Solyc02g078590	4036	-0.7662	1.14749e-10	Enzyme classification.EC_2 transferases.EC_2.4 glycosyltransferase
Sly03g0202141	Solyc03g058370	53.1144	-2.11724	0.000294742	Enzyme classification.EC_2 transferases.EC_2.4 glycosyltransferase
Sly03g0207051	Solyc03g078690	92.1832	-2.06508	1.32271e-08	Enzyme classification.EC_2 transferases.EC_2.4 glycosyltransferase
Sly03g0207071	Solyc03g078720	821.051	-1.34002	1.48929e-16	Enzyme classification.EC_2 transferases.EC_2.4 glycosyltransferase
Sly03g0207081	Solyc03g078730	641.885	-1.29202	3.05319e-14	Enzyme classification.EC_2 transferases.EC_2.4 glycosyltransferase
Sly03g0207091	Solyc03g078770	107.233	-1.56396	5.77097e-05	Enzyme classification.EC_2 transferases.EC_2.4 glycosyltransferase
Sly03g0218661	Solyc03g114180	39.7207	-2.44062	5.85136e-05	Enzyme classification.EC_2 transferases.EC_2.4 glycosyltransferase
Sly04g0251121	Solyc04g074330	52.0563	-1.43804	0.0103328	Enzyme classification.EC_2 transferases.EC_2.4 glycosyltransferase
Sly04g0251131	Solyc04g074340	7177.63	-2.12478	9.13607e-62	Enzyme classification.EC_2 transferases.EC_2.4 glycosyltransferase
Sly04g0255941	Solyc04g080010	297.88	1.21506	4.7722e-05	Enzyme classification.EC_2 transferases.EC_2.4 glycosyltransferase
Sly05g0134421	Solyc05g005930	1285.85	-0.430233	0.00643851	Enzyme classification.EC_2 transferases.EC_2.4 glycosyltransferase
Sly06g0380201	Solyc06g082300	189.264	-0.852465	0.00113504	Enzyme classification.EC_2 transferases.EC_2.4 glycosyltransferase
Sly07g0119711	Solyc07g043050	1592.34	0.658535	0.000176165	Enzyme classification.EC_2 transferases.EC_2.4 glycosyltransferase
Sly07g0119791	Solyc07g043120	1005.87	0.509706	0.0499287	Enzyme classification.EC_2 transferases.EC_2.4 glycosyltransferase
Sly07g0120091	Solyc07g043490	5888.74	-2.28858	0.00251597	Enzyme classification.EC_2 transferases.EC_2.4 glycosyltransferase
Sly08g0279081	Solyc08g076650	11152.8	-0.586204	5.60647e-06	Enzyme classification.EC_2 transferases.EC_2.4 glycosyltransferase
Sly09g0091071	Solyc09g059170	1383.85	-0.698663	0.0198788	Enzyme classification.EC_2 transferases.EC_2.4 glycosyltransferase
Sly10g0187671	Solyc10g083860	59.9255	4.17333	7.33938e-10	Enzyme classification.EC_2 transferases.EC_2.4 glycosyltransferase
Sly10g0189961	Solyc10g085860	18.4711	-3.03897	0.00465605	Enzyme classification.EC_2 transferases.EC_2.4 glycosyltransferase
Sly10g0189981	Solyc10g085880	9999.84	-1.55622	1.69619e-08	Enzyme classification.EC_2 transferases.EC_2.4 glycosyltransferase
Sly10g0190361	Solyc10g086240	577.533	0.760442	0.0266952	Enzyme classification.EC_2 transferases.EC_2.4 glycosyltransferase
Sly11g0291761	Solyc11g010760	635.789	-1.48024	1.18584e-16	Enzyme classification.EC_2 transferases.EC_2.4 glycosyltransferase
Sly12g0052991	Solyc12g009920	1743.7	-1.30147	7.39352e-13	Enzyme classification.EC_2 transferases.EC_2.4 glycosyltransferase
Sly12g0066361	Solyc12g042600	34.1489	4.31189	4.35175e-09	Enzyme classification.EC_2 transferases.EC_2.4 glycosyltransferase
Sly12g0070581	Solyc12g057060	105.543	3.84749	3.31386e-18	Enzyme classification.EC_2 transferases.EC_2.4 glycosyltransferase
Sly12g0070621	Solyc12g057080	20.5475	-2.44284	0.00660647	Enzyme classification.EC_2 transferases.EC_2.4 glycosyltransferase
Sly12g0071671	Solyc12g088700	1532.13	-0.405742	0.00368086	Enzyme classification.EC_2 transferases.EC_2.4 glycosyltransferase
Sly12g0074061	Solyc12g096820	565.411	0.877312	5.55939e-08	Enzyme classification.EC_2 transferases.EC_2.4 glycosyltransferase
Sly12g0074111	Solyc12g096870	2443.67	1.97187	1.85562e-20	Enzyme classification.EC_2 transferases.EC_2.4 glycosyltransferase
Sly12g0074901	Solyc12g098600	8481.48	-0.365055	0.0440079	Enzyme classification.EC_2 transferases.EC_2.4 glycosyltransferase
Sly12g0054271	#N/A	2081.58	0.775205	0.0181058	Enzyme classification.EC_2 transferases.EC_2.4 glycosyltransferase
Sly12g0054281	#N/A	381.86	1.45362	0.0058645	Enzyme classification.EC_2 transferases.EC_2.4 glycosyltransferase
Sly02g0327091	#N/A	2677.63	-1.70068	3.50513e-14	Enzyme classification.EC_2 transferases.EC_2.4 glycosyltransferase
Sly01g0030001	Solyc01g094790	6826.42	-0.547094	0.000512552	Enzyme classification.EC_2 transferases.EC_2.5 transferase transferring alkyl or aryl group, other than methyl group
Sly01g0033431	Solyc01g097920	106.222	1.51661	0.000823994	Enzyme classification.EC_2 transferases.EC_2.5 transferase transferring alkyl or aryl group, other than methyl group
Sly01g0033461	Solyc01g097950	1082.86	1.32974	3.27747e-10	Enzyme classification.EC_2 transferases.EC_2.5 transferase transferring alkyl or aryl group, other than methyl group
Sly07g0124661	Solyc07g053720	543.602	1.35399	1.24891e-06	Enzyme classification.EC_2 transferases.EC_2.6 transferase transferring nitrogenous group
Sly01g0001571	Solyc01g006520	378.45	0.562821	0.0393681	Enzyme classification.EC_2 transferases.EC_2.7 transferase transferring phosphorus-containing group
Sly01g0026141	Solyc01g088050	232.863	0.912581	2.1647e-05	Enzyme classification.EC_2 transferases.EC_2.7 transferase transferring phosphorus-containing group
Sly01g0028291	Solyc01g091210	391.43	0.771031	2.11292e-05	Enzyme classification.EC_2 transferases.EC_2.7 transferase transferring phosphorus-containing group
Sly02g0324361	Solyc02g063330	788.951	-4.9211	9.36723e-46	Enzyme classification.EC_2 transferases.EC_2.7 transferase transferring phosphorus-containing group
Sly02g0337591	Solyc02g081500	542.436	1.85408	5.03573e-09	Enzyme classification.EC_2 transferases.EC_2.7 transferase transferring phosphorus-containing group
Sly03g0192071	Solyc03g005960	104.473	4.09545	0.00791661	Enzyme classification.EC_2 transferases.EC_2.7 transferase transferring phosphorus-containing group
Sly03g0192721	Solyc03g006500	952.963	-0.519418	0.00054816	Enzyme classification.EC_2 transferases.EC_2.7 transferase transferring phosphorus-containing group
Sly03g0206701	Solyc03g078360	56.9872	-1.7175	0.000370518	Enzyme classification.EC_2 transferases.EC_2.7 transferase transferring phosphorus-containing group
Sly03g0207911	Solyc03g082470	19.9084	4.38342	0.000154944	Enzyme classification.EC_2 transferases.EC_2.7 transferase transferring phosphorus-containing group
Sly03g0227941	Solyc03g123780	418.732	-0.441449	0.0162383	Enzyme classification.EC_2 transferases.EC_2.7 transferase transferring phosphorus-containing group
Sly04g0248661	Solyc04g071120	690.353	0.566295	0.0433845	Enzyme classification.EC_2 transferases.EC_2.7 transferase transferring phosphorus-containing group
Sly06g0362751	Solyc06g051540	268.402	-0.874668	0.000132005	Enzyme classification.EC_2 transferases.EC_2.7 transferase transferring phosphorus-containing group
Sly06g0365481	Solyc06g060060	812.648	0.544726	0.000257819	Enzyme classification.EC_2 transferases.EC_2.7 transferase transferring phosphorus-containing group
Sly06g0366121	Solyc06g060680	581.979	0.918382	6.45942e-08	Enzyme classification.EC_2 transferases.EC_2.7 transferase transferring phosphorus-containing group
Sly06g0380081	Solyc06g082190	725.504	-0.642056	0.00302183	Enzyme classification.EC_2 transferases.EC_2.7 transferase transferring phosphorus-containing group
Sly07g0127431	Solyc07g056410	76.2237	1.70627	0.00506806	Enzyme classification.EC_2 transferases.EC_2.7 transferase transferring phosphorus-containing group
Sly07g0132341	Solyc07g065710	4951.84	0.608373	6.43064e-08	Enzyme classification.EC_2 transferases.EC_2.7 transferase transferring phosphorus-containing group
Sly08g0259361	Solyc08g005130	74.3467	1.02397	0.0371145	Enzyme classification.EC_2 transferases.EC_2.7 transferase transferring phosphorus-containing group
Sly08g0280181	Solyc08g077780	302.952	0.558304	0.0318239	Enzyme classification.EC_2 transferases.EC_2.7 transferase transferring phosphorus-containing group
Sly09g0080081	Solyc09g008840	1029.76	-1.02067	2.76975e-08	Enzyme classification.EC_2 transferases.EC_2.7 transferase transferring phosphorus-containing group
Sly09g0102361	Solyc09g091260	503.745	-0.398128	0.0156295	Enzyme classification.EC_2 transferases.EC_2.7 transferase transferring phosphorus-containing group
Sly09g0103361	Solyc09g092010	741.019	2.99349	1.60296e-24	Enzyme classification.EC_2 transferases.EC_2.7 transferase transferring phosphorus-containing group
Sly09g0104941	Solyc09g098290	8772.55	0.433303	6.02418e-07	Enzyme classification.EC_2 transferases.EC_2.7 transferase transferring phosphorus-containing group
Sly10g0173221	Solyc10g045270	347.27	-0.487296	0.0238704	Enzyme classification.EC_2 transferases.EC_2.7 transferase transferring phosphorus-containing group
Sly10g0187481	Solyc10g083720	2844.14	-0.495672	0.000534408	Enzyme classification.EC_2 transferases.EC_2.7 transferase transferring phosphorus-containing group
Sly11g0308691	Solyc11g067080	556.807	1.2029	1.25764e-06	Enzyme classification.EC_2 transferases.EC_2.7 transferase transferring phosphorus-containing group
Sly11g0310771	Solyc11g069960	531.724	-0.906485	0.000994908	Enzyme classification.EC_2 transferases.EC_2.7 transferase transferring phosphorus-containing group
Sly09g0090781	Solyc00g227960	15.5309	-2.92819	0.00644203	Enzyme classification.EC_2 transferases.EC_2.8 transferase transferring sulfur-containing group
Sly03g0219411	Solyc03g114800	291.108	0.940628	0.0116118	Enzyme classification.EC_2 transferases.EC_2.8 transferase transferring sulfur-containing group
Sly05g0140141	Solyc05g011840	8.94186	6.61629	0.00022065	Enzyme classification.EC_2 transferases.EC_2.8 transferase transferring sulfur-containing group
Sly10g0170081	Solyc10g019210	43.4085	-2.81534	0.0133586	Enzyme classification.EC_2 transferases.EC_2.8 transferase transferring sulfur-containing group
Sly12g0058631	Solyc12g021140	35.1635	-1.83003	0.0488474	Enzyme classification.EC_2 transferases.EC_2.8 transferase transferring sulfur-containing group
Sly12g0058641	Solyc12g021150	68.7108	-3.30394	1.5479e-13	Enzyme classification.EC_2 transferases.EC_2.8 transferase transferring sulfur-containing group
Sly11g0299331	#N/A	13.4847	-2.68316	0.0113155	Enzyme classification.EC_2 transferases.EC_2.8 transferase transferring sulfur-containing group
Sly11g0299321	#N/A	9.96824	-3.80506	0.0060074	Enzyme classification.EC_2 transferases.EC_2.8 transferase transferring sulfur-containing group
Sly01g0027571	Solyc01g090410	445.101	-1.01996	6.27532e-09	Enzyme classification.EC_3 hydrolases.EC_3.1 hydrolase acting on ester bond
Sly12g0054401	Solyc12g011160	1586.53	-0.480931	0.00556299	Enzyme classification.EC_3 hydrolases.EC_3.1 hydrolase acting on ester bond
Sly01g0005751	Solyc01g010390	1260.4	1.25407	4.82826e-08	Enzyme classification.EC_3 hydrolases.EC_3.2 glycosylase
Sly01g0023411	Solyc01g081160	560.341	-0.747822	0.0100058	Enzyme classification.EC_3 hydrolases.EC_3.2 glycosylase
Sly01g0034651	Solyc01g099090	9977.61	-0.235714	0.0393239	Enzyme classification.EC_3 hydrolases.EC_3.2 glycosylase
Sly01g0045441	Solyc01g109570	2671.71	0.605661	0.00019791	Enzyme classification.EC_3 hydrolases.EC_3.2 glycosylase
Sly02g0329331	Solyc02g069670	3538.93	-0.333554	0.0154828	Enzyme classification.EC_3 hydrolases.EC_3.2 glycosylase
Sly02g0330151	Solyc02g070450	41.5388	3.14574	0.000229294	Enzyme classification.EC_3 hydrolases.EC_3.2 glycosylase
Sly02g0336781	Solyc02g080660	746.819	0.703849	3.14143e-06	Enzyme classification.EC_3 hydrolases.EC_3.2 glycosylase
Sly02g0339961	Solyc02g083700	12829.2	0.497804	7.15257e-05	Enzyme classification.EC_3 hydrolases.EC_3.2 glycosylase
Sly03g0214901	Solyc03g019790	1074.14	0.899339	0.0129014	Enzyme classification.EC_3 hydrolases.EC_3.2 glycosylase
Sly03g0224021	Solyc03g119080	25244.3	1.93609	9.29591e-20	Enzyme classification.EC_3 hydrolases.EC_3.2 glycosylase
Sly04g0229641	Solyc04g007160	5173.48	-0.854283	3.43817e-17	Enzyme classification.EC_3 hydrolases.EC_3.2 glycosylase
Sly04g0230501	Solyc04g007910	301.008	0.985037	0.00573701	Enzyme classification.EC_3 hydrolases.EC_3.2 glycosylase
Sly04g0236541	Solyc04g016470	269.11	-7.19098	3.91766e-36	Enzyme classification.EC_3 hydrolases.EC_3.2 glycosylase
Sly04g0256251	Solyc04g080260	652.274	2.40028	2.09593e-14	Enzyme classification.EC_3 hydrolases.EC_3.2 glycosylase
Sly06g0376411	Solyc06g073710	17.7343	3.47789	0.0137518	Enzyme classification.EC_3 hydrolases.EC_3.2 glycosylase
Sly06g0378971	Solyc06g076170	179.639	-2.3814	1.10424e-11	Enzyme classification.EC_3 hydrolases.EC_3.2 glycosylase
Sly07g0105411	Solyc07g005100	24.1136	7.07525	3.26513e-06	Enzyme classification.EC_3 hydrolases.EC_3.2 glycosylase
Sly07g0105641	Solyc07g005330	4861.1	0.833749	0.00280226	Enzyme classification.EC_3 hydrolases.EC_3.2 glycosylase
Sly07g0109001	Solyc07g008150	602.318	0.610663	0.00399563	Enzyme classification.EC_3 hydrolases.EC_3.2 glycosylase
Sly08g0276501	Solyc08g074390	1216.13	1.58837	4.5084e-13	Enzyme classification.EC_3 hydrolases.EC_3.2 glycosylase
Sly08g0277771	Solyc08g075530	4642.47	-0.263101	0.0250208	Enzyme classification.EC_3 hydrolases.EC_3.2 glycosylase
Sly09g0090431	Solyc09g057630	201.722	1.48703	4.6967e-06	Enzyme classification.EC_3 hydrolases.EC_3.2 glycosylase
Sly10g0173191	Solyc10g045240	211.972	-3.70564	2.72198e-27	Enzyme classification.EC_3 hydrolases.EC_3.2 glycosylase
Sly10g0182921	Solyc10g078510	67.592	-1.42816	0.00836476	Enzyme classification.EC_3 hydrolases.EC_3.2 glycosylase
Sly11g0306911	Solyc11g065280	191.32	-3.52009	1.76256e-16	Enzyme classification.EC_3 hydrolases.EC_3.2 glycosylase
Sly11g0311431	Solyc11g071520	37.1614	3.20182	8.83165e-07	Enzyme classification.EC_3 hydrolases.EC_3.2 glycosylase
Sly12g0065341	Solyc12g040640	11.2103	5.96296	0.000311581	Enzyme classification.EC_3 hydrolases.EC_3.2 glycosylase
Sly12g0065531	Solyc12g040860	75.6688	4.01808	1.26229e-19	Enzyme classification.EC_3 hydrolases.EC_3.2 glycosylase
Sly03g0194931	Solyc00g140060	293.12	-1.10357	0.0190257	Enzyme classification.EC_3 hydrolases.EC_3.4 hydrolase acting on peptide bond (peptidase)
Sly02g0332511	Solyc02g076690	6979.77	-0.286412	0.0456959	Enzyme classification.EC_3 hydrolases.EC_3.4 hydrolase acting on peptide bond (peptidase)
Sly02g0332531	Solyc02g076710	36456.6	-1.52397	3.32473e-43	Enzyme classification.EC_3 hydrolases.EC_3.4 hydrolase acting on peptide bond (peptidase)
Sly02g0332851	Solyc02g077040	7.49503	3.95495	0.0273116	Enzyme classification.EC_3 hydrolases.EC_3.4 hydrolase acting on peptide bond (peptidase)
Sly02g0349691	Solyc02g093040	87.028	-3.89518	2.66557e-12	Enzyme classification.EC_3 hydrolases.EC_3.4 hydrolase acting on peptide bond (peptidase)
Sly04g0254371	Solyc04g078540	1214.82	1.55073	2.37676e-08	Enzyme classification.EC_3 hydrolases.EC_3.4 hydrolase acting on peptide bond (peptidase)
Sly04g0256951	Solyc04g080880	414.881	1.03171	0.000546999	Enzyme classification.EC_3 hydrolases.EC_3.4 hydrolase acting on peptide bond (peptidase)
Sly04g0258261	Solyc04g082120	66.5443	1.795	0.0144084	Enzyme classification.EC_3 hydrolases.EC_3.4 hydrolase acting on peptide bond (peptidase)
Sly07g0128541	Solyc07g062270	541.529	0.533581	0.00373628	Enzyme classification.EC_3 hydrolases.EC_3.4 hydrolase acting on peptide bond (peptidase)
Sly09g0099871	Solyc09g083130	8675.17	-0.393884	0.0240747	Enzyme classification.EC_3 hydrolases.EC_3.4 hydrolase acting on peptide bond (peptidase)
Sly02g0328241	Solyc02g068700	1039.44	-0.34134	0.0286148	Enzyme classification.EC_3 hydrolases.EC_3.6 hydrolase acting on acid anhydride
Sly02g0338061	Solyc02g081980	1889.23	1.98425	0.00419389	Enzyme classification.EC_3 hydrolases.EC_3.6 hydrolase acting on acid anhydride
Sly09g0102711	Solyc09g091420	154.86	1.0066	0.000476253	Enzyme classification.EC_3 hydrolases.EC_3.6 hydrolase acting on acid anhydride
Sly09g0104561	Solyc09g097930	57.4945	1.58271	0.000399875	Enzyme classification.EC_3 hydrolases.EC_3.6 hydrolase acting on acid anhydride
Sly10g0175211	Solyc10g047950	2449.61	0.734295	4.38411e-07	Enzyme classification.EC_3 hydrolases.EC_3.6 hydrolase acting on acid anhydride
Sly12g0074831	Solyc12g098540	10431	-1.79345	0.014161	Enzyme classification.EC_3 hydrolases.EC_3.6 hydrolase acting on acid anhydride
Sly12g0074851	Solyc12g098550	328.839	-0.984675	0.000966606	Enzyme classification.EC_3 hydrolases.EC_3.6 hydrolase acting on acid anhydride
Sly06g0365411	Solyc06g060010	71.7463	2.40276	4.05314e-07	Enzyme classification.EC_4 lyases.EC_4.2 carbon-oxygen lyase
Sly08g0259991	Solyc08g005640	122.212	3.06751	8.96061e-17	Enzyme classification.EC_4 lyases.EC_4.2 carbon-oxygen lyase
Sly09g0081071	Solyc09g009830	477.796	0.789159	0.00213011	Enzyme classification.EC_4 lyases.EC_4.2 carbon-oxygen lyase
Sly10g0162061	Solyc10g005320	89.9756	2.36869	1.13941e-08	Enzyme classification.EC_4 lyases.EC_4.2 carbon-oxygen lyase
Sly11g0310391	Solyc11g069640	15.9651	3.1269	0.0134761	Enzyme classification.EC_4 lyases.EC_4.2 carbon-oxygen lyase
Sly02g0339051	Solyc02g082900	15567.8	0.604945	0.00121783	Enzyme classification.EC_4 lyases.EC_4.3 carbon-nitrogen lyase
Sly03g0201721	Solyc03g053130	218.263	-5.18464	3.35549e-23	Enzyme classification.EC_4 lyases.EC_4.3 carbon-nitrogen lyase
Sly05g0149371	Solyc05g025810	185.336	1.22359	0.000402803	Enzyme classification.EC_4 lyases.EC_4.3 carbon-nitrogen lyase
Sly07g0126711	Solyc07g055740	16.6538	3.49041	0.00342294	Enzyme classification.EC_4 lyases.EC_4.3 carbon-nitrogen lyase
Sly04g0241931	Solyc04g049450	5158.9	-0.5094	1.24884e-05	Enzyme classification.EC_5 isomerases.EC_5.3 intramolecular oxidoreductase
Sly05g0146851	Solyc05g018700	6761.88	-0.228326	0.0404188	Enzyme classification.EC_5 isomerases.EC_5.3 intramolecular oxidoreductase
Sly05g0161501	Solyc05g056400	183.974	-2.83106	1.03186e-08	Enzyme classification.EC_5 isomerases.EC_5.3 intramolecular oxidoreductase
Sly06g0352831	Solyc06g005940	12300.9	-1.65187	2.07898e-14	Enzyme classification.EC_5 isomerases.EC_5.3 intramolecular oxidoreductase
Sly05g0161371	Solyc05g056270	2401.73	-0.382159	0.0167029	Enzyme classification.EC_5 isomerases.EC_5.4 intramolecular transferase
Sly01g0021301	Solyc01g079240	657.802	1.37457	1.51818e-09	Enzyme classification.EC_6 ligases.EC_6.2 ligase forming carbon-sulfur bond
Sly01g0045001	Solyc01g109180	537.124	1.328	8.27005e-17	Enzyme classification.EC_6 ligases.EC_6.2 ligase forming carbon-sulfur bond
Sly08g0263221	Solyc08g008310	67.7652	1.39147	0.000231217	Enzyme classification.EC_6 ligases.EC_6.2 ligase forming carbon-sulfur bond
Sly08g0285351	Solyc08g082280	1331.18	0.324034	0.0322414	Enzyme classification.EC_6 ligases.EC_6.2 ligase forming carbon-sulfur bond
Sly09g0098381	Solyc09g075790	540.771	-0.401522	0.0210007	Enzyme classification.EC_6 ligases.EC_6.2 ligase forming carbon-sulfur bond
Sly08g0282341	Solyc08g079730	794.001	-0.737304	0.00621862	External stimuli response.carbon dioxide.sensing and signalling.bicarbonate signal transducer (RHC1)
Sly03g0218701	Solyc03g114210	238.066	1.53984	3.14867e-08	External stimuli response.carbon dioxide.sensing and signalling.signal transducer kinase (CBC)
Sly04g0249991	Solyc04g072310	248.786	2.30417	2.14051e-16	External stimuli response.damage.elicitor peptide precursor (proPEP)
Sly04g0245181	#N/A	69.8322	1.94023	0.00524829	External stimuli response.damage.elicitor peptide precursor (proPEP)
Sly03g0228011	Solyc03g123860	445.031	-0.594022	0.0112191	External stimuli response.damage.Pep-elicitor peptide receptor kinase (PEPR)
Sly03g0218981	Solyc03g114450	3041.4	-0.68659	1.13458e-09	External stimuli response.drought.stomatal closure signalling.calcium sensor (CAS)
Sly07g0118711	Solyc07g042100	20.2318	4.21672	0.000200802	External stimuli response.gravity.sensing and signalling.signalling protein factor (LAZY)
Sly09g0078161	Solyc09g007060	32.8528	1.62037	0.0262059	External stimuli response.gravity.sensing and signalling.ubiquitin protein ligase (SGR9)
Sly02g0348331	Solyc02g091710	89.2056	1.87525	0.000477688	External stimuli response.gravity.sensing and signalling.ubiquitin protein ligase (WAV3)
Sly12g0049601	Solyc12g005950	2734.57	0.402196	0.000983891	External stimuli response.light.red/far red light.CUL4-DDB1 ubiquitination complex.COP1-SPA substrate adaptor subcomplex.component COP1
Sly09g0097661	Solyc09g075080	688.547	0.859467	1.67942e-07	External stimuli response.light.red/far red light.CUL4-DDB1 ubiquitination complex.regulator component (EID1)
Sly10g0190711	Solyc10g086560	3595.14	0.538502	0.000143652	External stimuli response.light.red/far red light.PHY-A translocation regulator (FHY1/FHL)
Sly01g0017001	Solyc01g059870	3118.14	-0.640139	7.56621e-09	External stimuli response.light.red/far red light.phytochrome photoreceptor (PHY)
Sly05g0158201	Solyc05g053410	618.74	1.67006	5.32419e-15	External stimuli response.light.red/far red light.phytochrome photoreceptor (PHY)
Sly08g0269701	Solyc08g060840	1632.37	-0.701862	1.42953e-07	External stimuli response.light.red/far red light.regulator protein (FRS)
Sly04g0250961	Solyc04g074180	2377.42	0.717233	7.77858e-05	External stimuli response.light.UV-A/blue light.cryptochrome-mediated photoperception.cryptochrome photoreceptor (CRY)
Sly09g0100961	Solyc09g090100	3708.42	0.646009	4.72948e-06	External stimuli response.light.UV-A/blue light.cryptochrome-mediated photoperception.cryptochrome photoreceptor (CRY)
Sly06g0363971	Solyc06g053730	21.0883	-4.90931	3.99498e-05	External stimuli response.light.UV-A/blue light.phototropin-mediated photoperception.regulator kinase (BLUS)
Sly01g0005831	Solyc01g010480	1427.48	-1.28408	0.000269517	External stimuli response.light.UV-A/blue light.PLP-mediated photoperception.photoreceptor (PLP)
Sly01g0000321	Solyc01g005300	10875.3	-0.561761	3.1851e-05	External stimuli response.light.UV-A/blue light.zeitlupe-mediated photoperception.photoreceptor (ADO)
Sly12g0070111	Solyc12g056650	10645.6	-0.494911	0.00307507	External stimuli response.light.UV-A/blue light.zeitlupe-mediated photoperception.regulator protein (GIGANTEA)
Sly11g0286791	Solyc11g005190	747.29	-1.33907	1.08772e-05	External stimuli response.light.UV-B light.regulatory protein (RUP)
Sly04g0231221	Solyc04g008470	6.75731	6.21456	0.00125894	External stimuli response.pathogen.defense mechanisms.defensin activities.defensin (PDF2)
Sly07g0106891	Solyc07g006380	257661	2.60968	5.20994e-43	External stimuli response.pathogen.defense mechanisms.defensin activities.defensin (PDF2)
Sly07g0108531	Solyc07g007750	215317	0.721945	0.000132001	External stimuli response.pathogen.defense mechanisms.defensin activities.defensin (PDF2)
Sly07g0108541	Solyc07g007760	18300	0.566317	0.0304822	External stimuli response.pathogen.defense mechanisms.defensin activities.defensin (PDF2)
Sly07g0108501	#N/A	20.7165	-4.90091	1.72552e-05	External stimuli response.pathogen.defense mechanisms.defensin activities.defensin (PDF2)
Sly05g0140521	Solyc05g012170	18.0206	-2.55652	0.0195749	External stimuli response.pathogen.defense mechanisms.defensin activities.defensin (PDF3)
Sly07g0106101	#N/A	13.1612	-3.6241	0.0146248	External stimuli response.pathogen.defense mechanisms.defensin activities.defensin (PDF3)
Sly07g0106111	#N/A	13.0193	-2.91593	0.0143835	External stimuli response.pathogen.defense mechanisms.defensin activities.defensin (PDF3)
Sly05g0140571	#N/A	38.6307	-1.68295	0.0101673	External stimuli response.pathogen.defense mechanisms.defensin activities.defensin (PDF3)
Sly07g0106051	#N/A	37.7656	-2.90362	0.00448342	External stimuli response.pathogen.defense mechanisms.defensin activities.defensin (PDF3)
Sly01g0012021	#N/A	32.0412	-1.91756	0.00220977	External stimuli response.pathogen.defense mechanisms.defensin activities.defensin (PDF3)
Sly07g0122061	#N/A	29.3888	-3.41635	2.98789e-05	External stimuli response.pathogen.defense mechanisms.defensin activities.defensin (PDF3)
Sly09g0083941	Solyc09g014480	32.4079	4.03125	3.57245e-06	External stimuli response.pathogen.defense mechanisms.pathogen polygalacturonase inhibitor (PGIP)
Sly06g0373551	Solyc06g071280	415.023	1.18582	0.000171985	External stimuli response.pathogen.effector-triggered immunity (ETI) network.EDS1-PAD4/SAG101 signalling heterodimers.component EDS1
Sly02g0327061	Solyc02g067660	103.09	1.98578	0.000148223	External stimuli response.pathogen.effector-triggered immunity (ETI) network.EDS1-PAD4/SAG101 signalling heterodimers.component SAG101
Sly01g0003961	Solyc01g008800	135.938	1.61708	0.00140392	External stimuli response.pathogen.effector-triggered immunity (ETI) network.effector receptor (NLR)
Sly01g0008671	Solyc01g014840	54.7645	0.967423	0.0363088	External stimuli response.pathogen.effector-triggered immunity (ETI) network.effector receptor (NLR)
Sly04g0229821	Solyc04g007320	26.0867	3.35178	0.000106993	External stimuli response.pathogen.effector-triggered immunity (ETI) network.effector receptor (NLR)
Sly05g0135121	Solyc05g006620	1434.69	-0.585846	0.000623302	External stimuli response.pathogen.effector-triggered immunity (ETI) network.effector receptor (NLR)
Sly09g0078861	Solyc09g007710	224.543	-1.65182	2.4971e-07	External stimuli response.pathogen.effector-triggered immunity (ETI) network.effector receptor (NLR)
Sly11g0292111	Solyc11g011090	888.753	-0.462783	0.0229483	External stimuli response.pathogen.effector-triggered immunity (ETI) network.effector receptor (NLR)
Sly12g0074121	Solyc12g096890	68.4305	3.39883	2.91703e-09	External stimuli response.pathogen.effector-triggered immunity (ETI) network.effector receptor (NLR)
Sly12g0074131	Solyc12g096900	2010.13	2.21029	1.00956e-31	External stimuli response.pathogen.effector-triggered immunity (ETI) network.effector receptor (NLR)
Sly01g0001381	Solyc01g006320	97.9903	1.44023	0.00151693	External stimuli response.pathogen.effector-triggered immunity (ETI) network.regulatory protein (NDR1)
Sly01g0001391	#N/A	80.082	1.37991	0.0083242	External stimuli response.pathogen.effector-triggered immunity (ETI) network.regulatory protein (NDR1)
Sly08g0259721	Solyc08g005440	88.6753	2.15377	0.00021114	External stimuli response.pathogen.effector-triggered immunity (ETI) network.RIN4-RPM1 immune signalling.CC-NLR-type effector receptor (RPM1)
Sly02g0330651	Solyc02g070890	1984.5	1.60041	1.97206e-07	External stimuli response.pathogen.pattern-triggered immunity (PTI) network.bacterial elicitor response.flagellin receptor protein kinase (FLS2)
Sly08g0260401	Solyc08g005950	125.279	-1.09293	0.00167243	External stimuli response.pathogen.pattern-triggered immunity (PTI) network.bacterial elicitor response.non-canonical heterotrimeric G-protein complex.G-gamma component AGG1/2
Sly05g0158841	Solyc05g053930	909.49	0.987032	5.89725e-06	External stimuli response.pathogen.pattern-triggered immunity (PTI) network.bacterial elicitor response.protein kinase (BIK1)
Sly06g0352241	Solyc06g005500	944.476	1.0358	7.28902e-07	External stimuli response.pathogen.pattern-triggered immunity (PTI) network.bacterial elicitor response.protein kinase (BIK1)
Sly10g0188811	Solyc10g084770	1108.5	0.430729	0.0189408	External stimuli response.pathogen.pattern-triggered immunity (PTI) network.bacterial elicitor response.protein kinase (BIK1)
Sly09g0098301	Solyc09g075720	37.5661	2.67391	0.00347159	External stimuli response.pathogen.pattern-triggered immunity (PTI) network.bacterial elicitor response.protein kinase (PCRK)
Sly01g0033931	Solyc01g098410	181.399	1.51308	1.76553e-08	External stimuli response.pathogen.pattern-triggered immunity (PTI) network.fungal elicitor response.CERK1-LYK5 chitin receptor complex.component CERK1
Sly02g0337131	Solyc02g081040	65.4791	-1.22698	0.0155311	External stimuli response.pathogen.pattern-triggered immunity (PTI) network.fungal elicitor response.CERK1-LYK5 chitin receptor complex.component CERK1
Sly07g0121881	Solyc07g049180	927.013	-0.467719	0.000352811	External stimuli response.pathogen.pattern-triggered immunity (PTI) network.fungal elicitor response.CERK1-LYK5 chitin receptor complex.component CERK1
Sly05g0146971	Solyc05g018760	380.475	-0.42839	0.0308605	External stimuli response.salinity.gibberellin-abscisic acid signalling pathways crosstalk.ubiquitin protein ligase (XERICO)
Sly01g0000031	Solyc01g005020	5176	-0.555799	1.4995e-07	External stimuli response.salinity.SOS (Salt Overly Sensitive) signalling pathway.sodium:proton antiporter (SOS1)
Sly08g0272251	Solyc08g065330	628.838	-1.03141	3.39617e-11	External stimuli response.salinity.SOS (Salt Overly Sensitive) signalling pathway.SOS3-SOS2 signalling.calcium-dependent regulatory protein (SCaBP8/CBL10)
Sly12g0052641	Solyc12g009570	430.308	0.563721	0.037692	External stimuli response.salinity.SOS (Salt Overly Sensitive) signalling pathway.SOS3-SOS2 signalling.protein kinase (SOS2)
Sly06g0362981	Solyc06g051850	97.1922	1.57281	6.24573e-05	External stimuli response.symbiont.solute transport.phosphate transporter (PT4)
Sly09g0100031	Solyc09g083260	231.587	0.661682	0.0219374	External stimuli response.symbiont.symbiosis signalling pathway.calcium cation channel (DMI1/Pollux|Castor)
Sly08g0278011	Solyc08g075760	150.277	1.21858	1.26521e-05	External stimuli response.symbiont.symbiosis signalling pathway.CCaMK-IPD3 kinase complex.component IPD3/CYCLOPS
Sly09g0099981	Solyc09g083210	1153.11	0.301388	0.0408176	External stimuli response.symbiont.symbiosis signalling pathway.LysM receptor kinase (NFR5/NFP)
Sly02g0348221	Solyc02g091590	85.2864	-1.37274	0.00711178	External stimuli response.symbiont.symbiosis signalling pathway.receptor kinase (SymRK/DMI2)
Sly08g0263351	Solyc08g008410	683.713	0.893637	0.000715081	External stimuli response.symbiont.symbiosis signalling pathway.transcription factor (NIN)
Sly08g0263941	Solyc08g013900	449.151	-1.45276	2.23907e-12	External stimuli response.symbiont.symbiosis signalling pathway.transcription factor (NIN)
Sly01g0047431	Solyc01g111280	429.146	-0.606535	0.00671704	External stimuli response.temperature.cold response.mRNA chaperone (CSD)
Sly10g0179901	Solyc10g055250	83.3555	-3.66189	2.39061e-10	External stimuli response.temperature.cold response.mRNA chaperone (CSD)
Sly03g0219961	Solyc03g115230	1850.77	-0.710407	6.55554e-05	External stimuli response.temperature.heat response.cytosolic chaperone (Hsp101)
Sly09g0102061	Solyc09g091050	2161.27	-0.558868	0.000126073	External stimuli response.temperature.heat response.monogalactosyldiacylglycerol lipase (HIL1)
Sly02g0345181	Solyc02g088610	3950.02	-0.413142	0.0023301	External stimuli response.temperature.heat response.organellar chaperone (Clp-p|Clp-m)
Sly02g0345131	Solyc02g088560	496.933	1.13421	0.000143163	External stimuli response.temperature.sensing and signalling.temperature sensor protein (CNGC2)
Sly02g0336481	Solyc02g080370	14343.8	-0.903749	1.65178e-13	External stimuli response.virus.tobamovirus multiplication.replication host factor (TOM1)
Sly02g0324741	Solyc02g064640	1169.91	0.409806	0.0314848	External stimuli response.virus.tobamovirus multiplication.small GTPase (ARL8)
Sly01g0028141	Solyc01g091040	183.524	3.2465	4.93647e-09	External stimuli response.virus.virus movement.plasmodesmal protein (PDLP)
Sly05g0155761	Solyc05g051270	78.4047	3.94986	8.25481e-07	External stimuli response.virus.virus movement.plasmodesmal protein (PDLP)
Sly06g0381811	Solyc06g083750	653.082	0.859704	0.000768889	External stimuli response.virus.virus movement.plasmodesmal protein (PDLP)
Sly09g0101611	Solyc09g090680	180.772	1.03289	0.0025317	External stimuli response.virus.virus movement.plasmodesmal protein (PDLP)
Sly11g0292031	Solyc11g011000	125.619	3.78176	3.77014e-10	External stimuli response.virus.virus movement.plasmodesmal protein (PDLP)
Sly12g0070431	Solyc12g056940	694.866	0.742298	6.74047e-05	Lipid metabolism.fatty acid biosynthesis.acetyl-CoA carboxylation.monomeric acetyl-CoA carboxylase
Sly01g0003401	Solyc01g008330	5708.18	-0.574918	0.000636648	Lipid metabolism.fatty acid biosynthesis.acetyl-CoA carboxylation.polymeric acetyl-CoA carboxylase complex.biotin carboxylase subunit
Sly01g0029561	Solyc01g094340	3103.12	-0.648182	1.10041e-06	Lipid metabolism.fatty acid biosynthesis.acetyl-CoA carboxylation.polymeric acetyl-CoA carboxylase complex.carboxyltransferase subunit alpha
Sly09g0083631	Solyc09g013080	7272.57	-0.323627	0.0328859	Lipid metabolism.fatty acid biosynthesis.acetyl-CoA carboxylation.polymeric acetyl-CoA carboxylase complex.carboxyltransferase subunit alpha
Sly05g0138331	Solyc05g009530	2575.6	-0.53196	0.00238035	Lipid metabolism.fatty acid biosynthesis.acetyl-CoA generation.plastidial pyruvate dehydrogenase complex.dihydrolipoamide acetyltransferase component E2
Sly01g0036081	Solyc01g100360	6587.82	-0.45261	0.00143594	Lipid metabolism.fatty acid biosynthesis.acetyl-CoA generation.plastidial pyruvate dehydrogenase complex.dihydrolipoamide dehydrogenase component E3
Sly12g0052481	Solyc12g009410	3143.62	-0.391842	0.00953748	Lipid metabolism.fatty acid biosynthesis.acetyl-CoA generation.plastidial pyruvate dehydrogenase complex.E1 pyruvate dehydrogenase subcomplex.subunit alpha
Sly04g0231341	Solyc04g008590	1402.15	-0.569744	0.00219288	Lipid metabolism.fatty acid biosynthesis.acetyl-CoA generation.plastidial pyruvate dehydrogenase complex.E1 pyruvate dehydrogenase subcomplex.subunit beta
Sly04g0237881	Solyc04g039670	1082.19	-0.500224	0.00107067	Lipid metabolism.fatty acid biosynthesis.citrate shuttle.ATP-dependent citrate lyase heterodimer.alpha chain
Sly05g0133551	Solyc05g005160	3352.17	-0.320844	0.0468479	Lipid metabolism.fatty acid biosynthesis.citrate shuttle.ATP-dependent citrate lyase heterodimer.alpha chain
Sly12g0075581	Solyc12g099260	3833.26	-1.17512	2.08448e-06	Lipid metabolism.fatty acid biosynthesis.citrate shuttle.ATP-dependent citrate lyase heterodimer.beta chain
Sly01g0027791	Solyc01g090710	75.632	2.16908	9.68616e-05	Lipid metabolism.fatty acid biosynthesis.citrate shuttle.cytosolic NAD-dependent malate dehydrogenase
Sly05g0154391	Solyc05g050120	82946.2	-1.04042	1.91571e-29	Lipid metabolism.fatty acid biosynthesis.citrate shuttle.cytosolic NADP-dependent malic enzyme
Sly08g0273221	Solyc08g066360	558.129	1.32742	1.64048e-07	Lipid metabolism.fatty acid biosynthesis.citrate shuttle.cytosolic NADP-dependent malic enzyme
Sly12g0067451	Solyc12g044600	29839	-0.265637	0.0122573	Lipid metabolism.fatty acid biosynthesis.citrate shuttle.cytosolic NADP-dependent malic enzyme
Sly01g0000671	Solyc01g005620	12375.6	0.323399	0.0173132	Lipid metabolism.fatty acid biosynthesis.citrate shuttle.mitochondrial dicarboxylate transporter
Sly06g0374241	Solyc06g071890	890.652	-0.535366	0.0243595	Lipid metabolism.fatty acid biosynthesis.citrate shuttle.mitochondrial pyruvate transporter
Sly05g0142781	Solyc05g014150	26.3163	7.2046	6.56853e-07	Lipid metabolism.fatty acid biosynthesis.endoplasmic reticulum-localized fatty acid elongase (FAE) system.fatty acid elongation complex.3-ketoacyl-CoA reductase (KCR)
Sly02g0324151	Solyc02g063140	8.27884	5.5204	0.00171791	Lipid metabolism.fatty acid biosynthesis.endoplasmic reticulum-localized fatty acid elongase (FAE) system.fatty acid elongation complex.3-ketoacyl-CoA synthase (KCS)
Sly02g0342301	Solyc02g085870	136.734	5.56195	1.84933e-33	Lipid metabolism.fatty acid biosynthesis.endoplasmic reticulum-localized fatty acid elongase (FAE) system.fatty acid elongation complex.3-ketoacyl-CoA synthase (KCS)
Sly05g0138041	Solyc05g009270	44.0497	5.66954	1.81592e-08	Lipid metabolism.fatty acid biosynthesis.endoplasmic reticulum-localized fatty acid elongase (FAE) system.fatty acid elongation complex.3-ketoacyl-CoA synthase (KCS)
Sly08g0274151	Solyc08g067260	1005.91	1.28347	1.19389e-12	Lipid metabolism.fatty acid biosynthesis.endoplasmic reticulum-localized fatty acid elongase (FAE) system.fatty acid elongation complex.3-ketoacyl-CoA synthase (KCS)
Sly08g0274351	Solyc08g067410	915.517	0.864056	0.000205684	Lipid metabolism.fatty acid biosynthesis.endoplasmic reticulum-localized fatty acid elongase (FAE) system.fatty acid elongation complex.3-ketoacyl-CoA synthase (KCS)
Sly09g0095241	Solyc09g065780	97.4188	0.908355	0.028881	Lipid metabolism.fatty acid biosynthesis.endoplasmic reticulum-localized fatty acid elongase (FAE) system.fatty acid elongation complex.3-ketoacyl-CoA synthase (KCS)
Sly09g0099781	Solyc09g083050	91.1328	2.50982	7.16868e-14	Lipid metabolism.fatty acid biosynthesis.endoplasmic reticulum-localized fatty acid elongase (FAE) system.fatty acid elongation complex.3-ketoacyl-CoA synthase (KCS)
Sly11g0312941	Solyc11g072990	451.232	1.72714	6.84547e-16	Lipid metabolism.fatty acid biosynthesis.endoplasmic reticulum-localized fatty acid elongase (FAE) system.fatty acid elongation complex.3-ketoacyl-CoA synthase (KCS)
Sly09g0103831	Solyc09g092270	85.8262	1.32722	0.0139922	Lipid metabolism.fatty acid biosynthesis.endoplasmic reticulum-localized fatty acid elongase (FAE) system.very long chain fatty acid elongation.catalytic protein (CER2)
Sly12g0070931	Solyc12g087980	46.1582	1.26708	0.0138724	Lipid metabolism.fatty acid biosynthesis.endoplasmic reticulum-localized fatty acid elongase (FAE) system.very long chain fatty acid elongation.catalytic protein (CER2)
Sly03g0221531	Solyc03g116730	509.558	-0.602681	0.00395155	Lipid metabolism.fatty acid biosynthesis.fatty acid desaturation.delta-7/delta-9 fatty acid desaturase (FAD5/ADS)
Sly03g0202201	Solyc03g058430	302.327	1.05075	0.000103532	Lipid metabolism.fatty acid biosynthesis.fatty acid desaturation.omega-3/omega-6 fatty acid desaturase (FAD2/3/6-8)
Sly07g0105851	Solyc07g005510	3569.41	0.531165	7.82056e-08	Lipid metabolism.fatty acid biosynthesis.fatty acid desaturation.omega-3/omega-6 fatty acid desaturase (FAD2/3/6-8)
Sly12g0076621	Solyc12g100240	9.1094	3.43973	0.0387465	Lipid metabolism.fatty acid biosynthesis.fatty acid desaturation.omega-3/omega-6 fatty acid desaturase (FAD2/3/6-8)
Sly12g0067981	#N/A	25.2017	1.97424	0.00687688	Lipid metabolism.fatty acid biosynthesis.fatty acid desaturation.omega-3/omega-6 fatty acid desaturase (FAD2/3/6-8)
Sly03g0204001	Solyc03g063110	1419.25	-0.471691	0.000983415	Lipid metabolism.fatty acid biosynthesis.fatty acid desaturation.stearoyl-ACP desaturase
Sly06g0363741	Solyc06g053480	6355.43	-0.318306	0.00255569	Lipid metabolism.fatty acid biosynthesis.fatty acid desaturation.stearoyl-ACP desaturase
Sly11g0290581	Solyc11g008680	939.214	-0.527954	0.00188742	Lipid metabolism.fatty acid biosynthesis.fatty acid desaturation.stearoyl-ACP desaturase
Sly01g0040681	Solyc01g105060	1499.08	-0.401316	0.0479561	Lipid metabolism.fatty acid biosynthesis.plastidial fatty acid synthase (ptFAS) system.hydroxyacyl-ACP dehydratase (ptHD)
Sly08g0265231	Solyc08g016170	2882.35	-0.366391	0.0329314	Lipid metabolism.fatty acid biosynthesis.plastidial fatty acid synthase (ptFAS) system.ketoacyl-ACP synthase activities.ketoacyl-ACP synthase I
Sly08g0285751	Solyc08g082620	544.025	1.91242	3.38384e-10	Lipid metabolism.fatty acid biosynthesis.plastidial fatty acid synthase (ptFAS) system.ketoacyl-ACP synthase activities.ketoacyl-ACP synthase I
Sly03g0227271	Solyc03g122120	838.449	0.402217	0.0498215	Lipid metabolism.fatty acid biosynthesis.plastidial fatty acid synthase (ptFAS) system.ketoacyl-ACP synthase activities.ketoacyl-ACP synthase II
Sly03g0213101	Solyc03g097470	2596.23	-0.452243	0.00155976	Lipid metabolism.fatty acid biosynthesis.plastidial fatty acid synthase (ptFAS) system.ketoacyl-ACP synthase activities.ketoacyl-ACP synthase III
Sly01g0002311	Solyc01g007100	1314.25	-0.425731	0.0299385	Lipid metabolism.galactolipid and sulfolipid biosynthesis.digalactosyldiacylglycerol synthase (DGD)
Sly04g0254991	Solyc04g079100	2097.84	-0.393145	0.0497784	Lipid metabolism.galactolipid and sulfolipid biosynthesis.phosphatidate phosphatase
Sly06g0362341	Solyc06g051080	1157	-0.365013	0.00782838	Lipid metabolism.galactolipid and sulfolipid biosynthesis.plastidial UDP-glucose pyrophosphorylase
Sly08g0272071	Solyc08g063080	5543.9	-0.467006	0.00174482	Lipid metabolism.galactolipid and sulfolipid biosynthesis.UDP-sulfoquinovose synthase
Sly05g0137551	Solyc05g008800	1864.97	-0.293549	0.0479681	Lipid metabolism.glycerolipid biosynthesis.diacylglycerol.phosphatidate phosphatase (LPP-alpha)
Sly05g0137571	Solyc05g008820	109.225	1.38924	0.00170421	Lipid metabolism.glycerolipid biosynthesis.diacylglycerol.phosphatidate phosphatase (LPP-alpha)
Sly03g0220091	Solyc03g115370	809.65	-0.397622	0.0108724	Lipid metabolism.glycerolipid biosynthesis.phosphatidate.diacylglycerol kinase
Sly06g0355431	Solyc06g009270	439.069	1.24078	1.27128e-06	Lipid metabolism.glycerolipid biosynthesis.phosphatidate.diacylglycerol kinase
Sly04g0255801	Solyc04g079880	127.184	-0.59847	0.044895	Lipid metabolism.glycerolipid biosynthesis.phosphatidate.endoplasmic reticulum phosphatidate biosynthesis.lysophosphatidate acyltransferase (LPAT)
Sly10g0183571	Solyc10g079110	340.14	0.86679	2.39963e-05	Lipid metabolism.glycerolipid biosynthesis.phosphatidate.endoplasmic reticulum phosphatidate biosynthesis.lysophosphatidate acyltransferase (LPAT)
Sly04g0249711	Solyc04g072020	176.547	1.17316	0.0377759	Lipid metabolism.glycerolipid biosynthesis.phosphatidylcholine.choline homeostasis.choline kinase
Sly03g0226541	Solyc03g121420	135.211	3.51241	6.50188e-08	Lipid metabolism.glycerolipid biosynthesis.phosphatidylcholine.choline homeostasis.phosphocholine phosphatase
Sly07g0114201	Solyc07g021710	246.794	0.682468	0.0265043	Lipid metabolism.glycerolipid biosynthesis.phosphatidylcholine.choline homeostasis.phosphocholine phosphatase
Sly12g0065491	Solyc12g040790	1329.46	-1.56141	1.07647e-10	Lipid metabolism.glycerolipid biosynthesis.phosphatidylcholine.phospho-base N-methyltransferase
Sly05g0153511	Solyc05g046300	3498.2	-1.00384	6.11854e-15	Lipid metabolism.glycerolipid biosynthesis.phosphatidylethanolamine.CDP-ethanolamine pathway.CTP:phosphorylethanolamine cytidylyltransferase
Sly07g0110511	Solyc07g009490	3032.3	0.474368	0.00587188	Lipid metabolism.glycerolipid biosynthesis.phosphatidylethanolamine.CDP-ethanolamine pathway.CTP:phosphorylethanolamine cytidylyltransferase
Sly08g0273731	Solyc08g066820	1060.33	0.283389	0.0471836	Lipid metabolism.glycerolipid biosynthesis.phosphatidylethanolamine.CDP-ethanolamine pathway.ethanolamine kinase
Sly04g0248701	Solyc04g071140	25773	-0.794904	1.47608e-05	Lipid metabolism.glycerolipid biosynthesis.phosphatidylethanolamine.CDP-ethanolamine pathway.serine decarboxylase
Sly07g0131501	Solyc07g064960	229.974	-0.893167	0.000462462	Lipid metabolism.glycerolipid biosynthesis.phosphatidylglycerol.CDP-diacylglycerol synthase
Sly07g0126951	Solyc07g055980	1031.09	-0.295092	0.0490001	Lipid metabolism.glycerolipid biosynthesis.phosphatidylglycerol.phosphatidylglycerophosphate phosphatase
Sly04g0232441	Solyc04g009580	1022.41	0.685914	2.93598e-07	Lipid metabolism.glycerolipid biosynthesis.phosphatidylglycerol.phosphatidylglycerophosphate synthase
Sly05g0137321	Solyc05g008580	857.14	1.55723	9.28127e-27	Lipid metabolism.glycerolipid biosynthesis.phosphatidylserine.base-exchange pathway.base-exchange-type phosphatidylserine synthase
Sly12g0075191	Solyc12g098850	7886.08	-1.50376	7.90883e-19	Lipid metabolism.glycerolipid biosynthesis.triacylglycerols.iron-sulfur protein (DGAT3)
Sly09g0097511	Solyc09g074930	2672.55	0.850696	3.14867e-08	Lipid metabolism.lipid bodies-associated activities.associated factor (LDAP)
Sly11g0293041	Solyc11g011760	7101.33	-0.456688	0.00404828	Lipid metabolism.lipid bodies-associated activities.associated factor (LDIP)
Sly01g0000441	Solyc01g005410	266.243	3.54936	3.05054e-32	Lipid metabolism.lipid bodies-associated activities.caleosin lipid body surface protein (CLO/PXG)
Sly12g0074151	Solyc12g096930	74.1566	-3.0831	8.27141e-09	Lipid metabolism.lipid bodies-associated activities.caleosin lipid body surface protein (CLO/PXG)
Sly02g0342941	Solyc02g086490	182.528	-2.65809	2.83848e-07	Lipid metabolism.lipid bodies-associated activities.oleosin structural protein
Sly03g0216761	Solyc03g112440	159.87	-2.30702	3.14541e-06	Lipid metabolism.lipid bodies-associated activities.oleosin structural protein
Sly06g0358641	Solyc06g034040	32.3941	-3.81941	1.84462e-06	Lipid metabolism.lipid bodies-associated activities.oleosin structural protein
Sly06g0366301	Solyc06g060840	67.1578	-3.8114	5.52451e-09	Lipid metabolism.lipid bodies-associated activities.oleosin structural protein
Sly08g0272911	Solyc08g066040	103.612	-1.5035	0.000282801	Lipid metabolism.lipid bodies-associated activities.oleosin structural protein
Sly08g0280571	Solyc08g078160	164.846	-1.75052	3.01376e-07	Lipid metabolism.lipid bodies-associated activities.oleosin structural protein
Sly12g0054161	Solyc12g010920	89.4075	-2.95671	1.36762e-05	Lipid metabolism.lipid bodies-associated activities.oleosin structural protein
Sly03g0213061	Solyc03g097440	30.2896	-3.11506	0.000687199	Lipid metabolism.lipid bodies-associated activities.steroleosin dehydrogenase (HSD/SLO)
Sly06g0368371	Solyc06g064650	6.31468	-6.09821	0.00216512	Lipid metabolism.lipid bodies-associated activities.steroleosin dehydrogenase (HSD/SLO)
Sly06g0375251	Solyc06g072670	12.6933	-6.13397	0.00404003	Lipid metabolism.lipid bodies-associated activities.steroleosin dehydrogenase (HSD/SLO)
Sly07g0123111	Solyc07g052270	14.2118	-3.06555	0.0108192	Lipid metabolism.lipid bodies-associated activities.steroleosin dehydrogenase (HSD/SLO)
Sly03g0224001	Solyc03g119060	13012.8	0.600793	4.71412e-07	Lipid metabolism.lipid degradation.fatty acid degradation.alpha-oxidation.alpha dioxygenase
Sly01g0018651	Solyc01g066310	3115	-0.544589	6.5469e-06	Lipid metabolism.lipid degradation.fatty acid degradation.alternative beta-oxidation.monofunctionial hydroxyacyl-CoA dehydrogenase
Sly05g0159321	Solyc05g054370	8289	-0.302965	0.014196	Lipid metabolism.lipid degradation.fatty acid degradation.alternative beta-oxidation.monofunctionial hydroxyacyl-CoA dehydrogenase
Sly04g0229691	Solyc04g007200	6.45059	6.14717	0.00162061	Lipid metabolism.lipid degradation.fatty acid degradation.auxiliary degradation activities.acyl-CoA thioesterase
Sly05g0148571	Solyc05g024240	1632.92	-0.565424	2.01342e-06	Lipid metabolism.lipid degradation.fatty acid degradation.auxiliary degradation activities.dienoyl-CoA isomerase
Sly01g0028641	Solyc01g091520	3238.23	0.536198	0.00026586	Lipid metabolism.lipid degradation.fatty acid degradation.auxiliary degradation activities.dodecenoyl-CoA isomerase
Sly06g0363921	Solyc06g053670	1417.02	-0.750044	0.000197101	Lipid metabolism.lipid degradation.fatty acid degradation.auxiliary degradation activities.dodecenoyl-CoA isomerase
Sly09g0102761	Solyc09g091470	5864.89	-0.772	1.52837e-06	Lipid metabolism.lipid degradation.fatty acid degradation.core beta-oxidation.3-ketoacyl-CoA thiolase (KAT)
Sly10g0165241	Solyc10g008110	3195.15	0.571143	1.63661e-06	Lipid metabolism.lipid degradation.fatty acid degradation.core beta-oxidation.acyl CoA oxidase (ACX)
Sly06g0355301	Solyc06g009160	697.148	0.689485	2.73076e-06	Lipid metabolism.lipid degradation.fatty acid degradation.core beta-oxidation.multifunctional enzyme (MFP)
Sly07g0112881	Solyc07g019670	1653.82	-0.657736	2.24206e-06	Lipid metabolism.lipid degradation.fatty acid degradation.core beta-oxidation.multifunctional enzyme (MFP)
Sly07g0123351	Solyc07g052480	434.823	-2.06343	0.0107839	Lipid metabolism.lipid degradation.fatty acid degradation.glyoxylate cycle.isocitrate lyase
Sly03g0215441	Solyc03g111120	478.36	-0.902782	6.89864e-05	Lipid metabolism.lipid degradation.fatty acid degradation.glyoxylate cycle.malate synthase
Sly01g0034661	Solyc01g099100	2993.63	-0.422532	0.000355237	Lipid metabolism.lipid degradation.fatty acid degradation.peroxisomal long-chain acyl-CoA synthetase
Sly01g0021671	Solyc01g079600	1934.35	-0.868768	0.000714713	Lipid metabolism.lipid degradation.phospholipase activities.phospholipase A1 activities.phosphatidylglycerol lipase (PLIP1)
Sly01g0031051	Solyc01g095720	19.2811	-2.35975	0.013776	Lipid metabolism.lipid degradation.phospholipase activities.phospholipase A1 activities.phosphatidylglycerol lipase (PLIP1)
Sly08g0262031	Solyc00g056680	103.047	-0.711668	0.0493956	Lipid metabolism.lipid degradation.phospholipase activities.phospholipase A1 activities.phospholipase A1 (PC-PLA1)
Sly02g0317171	Solyc02g014470	23.6632	2.91802	0.0271713	Lipid metabolism.lipid degradation.phospholipase activities.phospholipase A1 activities.phospholipase A1 (PC-PLA1)
Sly02g0332911	Solyc02g077100	325.384	1.83118	5.76755e-08	Lipid metabolism.lipid degradation.phospholipase activities.phospholipase A1 activities.phospholipase A1 (PC-PLA1)
Sly02g0332921	Solyc02g077110	310.831	4.65204	7.14442e-43	Lipid metabolism.lipid degradation.phospholipase activities.phospholipase A1 activities.phospholipase A1 (PC-PLA1)
Sly02g0333301	Solyc02g077430	153.195	6.54175	1.49659e-25	Lipid metabolism.lipid degradation.phospholipase activities.phospholipase A1 activities.phospholipase A1 (PC-PLA1)
Sly09g0095371	Solyc09g065890	523.103	-0.544737	0.00699801	Lipid metabolism.lipid degradation.phospholipase activities.phospholipase A1 activities.phospholipase A1 (PC-PLA1)
Sly11g0307161	Solyc11g065530	2436.28	-1.78496	1.7649e-12	Lipid metabolism.lipid degradation.phospholipase activities.phospholipase A1 activities.phospholipase A1 (PC-PLA1)
Sly02g0347041	Solyc02g090490	355.472	2.3963	3.29625e-06	Lipid metabolism.lipid degradation.phospholipase activities.phospholipase A2 activities.phospholipase A2 (pPLA2-II)
Sly10g0182941	Solyc10g078530	875.426	1.37748	2.53155e-10	Lipid metabolism.lipid degradation.phospholipase activities.phospholipase A2 activities.phospholipase A2 (pPLA2-III)
Sly07g0110771	Solyc07g014730	3320.35	0.392358	0.0197291	Lipid metabolism.lipid degradation.phospholipase activities.phospholipase A2 activities.phospholipase A2 (sPLA2)
Sly03g0215041	Solyc03g019670	2014.97	1.681	3.75802e-28	Lipid metabolism.lipid degradation.phospholipase activities.phospholipase C activities.phospholipase C (nPLC)
Sly05g0157501	Solyc05g052760	10726.8	-0.39274	0.0025675	Lipid metabolism.lipid degradation.phospholipase activities.phospholipase C activities.phospholipase C (PI-PLC)
Sly06g0362811	Solyc06g051630	326.728	1.12003	8.17308e-06	Lipid metabolism.lipid degradation.phospholipase activities.phospholipase C activities.phospholipase C (PI-PLC)
Sly10g0182081	Solyc10g076710	827.663	2.66753	7.08155e-18	Lipid metabolism.lipid degradation.phospholipase activities.phospholipase C activities.phospholipase C (PI-PLC)
Sly08g0273711	Solyc08g066800	4526.27	-0.404686	0.000535045	Lipid metabolism.lipid degradation.phospholipase activities.phospholipase D activities.phospholipase D (PLD-alpha)
Sly12g0054411	Solyc12g011170	34.7115	3.77172	0.0003145	Lipid metabolism.lipid degradation.phospholipase activities.phospholipase D activities.phospholipase D (PLD-alpha)
Sly08g0282781	Solyc08g080130	609.057	0.551718	0.0269275	Lipid metabolism.lipid degradation.phospholipase activities.phospholipase D activities.phospholipase D (PLD-beta|gamma)
Sly01g0035641	Solyc01g100020	401	-0.599931	0.00356701	Lipid metabolism.lipid degradation.phospholipase activities.phospholipase D activities.phospholipase D (PLD-zeta)
Sly03g0192301	Solyc03g006140	6319.05	-0.361824	0.00506009	Lipid metabolism.lipid degradation.sphingolipid degradation.ceramidase activities.neutral ceramidase (NCER)
Sly02g0327521	Solyc02g068070	1608.32	2.16079	9.53108e-17	Lipid metabolism.lipid degradation.triacylglycerol lipase activities.diacyl-/triacylglycerol lipase activities.lipase (LIP)
Sly03g0191031	Solyc03g005020	81.703	-1.27308	0.00781663	Lipid metabolism.lipid degradation.triacylglycerol lipase activities.diacyl-/triacylglycerol lipase activities.lipase (LIP)
Sly02g0347511	Solyc02g090930	1612.96	-0.786192	0.00213343	Lipid metabolism.lipid degradation.triacylglycerol lipase activities.diacyl-/triacylglycerol lipase activities.lipase (OBL)
Sly10g0183901	Solyc10g079410	805.113	-0.896636	1.34333e-09	Lipid metabolism.lipid degradation.triacylglycerol lipase activities.diacyl-/triacylglycerol lipase activities.lipase (Patatin/SDP)
Sly10g0184301	Solyc10g079770	989.169	-0.465148	0.00234147	Lipid metabolism.lipid degradation.triacylglycerol lipase activities.diacyl-/triacylglycerol lipase activities.lipase (Patatin/SDP)
Sly04g0233251	Solyc04g010250	8552.31	0.854442	1.05717e-15	Lipid metabolism.lipid degradation.triacylglycerol lipase activities.monoacylglycerol lipase
Sly09g0079031	Solyc09g007860	923.99	-1.55044	3.40256e-17	Lipid metabolism.lipid trafficking.endoplasmic reticulum-plasma membrane lipid transfer.endoplasmic reticulum-plasma membrane tethering protein (SYTa/b/c)
Sly04g0229351	Solyc04g006940	17.2214	-2.08347	0.0245113	Lipid metabolism.lipid trafficking.endoplasmic reticulum-plastid lipid transfer.phospholipid transverse translocation.ALA-ALIS flippase complex.active component ALA
Sly12g0067931	Solyc12g044920	95.2254	1.87885	0.00220434	Lipid metabolism.lipid trafficking.endoplasmic reticulum-plastid lipid transfer.phospholipid transverse translocation.ALA-ALIS flippase complex.active component ALA
Sly06g0373201	Solyc06g070960	55.4466	-3.04964	6.68679e-07	Lipid metabolism.lipid trafficking.fatty acid transporter (ABCA)
Sly02g0342611	Solyc02g086180	21613.4	-2.4066	1.11169e-06	Lipid metabolism.phytosterol biosynthesis.campesterol.delta7-sterol C-5 desaturase
Sly01g0003121	Solyc01g008110	16065.8	-1.12072	2.33131e-08	Lipid metabolism.phytosterol biosynthesis.campesterol.obtusifoliol 14-alpha demethylase
Sly01g0047951	Solyc01g111830	16540.6	0.420556	1.46078e-05	Lipid metabolism.phytosterol biosynthesis.campesterol.sterol C-24 methyltransferase
Sly10g0180401	Solyc10g055680	170.939	2.32346	1.20969e-11	Lipid metabolism.phytosterol biosynthesis.campesterol.sterol C-24 methyltransferase
Sly10g0184691	Solyc10g080150	812.687	-1.28602	1.53007e-08	Lipid metabolism.phytosterol biosynthesis.campesterol.sterol C-24 methyltransferase
Sly09g0080271	Solyc09g009040	2291.73	-1.09152	1.4995e-07	Lipid metabolism.phytosterol biosynthesis.campesterol.sterol delta14 reductase
Sly02g0319151	Solyc02g030170	39323.6	0.246887	0.0112643	Lipid metabolism.phytosterol biosynthesis.campesterol.sterol delta24 reductase
Sly02g0329151	Solyc02g069490	17964.7	-2.98218	0.00309632	Lipid metabolism.phytosterol biosynthesis.campesterol.sterol delta24 reductase
Sly06g0376831	Solyc06g074090	4985.35	-1.57135	0.00667227	Lipid metabolism.phytosterol biosynthesis.campesterol.sterol delta7 reductase
Sly06g0380931	Solyc06g082980	13845.7	-0.934815	1.47963e-07	Lipid metabolism.phytosterol biosynthesis.campesterol.sterol delta8-delta7 isomerase
Sly02g0337821	Solyc02g081730	1675.57	-1.1267	8.92663e-06	Lipid metabolism.phytosterol biosynthesis.phytosterol conjugation.3-beta hydroxysteroid dehydrogenase
Sly01g0028431	Solyc01g091320	8838.83	-2.28581	0.000451927	Lipid metabolism.phytosterol biosynthesis.phytosterol conjugation.methylsterol monooxygenase
Sly06g0352571	Solyc06g005750	4324.12	-1.66682	0.00715026	Lipid metabolism.phytosterol biosynthesis.phytosterol conjugation.methylsterol monooxygenase
Sly08g0282081	Solyc08g079570	579.921	-0.795021	1.29589e-06	Lipid metabolism.phytosterol biosynthesis.phytosterol conjugation.methylsterol monooxygenase
Sly07g0131621	Solyc07g065060	164.777	-1.03703	0.000356951	Lipid metabolism.phytosterol biosynthesis.phytosterol conjugation.phytosterol esterification.acyl-CoA:cholesterol acyltransferase
Sly11g0293561	Solyc11g012240	78.0484	-1.81098	0.00814489	Lipid metabolism.phytosterol biosynthesis.phytosterol conjugation.phytosterol esterification.acyl-CoA:cholesterol acyltransferase
Sly12g0072061	Solyc12g089050	86.6698	2.3611	6.74912e-12	Lipid metabolism.phytosterol biosynthesis.phytosterol conjugation.phytosterol esterification.acyl-CoA:cholesterol acyltransferase
Sly09g0096181	Solyc09g072710	1742.58	-1.0764	1.12696e-05	Lipid metabolism.phytosterol biosynthesis.phytosterol conjugation.phytosterol esterification.phospholipid:sterol acyltransferase
Sly04g0249151	Solyc04g071540	814.26	-0.852034	7.17184e-06	Lipid metabolism.phytosterol biosynthesis.phytosterol conjugation.phytosterol glycosylation.UDP-glucose:sterol glucosyltransferase
Sly09g0093111	Solyc09g061860	4798.7	-1.85362	8.91435e-12	Lipid metabolism.phytosterol biosynthesis.phytosterol conjugation.phytosterol glycosylation.UDP-glucose:sterol glucosyltransferase
Sly12g0051451	Solyc12g008490	2918.38	-0.72857	7.27398e-06	Lipid metabolism.sphingolipid biosynthesis.ceramide glucosyltransferase
Sly05g0137531	Solyc05g008790	735.1	-0.392437	0.0121057	Lipid metabolism.sphingolipid biosynthesis.ceramide kinase
Sly08g0272091	Solyc08g063090	1555.61	-2.02714	1.59821e-14	Lipid metabolism.sphingolipid biosynthesis.delta-8 sphingolipid desaturase
Sly10g0167231	Solyc10g011810	668.854	1.20783	1.32127e-12	Lipid metabolism.sphingolipid biosynthesis.delta-8 sphingolipid desaturase
Sly11g0289621	Solyc11g007770	196.818	-0.729975	0.0452582	Lipid metabolism.sphingolipid biosynthesis.glycosylinositol phosphorylceramide (GIPC) biosynthesis.GIPC N-acetylglucosamine transferase (GINT1)
Sly10g0189061	Solyc10g084990	489.126	0.626749	0.00467273	Lipid metabolism.sphingolipid biosynthesis.glycosylinositol phosphorylceramide (GIPC) biosynthesis.inositol phosphorylceramide synthase (IPCS)
Sly04g0249871	Solyc04g072180	560.653	1.38495	7.19713e-10	Lipid metabolism.sphingolipid biosynthesis.sphingobase hydroxylase
Sly09g0098421	Solyc09g075830	9039.53	-0.439042	0.000449057	Multi-process regulation.circadian clock system.circadian clock regulator (TIC)
Sly08g0272761	Solyc08g065870	948.384	0.643784	4.34437e-05	Multi-process regulation.circadian clock system.evening element regulation.Evening Complex (EC).component ELF3
Sly11g0310901	Solyc11g070100	1803.2	0.36906	0.0179062	Multi-process regulation.circadian clock system.evening element regulation.Evening Complex (EC).component ELF3
Sly06g0362841	Solyc06g051680	120.159	1.02294	0.0165545	Multi-process regulation.circadian clock system.evening element regulation.Evening Complex (EC).component ELF4
Sly07g0118141	Solyc07g041340	1308.74	-1.10282	1.18578e-05	Multi-process regulation.circadian clock system.evening element regulation.Evening Complex (EC).component ELF4
Sly04g0231831	Solyc04g009050	258.763	-0.939954	0.0315826	Multi-process regulation.circadian clock system.evening element regulation.transcriptional co-activator (LNK)
Sly03g0207651	Solyc03g081240	958.435	-0.980666	1.92758e-05	Multi-process regulation.circadian clock system.time-of-day-dependent expressed repressor (PRR)
Sly04g0242161	Solyc04g049670	20449	-1.05341	8.96234e-10	Multi-process regulation.circadian clock system.time-of-day-dependent expressed repressor (PRR)
Sly10g0161771	Solyc10g005030	211.362	-1.09246	0.000249502	Multi-process regulation.circadian clock system.time-of-day-dependent expressed repressor (PRR)
Sly02g0335341	Solyc02g079290	147.262	-1.6734	1.4995e-07	Multi-process regulation.PEB protein-dependent signalling.regulatory protein (PEBP)
Sly11g0298851	Solyc11g022380	1904.33	-0.277823	0.0312237	Multi-process regulation.phosphoinositide lipid regulatory system.inositol polyphosphate 5-phosphatase activities.SAC-domain phosphoinositide phosphatase activities.SAC-group-I inositol-polyphosphate 3,5-phosphatase
Sly03g0213721	Solyc03g098030	367.917	1.58005	9.45687e-15	Multi-process regulation.phosphoinositide lipid regulatory system.inositol polyphosphate 5-phosphatase activities.type-I inositol-polyphosphate 5-phosphatase
Sly06g0364301	Solyc06g054010	298.75	0.879692	0.0127427	Multi-process regulation.phosphoinositide lipid regulatory system.inositol polyphosphate 5-phosphatase activities.type-I inositol-polyphosphate 5-phosphatase
Sly06g0374921	Solyc06g072390	59.8488	-2.76882	3.88693e-11	Multi-process regulation.phosphoinositide lipid regulatory system.inositol polyphosphate 5-phosphatase activities.type-I inositol-polyphosphate 5-phosphatase
Sly08g0261841	Solyc08g007080	887.743	-0.817835	6.43165e-05	Multi-process regulation.phosphoinositide lipid regulatory system.inositol polyphosphate 5-phosphatase activities.type-I inositol-polyphosphate 5-phosphatase
Sly08g0279651	Solyc08g077210	153.06	2.04198	0.000966025	Multi-process regulation.phosphoinositide lipid regulatory system.inositol polyphosphate 5-phosphatase activities.type-I inositol-polyphosphate 5-phosphatase
Sly09g0077551	Solyc09g005690	80.7257	1.11984	0.0280252	Multi-process regulation.phosphoinositide lipid regulatory system.inositol polyphosphate 5-phosphatase activities.type-I inositol-polyphosphate 5-phosphatase
Sly09g0098991	Solyc09g082370	216.252	1.74622	1.0761e-06	Multi-process regulation.phosphoinositide lipid regulatory system.inositol polyphosphate 5-phosphatase activities.type-I inositol-polyphosphate 5-phosphatase
Sly08g0264581	Solyc08g014580	69.7478	-1.26665	0.0316446	Multi-process regulation.phosphoinositide lipid regulatory system.inositol polyphosphate 5-phosphatase activities.type-II inositol-polyphosphate 5-phosphatase
Sly11g0290721	Solyc11g008800	4030.42	-0.388249	0.0322556	Multi-process regulation.phosphoinositide lipid regulatory system.inositol polyphosphate 5-phosphatase activities.type-II inositol-polyphosphate 5-phosphatase
Sly12g0066181	Solyc12g042430	451.606	0.467035	0.0350714	Multi-process regulation.phosphoinositide lipid regulatory system.inositol polyphosphate kinase activities.inositol polyphosphate kinase (IPK2)
Sly04g0252861	Solyc04g077120	628.839	-0.560058	0.0289583	Multi-process regulation.phosphoinositide lipid regulatory system.inositol polyphosphate kinase activities.inositol polyphosphate kinase (ITPK)
Sly12g0071151	Solyc12g088200	1935.57	1.31611	2.94671e-26	Multi-process regulation.phosphoinositide lipid regulatory system.inositol polyphosphate kinase activities.inositol polyphosphate kinase (ITPK)
Sly02g0344111	Solyc02g087620	4278.69	-0.318004	0.00349325	Multi-process regulation.phosphoinositide lipid regulatory system.inositol polyphosphate kinase activities.inositol-hexakisphosphate/diphosphoinositol-pentakisphosphate kinase (VIP)
Sly03g0202781	Solyc03g058950	1962.17	-1.31895	1.68724e-25	Multi-process regulation.phosphoinositide lipid regulatory system.inositol polyphosphate kinase activities.inositol-hexakisphosphate/diphosphoinositol-pentakisphosphate kinase (VIP)
Sly04g0230601	Solyc04g008010	1170.52	-0.337855	0.011686	Multi-process regulation.phosphoinositide lipid regulatory system.phosphatidylinositol 3-phosphate.phosphatidylinositol 3,5-bisphosphate biosynthesis scaffold protein (VAC14)
Sly07g0111501	Solyc07g017510	12459.5	-0.593978	1.57994e-05	Multi-process regulation.phosphoinositide lipid regulatory system.phosphatidylinositol 3-phosphate.phosphatidylinositol 3-phosphate 5-kinase (FAB1)
Sly11g0295001	Solyc11g013820	2290.84	-0.399989	0.00742912	Multi-process regulation.phosphoinositide lipid regulatory system.phosphatidylinositol 3-phosphate.phosphatidylinositol 3-phosphate 5-kinase (FAB1)
Sly12g0068651	Solyc12g049590	883.932	-0.388274	0.0407858	Multi-process regulation.phosphoinositide lipid regulatory system.phosphatidylinositol 3-phosphate.phosphatidylinositol 3-phosphate 5-kinase (FAB1)
Sly01g0039591	Solyc01g104140	1428.71	-0.513982	0.00446426	Multi-process regulation.phosphoinositide lipid regulatory system.phosphatidylinositol 4/5-phosphate.phosphatidylinositol 4/5-phosphate kinase (PIP5K)
Sly04g0235511	Solyc04g015470	1095.93	-0.613566	2.69416e-06	Multi-process regulation.phosphoinositide lipid regulatory system.phosphatidylinositol 4/5-phosphate.phosphatidylinositol 4/5-phosphate kinase (PIP5K)
Sly09g0079721	Solyc09g008480	1212.04	-1.158	5.57248e-23	Multi-process regulation.phosphoinositide lipid regulatory system.phosphatidylinositol 4/5-phosphate.phosphatidylinositol 4/5-phosphate kinase (PIP5K)
Sly11g0294471	Solyc11g013180	2473.41	0.300251	0.0276672	Multi-process regulation.phosphoinositide lipid regulatory system.phosphatidylinositol 4/5-phosphate.phosphatidylinositol 4/5-phosphate kinase (PIP5K)
Sly03g0208871	Solyc03g083350	1949.44	-0.321028	0.0324716	Multi-process regulation.phosphoinositide lipid regulatory system.phosphatidylinositol 4/5-phosphate.phosphatidylinositol 4-kinase (PI4K-gamma)
Sly08g0272461	Solyc08g065570	274.276	-2.61281	2.17607e-18	Multi-process regulation.Programmed Cell Death (PCD) system.cysteine proteinase (VPE)
Sly08g0272481	Solyc08g065590	41.0803	-4.08007	6.31258e-06	Multi-process regulation.Programmed Cell Death (PCD) system.cysteine proteinase (VPE)
Sly08g0272641	Solyc08g065740	5.10856	-4.78704	0.0242849	Multi-process regulation.Programmed Cell Death (PCD) system.cysteine proteinase (VPE)
Sly08g0272671	Solyc08g065780	2620.4	-2.55155	0.00131262	Multi-process regulation.Programmed Cell Death (PCD) system.cysteine proteinase (VPE)
Sly08g0272681	Solyc08g065790	2372.9	-2.60498	0.0018795	Multi-process regulation.Programmed Cell Death (PCD) system.cysteine proteinase (VPE)
Sly12g0073121	Solyc12g095910	10039	0.427852	1.31891e-05	Multi-process regulation.Programmed Cell Death (PCD) system.cysteine proteinase (VPE)
Sly01g0040911	Solyc01g105310	7.51468	5.37698	0.00313772	Multi-process regulation.Programmed Cell Death (PCD) system.metacaspase-like regulator (MCP1)
Sly01g0040921	Solyc01g105320	31.7897	2.64374	2.52729e-05	Multi-process regulation.Programmed Cell Death (PCD) system.metacaspase-like regulator (MCP1)
Sly03g0210781	Solyc03g094160	170.327	1.38769	0.0246202	Multi-process regulation.Programmed Cell Death (PCD) system.metacaspase-like regulator (MCP1)
Sly05g0156851	Solyc05g052130	13.0827	4.03259	0.0037305	Multi-process regulation.Programmed Cell Death (PCD) system.metacaspase-like regulator (MCP1)
Sly09g0104801	Solyc09g098150	5508.1	-0.546491	0.000105951	Multi-process regulation.Programmed Cell Death (PCD) system.metacaspase-like regulator (MCP2)
Sly04g0258881	Solyc04g082710	191.643	3.12448	7.24794e-07	Multi-process regulation.Programmed Cell Death (PCD) system.PCD cysteine protease (XCP)
Sly12g0072851	Solyc12g094700	41.133	3.79368	3.97736e-06	Multi-process regulation.Programmed Cell Death (PCD) system.PCD cysteine protease (XCP)
Sly02g0330851	Solyc02g071150	3820.79	0.347998	0.0036959	Multi-process regulation.Programmed Cell Death (PCD) system.PCD regulatory factor (PDCD5)
Sly08g0279511	Solyc08g077060	10177.4	1.00153	8.62351e-21	Multi-process regulation.Programmed Cell Death (PCD) system.PCD regulatory protein (LSD/LOL)
Sly08g0280401	Solyc08g077980	4207.2	-0.717975	1.89385e-09	Multi-process regulation.Programmed Cell Death (PCD) system.PCD suppressor (BI-1)
Sly01g0027371	Solyc01g090240	667.193	0.473531	0.0326785	Multi-process regulation.Programmed Cell Death (PCD) system.PCD suppressor protein kinase (ADI3)
Sly11g0310321	Solyc11g069590	1660.66	1.7689	1.79876e-53	Multi-process regulation.Rop-GTPase regulatory system.GTPase interactive protein kinase (NCRK)
Sly01g0033961	Solyc01g098440	5.49725	5.91571	0.0095634	Multi-process regulation.Rop-GTPase regulatory system.GTPase interactive protein kinase (RBK/RRK)
Sly09g0096801	Solyc09g074250	143.547	-1.23086	0.00131734	Multi-process regulation.Rop-GTPase regulatory system.GTPase interactive protein kinase (RBK/RRK)
Sly11g0291731	Solyc11g010730	254.624	0.8977	0.000498852	Multi-process regulation.Rop-GTPase regulatory system.GTPase interactive protein kinase (RBK/RRK)
Sly05g0159021	Solyc05g054110	294.768	-0.949311	0.00149922	Multi-process regulation.Rop-GTPase regulatory system.guanine nucleotide dissociation inhibitor (RopGDI)
Sly12g0074961	Solyc12g098650	9.23938	-5.66849	0.00273929	Multi-process regulation.Rop-GTPase regulatory system.guanine nucleotide dissociation inhibitor (RopGDI)
Sly02g0341901	Solyc02g085490	411.263	-1.46789	5.43967e-08	Multi-process regulation.Rop-GTPase regulatory system.ROP GTPase effector activities.GTPase effector (BDR)
Sly05g0157621	Solyc05g052860	59.2997	-1.64701	0.0121432	Multi-process regulation.Rop-GTPase regulatory system.ROP GTPase effector activities.GTPase effector (BDR)
Sly10g0162081	Solyc10g005340	709.505	1.44235	1.61496e-09	Multi-process regulation.Rop-GTPase regulatory system.ROP GTPase effector activities.GTPase effector (RIC)
Sly11g0290801	Solyc11g008880	22.7332	2.64665	0.00252434	Multi-process regulation.Rop-GTPase regulatory system.ROP GTPase effector activities.GTPase effector (RIC)
Sly09g0105101	#N/A	434.744	1.88985	1.35663e-19	Multi-process regulation.Rop-GTPase regulatory system.ROP GTPase effector activities.GTPase effector (RIC)
Sly07g0127681	Solyc07g056650	119.194	1.28018	0.0128158	Multi-process regulation.Rop-GTPase regulatory system.ROP GTPase effector activities.GTPase effector (RIP)
Sly09g0078491	Solyc09g007360	832.486	1.94681	4.14816e-33	Multi-process regulation.Rop-GTPase regulatory system.ROP GTPase effector activities.GTPase effector (RIP)
Sly09g0081211	Solyc09g009970	225.174	1.53453	3.28253e-05	Multi-process regulation.Rop-GTPase regulatory system.ROP-activating protein (RopGAP)
Sly01g0029841	Solyc01g094610	23.401	3.03292	0.000415273	Multi-process regulation.Rop-GTPase regulatory system.RopGEF guanine nucleotide exchange factor activities.exchange factor (PRONE)
Sly04g0258251	Solyc04g082110	226.228	0.953302	0.0278388	Multi-process regulation.Rop-GTPase regulatory system.RopGEF guanine nucleotide exchange factor activities.exchange factor (PRONE)
Sly06g0370521	Solyc06g066650	28.1314	2.74251	0.000318153	Multi-process regulation.Rop-GTPase regulatory system.RopGEF guanine nucleotide exchange factor activities.exchange factor (PRONE)
Sly12g0051051	Solyc12g007150	76.8382	1.04468	0.0323757	Multi-process regulation.Rop-GTPase regulatory system.RopGEF guanine nucleotide exchange factor activities.exchange factor (PRONE)
Sly12g0073441	Solyc12g096220	16.4624	2.68389	0.00995408	Multi-process regulation.Rop-GTPase regulatory system.RopGEF guanine nucleotide exchange factor activities.exchange factor (PRONE)
Sly01g0026891	Solyc01g088780	29.3065	1.66849	0.0351613	Multi-process regulation.Rop-GTPase regulatory system.small GTPase (ROP)
Sly01g0047681	Solyc01g111560	6159.8	0.732879	1.17817e-05	Multi-process regulation.Rop-GTPase regulatory system.small GTPase (ROP)
Sly02g0333271	Solyc02g077400	9.20436	2.68867	0.0430088	Multi-process regulation.Rop-GTPase regulatory system.small GTPase (ROP)
Sly02g0339841	Solyc02g083580	1071.7	0.9808	1.2316e-10	Multi-process regulation.Rop-GTPase regulatory system.small GTPase (ROP)
Sly03g0218551	Solyc03g114070	332.422	1.26728	3.86376e-08	Multi-process regulation.Rop-GTPase regulatory system.small GTPase (ROP)
Sly02g0326361	Solyc02g067030	1599.82	-0.321247	0.0271177	Multi-process regulation.SnRK1-kinase regulatory system.SnRK1 protein kinase complex.catalytic subunit alpha
Sly03g0220431	Solyc03g115700	2764.6	-0.401207	0.0112923	Multi-process regulation.SnRK1-kinase regulatory system.SnRK1 protein kinase complex.catalytic subunit alpha
Sly05g0159161	Solyc05g054220	610.841	0.58364	0.000844061	Multi-process regulation.SnRK1-kinase regulatory system.SnRK1 protein kinase complex.regulatory subunit beta
Sly07g0121101	Solyc07g045460	628.774	-2.28062	5.53388e-17	Multi-process regulation.SnRK1-kinase regulatory system.SnRK1 protein kinase complex.regulatory subunit beta
Sly01g0018991	Solyc01g066570	3544.11	-1.00376	3.31558e-08	Multi-process regulation.SnRK1-kinase regulatory system.SnRK1-interacting factor (FLZ)
Sly06g0366521	Solyc06g061010	77.3241	2.94097	1.59918e-05	Multi-process regulation.SnRK1-kinase regulatory system.SnRK1-interacting factor (FLZ)
Sly07g0118781	Solyc07g042190	7566.05	-0.48708	0.0237173	Multi-process regulation.SnRK1-kinase regulatory system.SnRK1-interacting factor (FLZ)
Sly08g0279941	Solyc08g077480	1688.95	0.948644	0.000139677	Multi-process regulation.SnRK1-kinase regulatory system.SnRK1-interacting factor (FLZ)
Sly09g0098811	Solyc09g082210	8024.32	0.348598	0.0256038	Multi-process regulation.SnRK1-kinase regulatory system.SnRK1-interacting factor (FLZ)
Sly12g0070441	Solyc12g056950	88.3241	2.19706	3.34163e-07	Multi-process regulation.SnRK1-kinase regulatory system.SnRK1-interacting factor (FLZ)
Sly03g0203101	Solyc03g059310	3043.9	-0.39281	0.000538343	Multi-process regulation.Target Of Rapamycin (TOR) signalling.TORC complex.regulatory component LST8
Sly02g0321821	Solyc00g007220	221.919	-1.12328	1.69178e-06	not assigned.annotated
Sly02g0321791	Solyc00g007300	940.442	0.853209	1.82795e-06	not assigned.annotated
Sly11g0314031	Solyc00g022110	16.9047	-2.11929	0.0295154	not assigned.annotated
Sly08g0262021	Solyc00g047700	4260.44	0.275325	0.0191539	not assigned.annotated
Sly06g0354891	Solyc00g102400	7.85234	5.44154	0.00255764	not assigned.annotated
Sly12g0072491	Solyc00g136260	4081.5	-0.593075	0.0053793	not assigned.annotated
Sly00g0394101	Solyc00g318130	12.6922	-5.23543	0.00606809	not assigned.annotated
Sly04g0230371	Solyc00g323130	348.818	-2.89391	4.93641e-12	not assigned.annotated
Sly01g0000091	Solyc01g005080	56.8047	2.14899	0.014002	not assigned.annotated
Sly01g0000151	Solyc01g005140	6.49684	-5.14319	0.0067851	not assigned.annotated
Sly01g0000161	Solyc01g005150	30.5803	3.95697	2.9134e-06	not assigned.annotated
Sly01g0000231	Solyc01g005220	282.917	-0.774014	0.00131495	not assigned.annotated
Sly01g0000351	Solyc01g005330	4056.62	0.474583	0.000186147	not assigned.annotated
Sly01g0000361	Solyc01g005340	1638.03	-1.14911	3.28275e-08	not assigned.annotated
Sly01g0000821	Solyc01g005800	16.3769	2.52096	0.00539461	not assigned.annotated
Sly01g0001241	Solyc01g006180	605.851	-0.412214	0.0310839	not assigned.annotated
Sly01g0001351	Solyc01g006290	26.5579	8.18831	8.70473e-08	not assigned.annotated
Sly01g0001401	Solyc01g006330	358.916	-0.474997	0.043317	not assigned.annotated
Sly01g0001441	Solyc01g006380	24.8717	2.33603	0.00880682	not assigned.annotated
Sly01g0001771	Solyc01g006690	231.531	-0.833856	0.0129899	not assigned.annotated
Sly01g0002661	Solyc01g007230	351.11	-0.514628	0.0337373	not assigned.annotated
Sly01g0002921	Solyc01g007930	917.37	0.524463	0.0127643	not assigned.annotated
Sly01g0003111	Solyc01g008100	1973.2	0.323564	0.0390366	not assigned.annotated
Sly01g0003321	Solyc01g008320	1682.86	-0.38884	0.0145729	not assigned.annotated
Sly01g0003701	Solyc01g008530	476.919	0.731336	3.12055e-06	not assigned.annotated
Sly01g0003721	Solyc01g008550	1709.55	1.59115	1.98667e-18	not assigned.annotated
Sly01g0004091	Solyc01g008920	569.386	-0.43847	0.0316987	not assigned.annotated
Sly01g0004181	Solyc01g009000	2466.92	-0.801738	2.08667e-10	not assigned.annotated
Sly01g0004201	Solyc01g009020	4576.85	0.33888	0.0272057	not assigned.annotated
Sly01g0005041	Solyc01g009720	9.78591	4.34998	0.00805838	not assigned.annotated
Sly01g0005101	Solyc01g009760	35.8918	2.52296	0.00893246	not assigned.annotated
Sly01g0005211	Solyc01g009820	768.386	-0.506893	0.00421692	not assigned.annotated
Sly01g0005271	Solyc01g009870	284.658	6.04045	3.04725e-10	not assigned.annotated
Sly01g0005421	Solyc01g010020	51.9561	1.36761	0.00523903	not assigned.annotated
Sly01g0005551	Solyc01g010150	133.008	-0.902332	0.013078	not assigned.annotated
Sly01g0007891	Solyc01g014230	364.998	0.939951	4.59936e-08	not assigned.annotated
Sly01g0009451	Solyc01g016570	258.695	0.708725	0.00527392	not assigned.annotated
Sly01g0013431	Solyc01g044420	43.0057	2.08632	0.000694458	not assigned.annotated
Sly01g0014861	Solyc01g057000	10921.5	-1.38455	0.0125061	not assigned.annotated
Sly01g0015071	Solyc01g057200	930.765	-0.311473	0.0252528	not assigned.annotated
Sly01g0015621	Solyc01g057680	8.37405	6.5223	0.000228234	not assigned.annotated
Sly01g0017291	Solyc01g060180	1017.88	0.49107	0.00165279	not assigned.annotated
Sly01g0017801	Solyc01g065500	405.709	2.21771	6.86988e-06	not assigned.annotated
Sly01g0018881	Solyc01g066480	1534.66	-0.523531	0.00242889	not assigned.annotated
Sly01g0019101	Solyc01g066740	8111.43	2.45247	1.73404e-87	not assigned.annotated
Sly01g0019131	Solyc01g066770	1138.53	0.361009	0.0182562	not assigned.annotated
Sly01g0019251	Solyc01g066880	62.4669	3.16206	0.000606199	not assigned.annotated
Sly01g0019351	Solyc01g066970	14.4326	2.43572	0.0310585	not assigned.annotated
Sly01g0019371	Solyc01g067000	878.071	0.578121	5.92039e-05	not assigned.annotated
Sly01g0019701	Solyc01g067330	17.7201	-3.85111	0.00296469	not assigned.annotated
Sly01g0020711	Solyc01g068200	1471.98	0.439097	0.000631506	not assigned.annotated
Sly01g0020831	Solyc01g068330	1057.41	0.406071	0.0248707	not assigned.annotated
Sly01g0020871	Solyc01g068380	6.96222	2.95297	0.0389646	not assigned.annotated
Sly01g0020921	Solyc01g068430	545.159	-2.19579	0.00432314	not assigned.annotated
Sly01g0020951	Solyc01g068460	3446.82	0.48754	0.00145428	not assigned.annotated
Sly01g0023921	Solyc01g073640	33383	-1.87526	0.0396261	not assigned.annotated
Sly01g0024331	Solyc01g073970	7.54895	-4.45297	0.0129742	not assigned.annotated
Sly01g0021461	Solyc01g079400	572.498	1.0094	8.85548e-07	not assigned.annotated
Sly01g0021511	Solyc01g079450	5545.23	-0.225493	0.0492622	not assigned.annotated
Sly01g0021801	Solyc01g079720	2722.6	-0.327849	0.0453959	not assigned.annotated
Sly01g0021891	Solyc01g079800	607.664	-2.27862	3.95873e-38	not assigned.annotated
Sly01g0021901	Solyc01g079810	1074.02	-1.20716	8.9199e-14	not assigned.annotated
Sly01g0021961	Solyc01g079860	1738.91	-0.399927	0.00256262	not assigned.annotated
Sly01g0022571	Solyc01g080400	1021.54	-0.444059	0.0121022	not assigned.annotated
Sly01g0022591	Solyc01g080430	3244.22	-0.382841	0.00334699	not assigned.annotated
Sly01g0022611	Solyc01g080450	940.661	-0.557508	0.00155543	not assigned.annotated
Sly01g0023421	Solyc01g081170	724.311	-0.860577	1.42492e-06	not assigned.annotated
Sly01g0024461	Solyc01g086640	1855.29	-0.834481	0.000951855	not assigned.annotated
Sly01g0024551	Solyc01g086720	43.2011	3.00713	0.000110642	not assigned.annotated
Sly01g0024791	Solyc01g086920	17528	1.14977	1.07793e-34	not assigned.annotated
Sly01g0025151	Solyc01g087200	378.548	-1.10279	2.30538e-08	not assigned.annotated
Sly01g0025641	Solyc01g087640	1332.26	-0.40137	0.0230405	not assigned.annotated
Sly01g0025791	Solyc01g087770	12.1302	4.2378	0.0023342	not assigned.annotated
Sly01g0025811	Solyc01g087780	8.18793	3.49363	0.0183243	not assigned.annotated
Sly01g0025971	Solyc01g087910	661.706	0.915037	4.14119e-10	not assigned.annotated
Sly01g0026321	Solyc01g088240	434.32	-0.505466	0.0263211	not assigned.annotated
Sly01g0026851	Solyc01g088750	339.247	-0.49169	0.0477098	not assigned.annotated
Sly01g0026981	Solyc01g089870	1457.26	-0.394478	0.00306623	not assigned.annotated
Sly01g0027071	Solyc01g089950	165.418	-0.719793	0.0471889	not assigned.annotated
Sly01g0027231	Solyc01g090120	14.3406	2.51761	0.0348536	not assigned.annotated
Sly01g0027301	Solyc01g090180	327.181	-0.638863	0.0492419	not assigned.annotated
Sly01g0027361	Solyc01g090230	1881.49	0.511473	0.000455124	not assigned.annotated
Sly01g0027491	Solyc01g090340	922.719	-2.05561	0.00160458	not assigned.annotated
Sly01g0028131	Solyc01g091030	47.9718	1.25223	0.0137888	not assigned.annotated
Sly01g0028321	Solyc01g091240	235.721	-0.608283	0.0427596	not assigned.annotated
Sly01g0028481	Solyc01g091370	1820.52	1.01078	3.73407e-13	not assigned.annotated
Sly01g0028561	Solyc01g091450	653.654	-0.519314	0.000538535	not assigned.annotated
Sly01g0028811	Solyc01g091690	2700.18	0.838201	9.79994e-07	not assigned.annotated
Sly01g0029201	Solyc01g094010	315.823	0.868085	1.38305e-06	not assigned.annotated
Sly01g0029221	Solyc01g094030	3943.21	-0.285627	0.019959	not assigned.annotated
Sly01g0029571	Solyc01g094350	2237.53	-0.273483	0.0395476	not assigned.annotated
Sly01g0029591	Solyc01g094370	5481.78	-0.315212	0.0442187	not assigned.annotated
Sly01g0030281	Solyc01g095010	573.99	1.32478	4.19803e-15	not assigned.annotated
Sly01g0030761	Solyc01g095450	2202.02	1.45646	5.98896e-12	not assigned.annotated
Sly01g0030781	Solyc01g095470	2837.19	-0.454233	0.00328684	not assigned.annotated
Sly01g0031331	Solyc01g095910	18.9273	-4.77179	5.96503e-05	not assigned.annotated
Sly01g0031351	Solyc01g095930	617.709	0.64269	0.0124717	not assigned.annotated
Sly01g0031751	Solyc01g096300	110.571	-0.968829	0.00557879	not assigned.annotated
Sly01g0031901	Solyc01g096420	469.403	1.06354	0.00286776	not assigned.annotated
Sly01g0032041	Solyc01g096560	61.2498	3.37644	8.10977e-05	not assigned.annotated
Sly01g0032811	Solyc01g097270	119.504	1.4243	0.00384813	not assigned.annotated
Sly01g0033021	Solyc01g097510	3083.86	1.19456	2.49784e-23	not assigned.annotated
Sly01g0033031	Solyc01g097520	6270.83	1.29597	1.40682e-26	not assigned.annotated
Sly01g0033061	Solyc01g097540	562.048	-0.407457	0.015291	not assigned.annotated
Sly01g0034181	Solyc01g098650	5204.41	0.509405	0.0129514	not assigned.annotated
Sly01g0034231	Solyc01g098700	5700.25	-1.01027	3.11646e-22	not assigned.annotated
Sly01g0034401	Solyc01g098860	14.349	6.31983	5.5484e-05	not assigned.annotated
Sly01g0034971	Solyc01g099390	37.6785	1.5086	0.046178	not assigned.annotated
Sly01g0035201	Solyc01g099600	4573.61	-0.839009	7.28902e-07	not assigned.annotated
Sly01g0035251	Solyc01g099660	40.8256	-1.77752	0.0334366	not assigned.annotated
Sly01g0035381	Solyc01g099770	93076.4	0.532844	0.0056858	not assigned.annotated
Sly01g0035581	Solyc01g099970	561.522	-0.731297	0.000255762	not assigned.annotated
Sly01g0035591	Solyc01g099980	2040.98	-1.24649	1.0721e-13	not assigned.annotated
Sly01g0035611	Solyc01g099990	71.1156	-3.63774	1.88351e-08	not assigned.annotated
Sly01g0035621	Solyc01g100000	1251.34	-0.86055	6.51421e-05	not assigned.annotated
Sly01g0035791	Solyc01g100150	3447.94	0.414114	0.0118238	not assigned.annotated
Sly01g0035991	Solyc01g100320	21847.9	-1.55719	2.41874e-20	not assigned.annotated
Sly01g0036311	Solyc01g100600	2790.52	0.75483	5.01641e-09	not assigned.annotated
Sly01g0037141	Solyc01g102330	9308.67	0.30255	0.00407678	not assigned.annotated
Sly01g0037211	Solyc01g102400	136.839	2.0457	1.07385e-06	not assigned.annotated
Sly01g0037341	Solyc01g102520	165.182	1.97471	1.24113e-06	not assigned.annotated
Sly01g0038441	Solyc01g103150	598.187	-0.553577	0.0072956	not assigned.annotated
Sly01g0038531	Solyc01g103250	1107.59	-0.577538	0.0130105	not assigned.annotated
Sly01g0038541	Solyc01g103250	3461.79	-0.588402	0.000407297	not assigned.annotated
Sly01g0039001	Solyc01g103680	6586.14	-0.272708	0.0212543	not assigned.annotated
Sly01g0039431	Solyc01g104020	635.172	1.03779	1.25121e-08	not assigned.annotated
Sly01g0039721	Solyc01g104260	12.7423	3.99651	0.00537816	not assigned.annotated
Sly01g0039881	Solyc01g104380	221.642	-3.1001	6.02618e-16	not assigned.annotated
Sly01g0039901	Solyc01g104400	3827.53	0.39344	0.0419732	not assigned.annotated
Sly01g0040511	Solyc01g104920	5995.34	0.488563	0.000102121	not assigned.annotated
Sly01g0040641	Solyc01g105020	1166.45	-0.637851	0.000733563	not assigned.annotated
Sly01g0040661	Solyc01g105040	206.047	-0.651767	0.0143958	not assigned.annotated
Sly01g0041011	Solyc01g105410	2692.53	1.4423	5.648e-06	not assigned.annotated
Sly01g0041611	Solyc01g106000	5377.61	-0.564929	3.7039e-05	not assigned.annotated
Sly01g0041941	Solyc01g106330	538.785	1.9	8.5425e-16	not assigned.annotated
Sly01g0042421	Solyc01g106860	988.776	-2.09982	2.13233e-15	not assigned.annotated
Sly01g0042921	Solyc01g107180	429.298	1.96406	4.92176e-08	not assigned.annotated
Sly01g0042951	Solyc01g107200	329.402	0.679361	0.0010704	not assigned.annotated
Sly01g0042991	Solyc01g107250	686.279	0.601777	0.00744373	not assigned.annotated
Sly01g0043401	Solyc01g107670	1631.27	1.4628	5.19675e-10	not assigned.annotated
Sly01g0043431	Solyc01g107700	819.361	-0.526926	0.000250919	not assigned.annotated
Sly01g0043571	Solyc01g107800	4447.67	0.712833	2.61133e-06	not assigned.annotated
Sly01g0043651	Solyc01g107890	1544.71	3.37337	4.84997e-105	not assigned.annotated
Sly01g0043661	Solyc01g107900	740.858	-1.55702	5.65331e-09	not assigned.annotated
Sly01g0043761	Solyc01g107990	711.278	0.743366	0.000143088	not assigned.annotated
Sly01g0044011	Solyc01g108190	142.304	2.07592	7.14245e-05	not assigned.annotated
Sly01g0044681	Solyc01g108810	30.0894	2.22497	0.004535	not assigned.annotated
Sly01g0044721	Solyc01g108850	32.19	-1.99921	0.0205368	not assigned.annotated
Sly01g0044991	Solyc01g109170	508.448	0.970319	0.0096775	not assigned.annotated
Sly01g0045761	Solyc01g109860	438.291	3.70825	2.86728e-40	not assigned.annotated
Sly01g0045961	Solyc01g110060	499.71	0.687011	0.0172415	not assigned.annotated
Sly01g0046881	Solyc01g110860	37.3369	1.3138	0.02054	not assigned.annotated
Sly01g0047081	Solyc01g111010	86.9129	1.74381	0.000383846	not assigned.annotated
Sly01g0047101	Solyc01g111020	2210	-0.453645	0.00869701	not assigned.annotated
Sly01g0047291	Solyc01g111180	3805.45	-0.57781	0.000123944	not assigned.annotated
Sly01g0047351	Solyc01g111210	419.837	0.698135	0.000139436	not assigned.annotated
Sly01g0047371	Solyc01g111230	851.758	1.46241	1.56885e-17	not assigned.annotated
Sly01g0047481	Solyc01g111330	442.955	0.896794	0.010157	not assigned.annotated
Sly01g0047721	Solyc01g111600	5599.35	0.609771	7.16333e-08	not assigned.annotated
Sly01g0047731	Solyc01g111610	36.2406	2.38494	0.00901072	not assigned.annotated
Sly01g0047801	Solyc01g111680	1792.1	-0.381962	0.00323073	not assigned.annotated
Sly01g0048051	Solyc01g111920	1678.61	-0.3952	0.0228363	not assigned.annotated
Sly01g0048161	Solyc01g112020	2170.7	-0.326214	0.0205524	not assigned.annotated
Sly01g0048201	Solyc01g112070	52.1765	-1.25021	0.0291837	not assigned.annotated
Sly01g0048231	Solyc01g112100	12380.6	-1.71011	3.21339e-22	not assigned.annotated
Sly02g0317741	Solyc02g014860	4135.39	-1.3828	3.03839e-10	not assigned.annotated
Sly02g0319621	Solyc02g031740	376.896	3.60591	2.9996e-05	not assigned.annotated
Sly02g0319631	Solyc02g031750	19.0522	-3.11169	0.0129686	not assigned.annotated
Sly02g0319811	Solyc02g031950	92.9102	-9.01523	2.54937e-10	not assigned.annotated
Sly02g0314751	Solyc02g055440	2316.39	-0.607943	0.0200754	not assigned.annotated
Sly02g0322511	Solyc02g061790	522.226	-0.649305	0.00125602	not assigned.annotated
Sly02g0322531	Solyc02g061810	439.631	0.621463	0.000873472	not assigned.annotated
Sly02g0322701	Solyc02g061940	202.465	-0.693144	0.00974029	not assigned.annotated
Sly02g0322991	Solyc02g062160	7.84761	-3.44676	0.0436451	not assigned.annotated
Sly02g0324071	Solyc02g063070	11243.2	-0.291831	0.00408011	not assigned.annotated
Sly02g0324341	Solyc02g063320	63.456	-1.09186	0.0246727	not assigned.annotated
Sly02g0324511	Solyc02g063450	6139.09	1.46818	3.88088e-15	not assigned.annotated
Sly02g0324821	Solyc02g064720	960.063	0.485439	0.0326399	not assigned.annotated
Sly02g0324831	Solyc02g064730	19180.5	0.418943	0.0466321	not assigned.annotated
Sly02g0325091	Solyc02g064940	959.204	0.853617	1.55288e-05	not assigned.annotated
Sly02g0325111	Solyc02g064950	1619.19	-0.89984	1.84072e-10	not assigned.annotated
Sly02g0325131	Solyc02g064970	206.083	1.59542	0.000857119	not assigned.annotated
Sly02g0325431	Solyc02g065240	34.275	3.31706	0.000386635	not assigned.annotated
Sly02g0325491	Solyc02g065280	708.006	1.08724	3.23976e-05	not assigned.annotated
Sly02g0325721	Solyc02g065470	10314.6	0.464124	0.0217002	not assigned.annotated
Sly02g0325811	Solyc02g065550	2678.83	-0.686116	0.00405738	not assigned.annotated
Sly02g0325831	Solyc02g065560	426.743	-0.8449	1.2777e-07	not assigned.annotated
Sly02g0325861	Solyc02g065580	1066.09	0.418772	0.00122511	not assigned.annotated
Sly02g0325991	Solyc02g065710	11.0781	-5.92606	0.00063779	not assigned.annotated
Sly02g0326421	Solyc02g067090	2909.44	-0.51294	6.01381e-05	not assigned.annotated
Sly02g0326591	Solyc02g067250	216.609	0.817636	0.00199208	not assigned.annotated
Sly02g0326851	Solyc02g067470	824.079	-0.428441	0.0111883	not assigned.annotated
Sly02g0327291	Solyc02g067860	1138.2	0.725751	8.9063e-06	not assigned.annotated
Sly02g0327321	Solyc02g067890	3258.85	-0.631019	9.92902e-06	not assigned.annotated
Sly02g0327571	Solyc02g068120	1007.49	0.657005	9.32903e-05	not assigned.annotated
Sly02g0328481	Solyc02g068910	2638.89	-0.367249	0.0173823	not assigned.annotated
Sly02g0328571	Solyc02g069030	62.7644	2.17739	4.7694e-05	not assigned.annotated
Sly02g0328801	Solyc02g069180	2675.13	0.545465	2.78497e-06	not assigned.annotated
Sly02g0328931	Solyc02g069290	2266.27	0.527057	0.000200327	not assigned.annotated
Sly02g0329111	Solyc02g069450	14631.7	-0.393314	0.0455482	not assigned.annotated
Sly02g0329461	Solyc02g069800	1174.25	-0.762949	5.99358e-05	not assigned.annotated
Sly02g0330061	Solyc02g070370	79.4249	-1.41875	0.0118078	not assigned.annotated
Sly02g0330251	Solyc02g070550	9644.55	0.361204	0.0400568	not assigned.annotated
Sly02g0330261	Solyc02g070560	670.266	-0.741315	0.000794266	not assigned.annotated
Sly02g0330361	Solyc02g070660	13.3686	-2.65032	0.0250368	not assigned.annotated
Sly02g0330721	Solyc02g071030	13068.7	-1.1926	2.42236e-14	not assigned.annotated
Sly02g0330901	Solyc02g071200	62.7626	3.40391	3.72614e-05	not assigned.annotated
Sly02g0330961	Solyc02g071270	2044.7	-0.28571	0.0145837	not assigned.annotated
Sly02g0331031	Solyc02g071310	63.7364	3.32998	0.000206017	not assigned.annotated
Sly02g0331401	Solyc02g071610	3016.27	2.86293	1.50889e-42	not assigned.annotated
Sly02g0331411	Solyc02g071620	496.452	2.44356	3.89402e-20	not assigned.annotated
Sly02g0331481	Solyc02g071700	5693.82	0.71655	0.012836	not assigned.annotated
Sly02g0331501	Solyc02g071720	201.671	1.37072	0.00355268	not assigned.annotated
Sly02g0331601	Solyc02g071830	202.923	-0.705884	0.00806987	not assigned.annotated
Sly02g0331651	Solyc02g071870	153.021	0.893627	0.00444154	not assigned.annotated
Sly02g0331881	Solyc02g072090	360.284	-0.542976	0.00989519	not assigned.annotated
Sly02g0332091	Solyc02g072290	18.349	-3.35386	0.026759	not assigned.annotated
Sly02g0332341	Solyc02g072490	9.82032	4.29091	0.00438696	not assigned.annotated
Sly00g0392061	Solyc02g074600	431.077	-0.483408	0.0334824	not assigned.annotated
Sly02g0332621	Solyc02g076820	5456.17	0.823186	7.32055e-12	not assigned.annotated
Sly02g0332891	Solyc02g077080	1343.64	2.55513	3.37167e-15	not assigned.annotated
Sly02g0332931	Solyc02g077120	13.3033	3.12857	0.00733141	not assigned.annotated
Sly02g0333041	Solyc02g077220	491.374	0.83011	7.5768e-05	not assigned.annotated
Sly02g0333091	Solyc02g077260	332.339	-1.57043	3.22892e-06	not assigned.annotated
Sly02g0333191	Solyc02g077330	89.9846	4.48889	3.06896e-15	not assigned.annotated
Sly02g0333201	Solyc02g077340	12.3201	-7.06457	1.263e-05	not assigned.annotated
Sly02g0333671	Solyc02g077750	3643.16	0.43798	0.0478807	not assigned.annotated
Sly02g0333931	Solyc02g078020	784.425	-0.589948	6.24573e-05	not assigned.annotated
Sly02g0333951	Solyc02g078030	1591.13	0.644262	0.00188571	not assigned.annotated
Sly02g0333961	Solyc02g078040	12869.1	1.21026	1.88126e-08	not assigned.annotated
Sly02g0333971	Solyc02g078050	131.389	0.99118	0.0246847	not assigned.annotated
Sly02g0334351	Solyc02g078380	11326.5	0.951752	1.83732e-06	not assigned.annotated
Sly02g0334481	Solyc02g078500	295.016	0.636414	0.0166866	not assigned.annotated
Sly02g0334871	Solyc02g078880	1909.91	0.501197	0.00123034	not assigned.annotated
Sly02g0335571	Solyc02g079500	922.129	2.19643	1.8405e-16	not assigned.annotated
Sly02g0335581	Solyc02g079510	50.1711	4.05003	1.41304e-08	not assigned.annotated
Sly02g0335591	Solyc02g079520	17.4593	2.87066	0.0158117	not assigned.annotated
Sly02g0335801	Solyc02g079750	587.865	0.815932	0.000249345	not assigned.annotated
Sly02g0336001	Solyc02g079930	8297.55	-0.247781	0.0335776	not assigned.annotated
Sly02g0336191	Solyc02g080100	11.2938	5.97474	0.00024786	not assigned.annotated
Sly02g0336281	Solyc02g080190	40.6986	2.22426	0.0466755	not assigned.annotated
Sly02g0336631	Solyc02g080530	47673	0.999122	1.10253e-21	not assigned.annotated
Sly02g0337231	Solyc02g081170	1496.77	-0.749897	4.69869e-08	not assigned.annotated
Sly02g0337541	Solyc02g081450	244.552	1.12187	0.00159186	not assigned.annotated
Sly02g0337971	Solyc02g081890	146.392	2.15172	1.78157e-09	not assigned.annotated
Sly02g0338421	Solyc02g082270	4809.46	0.679626	4.70549e-05	not assigned.annotated
Sly02g0338501	Solyc02g082350	889.782	-0.519086	0.00341066	not assigned.annotated
Sly02g0338851	Solyc02g082700	8815.55	-0.432407	0.0010657	not assigned.annotated
Sly02g0338871	Solyc02g082720	257.71	-0.79009	0.00147068	not assigned.annotated
Sly02g0339061	Solyc02g082910	81.9808	0.81293	0.0478639	not assigned.annotated
Sly02g0339081	Solyc02g082930	598.78	-2.05396	1.35522e-25	not assigned.annotated
Sly02g0339121	Solyc02g082970	475.821	-0.502928	0.00415933	not assigned.annotated
Sly02g0339331	Solyc02g083150	836.197	-0.377159	0.0106223	not assigned.annotated
Sly02g0339351	Solyc02g083170	706.843	-0.528113	0.00589765	not assigned.annotated
Sly02g0339371	Solyc02g083190	133.378	1.56594	4.22695e-05	not assigned.annotated
Sly02g0339481	Solyc02g083280	5970.76	-0.669359	1.70142e-05	not assigned.annotated
Sly02g0339541	Solyc02g083310	7360.39	-0.688977	0.00971859	not assigned.annotated
Sly02g0339621	Solyc02g083400	327.438	0.936489	0.000130696	not assigned.annotated
Sly02g0339721	Solyc02g083490	16.0721	6.48846	6.50486e-05	not assigned.annotated
Sly02g0339951	Solyc02g083690	129.612	-1.56586	4.05198e-07	not assigned.annotated
Sly02g0339981	Solyc02g083720	30.4797	-1.50993	0.0450785	not assigned.annotated
Sly02g0340951	Solyc02g084600	2732.53	-0.756239	5.03499e-05	not assigned.annotated
Sly02g0340971	Solyc02g084610	443.538	1.18511	9.57244e-07	not assigned.annotated
Sly02g0341131	Solyc02g084760	1132.8	0.688269	4.82959e-05	not assigned.annotated
Sly02g0341531	Solyc02g085140	601.296	0.509476	0.00266595	not assigned.annotated
Sly02g0341631	Solyc02g085250	1600.3	0.404313	0.0154289	not assigned.annotated
Sly02g0341771	Solyc02g085380	156.565	-2.17909	2.13846e-10	not assigned.annotated
Sly02g0342001	Solyc02g085590	26.8146	-4.44835	1.29713e-06	not assigned.annotated
Sly02g0342711	Solyc02g086270	14.9071	2.99313	0.0062149	not assigned.annotated
Sly02g0343041	Solyc02g086580	32.0126	1.79551	0.00585836	not assigned.annotated
Sly02g0343431	Solyc02g086860	809.546	-0.607654	0.00292663	not assigned.annotated
Sly02g0343761	Solyc02g087190	4289.27	-0.378718	0.0474389	not assigned.annotated
Sly02g0344001	Solyc02g087520	19.8303	4.94736	1.50752e-05	not assigned.annotated
Sly02g0344051	Solyc02g087560	840.534	-0.700236	8.91576e-06	not assigned.annotated
Sly02g0344411	Solyc02g087910	194.343	-2.81497	1.64127e-16	not assigned.annotated
Sly02g0344601	Solyc02g088090	457.142	1.18746	8.28013e-06	not assigned.annotated
Sly02g0345051	Solyc02g088470	895.533	-0.409312	0.0293549	not assigned.annotated
Sly02g0345171	Solyc02g088600	692.838	-0.370729	0.0347429	not assigned.annotated
Sly02g0345591	Solyc02g089010	1231.18	1.28893	2.62532e-14	not assigned.annotated
Sly02g0345631	Solyc02g089060	487.015	0.526618	0.00635185	not assigned.annotated
Sly02g0345741	Solyc02g089150	54.6065	-3.60434	3.66295e-13	not assigned.annotated
Sly02g0346511	Solyc02g089950	78.1598	1.25428	0.0118421	not assigned.annotated
Sly02g0346751	Solyc02g090190	2471.16	0.297129	0.0309224	not assigned.annotated
Sly02g0347001	Solyc02g090450	81.6875	3.16606	4.39741e-08	not assigned.annotated
Sly02g0347021	Solyc02g090470	56.0919	2.52983	0.00153441	not assigned.annotated
Sly02g0347691	Solyc02g091100	4055.14	-0.613303	1.94262e-07	not assigned.annotated
Sly02g0348051	Solyc02g091430	476.542	-1.16894	9.9245e-08	not assigned.annotated
Sly02g0348261	Solyc02g091640	1541.93	-0.368397	0.00906155	not assigned.annotated
Sly02g0348821	Solyc02g092150	107.267	-1.44694	0.000844004	not assigned.annotated
Sly02g0348991	Solyc02g092320	788.302	-0.652903	6.31258e-06	not assigned.annotated
Sly02g0349081	Solyc02g092420	486.723	-1.27529	2.86435e-10	not assigned.annotated
Sly02g0349151	Solyc02g092490	18.6368	-2.61433	0.0195165	not assigned.annotated
Sly02g0349361	Solyc02g092700	1178.43	-1.10464	1.37732e-06	not assigned.annotated
Sly02g0349431	Solyc02g092760	129.095	3.18477	9.49868e-14	not assigned.annotated
Sly02g0349441	Solyc02g092770	990.584	-0.601579	0.0120063	not assigned.annotated
Sly02g0349511	Solyc02g092840	1653.87	1.06485	1.09264e-12	not assigned.annotated
Sly02g0349671	Solyc02g093020	297.842	2.46198	2.04044e-30	not assigned.annotated
Sly02g0349891	Solyc02g093210	366.359	1.50924	6.41126e-10	not assigned.annotated
Sly02g0350061	Solyc02g093380	70.172	-1.01945	0.0421618	not assigned.annotated
Sly02g0350351	Solyc02g093630	14381.7	-0.262696	0.00542675	not assigned.annotated
Sly02g0350811	Solyc02g094050	23.5069	3.85823	0.000185915	not assigned.annotated
Sly02g0351241	Solyc02g094400	2417.94	-0.77886	6.98396e-07	not assigned.annotated
Sly02g0351361	Solyc02g094500	1902.67	0.303457	0.0171244	not assigned.annotated
Sly03g0191101	Solyc03g005090	1299.47	1.32819	9.03468e-22	not assigned.annotated
Sly03g0191111	Solyc03g005100	1569.13	0.415528	0.00122164	not assigned.annotated
Sly03g0191141	Solyc03g005120	707.698	0.997151	4.21921e-05	not assigned.annotated
Sly03g0191531	Solyc03g005460	15.3108	-1.74834	0.0475983	not assigned.annotated
Sly03g0191651	Solyc03g005580	1304.37	-0.781507	1.63201e-05	not assigned.annotated
Sly03g0191671	Solyc03g005600	2947.19	0.988707	5.11107e-11	not assigned.annotated
Sly03g0191731	Solyc03g005660	299.942	0.443233	0.0457713	not assigned.annotated
Sly03g0192011	Solyc03g005900	154.048	2.56984	1.62565e-13	not assigned.annotated
Sly03g0192381	Solyc03g006220	26.1638	5.76308	1.43663e-06	not assigned.annotated
Sly03g0193021	Solyc03g006750	28.3997	1.57044	0.0133209	not assigned.annotated
Sly03g0193041	Solyc03g006760	102.336	2.25391	1.92708e-08	not assigned.annotated
Sly03g0193031	Solyc03g006760	87.0082	1.94863	8.00559e-09	not assigned.annotated
Sly03g0193421	Solyc03g007120	2299.12	0.568982	2.78728e-08	not assigned.annotated
Sly03g0193461	Solyc03g007160	5.72418	-3.38652	0.0336471	not assigned.annotated
Sly03g0194091	Solyc03g007760	2902.83	3.01866	9.46818e-08	not assigned.annotated
Sly03g0214621	Solyc03g020060	51.1977	2.08354	0.0229023	not assigned.annotated
Sly03g0194721	Solyc03g025380	57.3581	1.24517	0.0121523	not assigned.annotated
Sly03g0195081	Solyc03g025720	428.234	-1.60855	4.55725e-10	not assigned.annotated
Sly03g0195181	Solyc03g025790	11.2353	3.05741	0.0346627	not assigned.annotated
Sly03g0195951	Solyc03g031460	903.918	-0.350958	0.0198598	not assigned.annotated
Sly03g0196501	Solyc03g031910	214.298	2.95758	4.44421e-13	not assigned.annotated
Sly03g0196531	Solyc03g031940	1249.46	1.21854	2.00759e-09	not assigned.annotated
Sly03g0196991	Solyc03g033310	1835.68	-0.379741	0.00145171	not assigned.annotated
Sly03g0197011	Solyc03g033330	727.902	-1.2831	2.224e-16	not assigned.annotated
Sly03g0197071	Solyc03g033390	706.71	-0.685815	4.30663e-05	not assigned.annotated
Sly03g0197801	Solyc03g034010	42.4838	3.0731	0.00164259	not assigned.annotated
Sly03g0197981	Solyc03g034180	1523.99	-0.341054	0.00672347	not assigned.annotated
Sly03g0198551	Solyc03g043640	13.9631	5.43816	0.000354966	not assigned.annotated
Sly03g0199031	Solyc03g044090	215.466	0.507354	0.0340271	not assigned.annotated
Sly03g0199041	Solyc03g044100	66.4299	1.67688	0.000376343	not assigned.annotated
Sly03g0199201	Solyc03g044210	16.1361	3.02109	0.0382723	not assigned.annotated
Sly03g0199731	Solyc03g044740	2994.43	-1.14446	2.40904e-13	not assigned.annotated
Sly03g0199771	Solyc03g044790	57.2931	1.49029	0.00978976	not assigned.annotated
Sly03g0199791	Solyc03g044800	55.961	1.68032	0.00195538	not assigned.annotated
Sly03g0199931	Solyc03g044900	22.9699	3.30818	0.000582893	not assigned.annotated
Sly03g0199941	Solyc03g044910	870.654	2.40179	3.03974e-38	not assigned.annotated
Sly03g0201701	Solyc03g053110	4801.67	-0.763779	0.000117527	not assigned.annotated
Sly03g0201771	Solyc03g058190	6171.86	-0.612448	6.18427e-09	not assigned.annotated
Sly03g0203201	Solyc03g059390	28.2168	2.81507	0.000259606	not assigned.annotated
Sly03g0203651	Solyc03g062790	2205.32	-0.739278	0.00045156	not assigned.annotated
Sly03g0204511	Solyc03g063970	306.477	-0.588401	0.00382798	not assigned.annotated
Sly03g0200981	Solyc03g071690	84.1291	4.09906	1.74992e-10	not assigned.annotated
Sly03g0201141	Solyc03g071790	14.9497	2.94813	0.00804468	not assigned.annotated
Sly03g0201181	Solyc03g071800	7.97006	6.45172	0.0123598	not assigned.annotated
Sly03g0206341	Solyc03g077920	163.711	3.37835	3.83721e-08	not assigned.annotated
Sly03g0207001	Solyc03g078630	737.109	0.607142	0.0280598	not assigned.annotated
Sly03g0207191	Solyc03g078830	27.176	3.87613	0.000187643	not assigned.annotated
Sly03g0207381	Solyc03g079960	43.9789	3.4168	0.00287656	not assigned.annotated
Sly03g0207491	Solyc03g080080	691.508	-0.746422	0.0128132	not assigned.annotated
Sly03g0208031	Solyc03g082560	1076.45	0.482809	0.0222947	not assigned.annotated
Sly03g0208121	Solyc03g082640	64.2853	1.83609	4.32953e-05	not assigned.annotated
Sly03g0208211	Solyc03g082720	1809.69	1.27521	5.05854e-11	not assigned.annotated
Sly03g0208401	Solyc03g082920	13017.1	-1.74378	1.29834e-14	not assigned.annotated
Sly03g0208801	Solyc03g083280	1853.91	-0.456825	0.0010116	not assigned.annotated
Sly03g0208961	Solyc03g083420	721.318	-0.395122	0.0274842	not assigned.annotated
Sly03g0208971	Solyc03g083420	688.182	-0.461157	0.00234845	not assigned.annotated
Sly03g0210001	Solyc03g093360	29467.2	0.616385	5.95904e-09	not assigned.annotated
Sly03g0210631	Solyc03g094020	223.279	-1.17612	0.000278794	not assigned.annotated
Sly03g0210721	Solyc03g094120	26.4	-7.19183	6.7406e-07	not assigned.annotated
Sly03g0211241	Solyc03g095610	248.199	2.23886	8.09305e-12	not assigned.annotated
Sly03g0211281	Solyc03g095650	157.132	-2.27597	1.77847e-09	not assigned.annotated
Sly03g0211731	Solyc03g096080	3247.1	0.596709	0.0028373	not assigned.annotated
Sly03g0211751	Solyc03g096100	41.8247	3.12785	0.00706745	not assigned.annotated
Sly03g0211781	Solyc03g096130	77.74	5.81955	1.83414e-10	not assigned.annotated
Sly03g0211791	Solyc03g096140	275.373	3.30935	4.36393e-10	not assigned.annotated
Sly03g0211911	Solyc03g096250	339.684	-2.31668	2.7153e-08	not assigned.annotated
Sly03g0212061	Solyc03g096460	313.335	1.32659	0.00104519	not assigned.annotated
Sly03g0212461	Solyc03g096900	877.939	-0.423381	0.0231592	not assigned.annotated
Sly03g0212861	Solyc03g097270	4161.52	0.742268	3.59803e-08	not assigned.annotated
Sly03g0212991	Solyc03g097380	343.233	2.0361	6.75347e-11	not assigned.annotated
Sly03g0213301	Solyc03g097670	328.271	1.4411	2.6828e-08	not assigned.annotated
Sly03g0213361	Solyc03g097680	2794.85	-0.408465	0.000785196	not assigned.annotated
Sly03g0213451	Solyc03g097730	7.48111	-5.35392	0.00310031	not assigned.annotated
Sly03g0213461	Solyc03g097740	4874.02	-0.415852	0.00613241	not assigned.annotated
Sly03g0213711	Solyc03g098020	621.018	2.01416	1.72455e-19	not assigned.annotated
Sly03g0213791	Solyc03g098090	10.7652	-3.29558	0.014385	not assigned.annotated
Sly03g0213951	Solyc03g098230	3335.18	-0.282934	0.0152125	not assigned.annotated
Sly03g0214471	Solyc03g098700	1128.95	5.25547	1.60561e-89	not assigned.annotated
Sly03g0214501	Solyc03g098730	49.1413	1.62272	0.0498991	not assigned.annotated
Sly03g0214561	Solyc03g098780	3458.79	3.98789	1.83462e-62	not assigned.annotated
Sly03g0214571	Solyc03g098790	2255.14	1.92605	0.0250617	not assigned.annotated
Sly03g0216131	Solyc03g111810	1492.76	3.2015	0.000274707	not assigned.annotated
Sly03g0216141	Solyc03g111820	81.8068	2.3111	9.31777e-05	not assigned.annotated
Sly03g0216481	Solyc03g112160	802.154	0.497529	0.0127643	not assigned.annotated
Sly03g0216611	Solyc03g112280	17.2946	-2.56613	0.00610023	not assigned.annotated
Sly03g0216861	Solyc03g112540	198.196	-2.16122	6.85877e-15	not assigned.annotated
Sly03g0216961	Solyc03g112630	306.904	0.696018	0.00849182	not assigned.annotated
Sly03g0217361	Solyc03g113010	3148.05	-0.399555	0.0423961	not assigned.annotated
Sly03g0217551	Solyc03g113220	1589.19	-0.425762	0.00358482	not assigned.annotated
Sly03g0217701	Solyc03g113350	1480.01	1.66492	3.3359e-19	not assigned.annotated
Sly03g0217811	Solyc03g113460	1116.95	-0.92843	1.04979e-07	not assigned.annotated
Sly03g0218071	Solyc03g113680	8377.13	-1.02509	2.75274e-16	not assigned.annotated
Sly03g0218321	Solyc03g113850	52.8036	1.1528	0.0163115	not assigned.annotated
Sly03g0218361	Solyc03g113880	433.435	0.732649	3.40754e-05	not assigned.annotated
Sly03g0218401	Solyc03g113920	178.471	1.80181	0.000817697	not assigned.annotated
Sly03g0218451	Solyc03g113970	747.518	-3.06218	5.3832e-22	not assigned.annotated
Sly03g0218491	Solyc03g114010	245.34	-0.81107	0.00225323	not assigned.annotated
Sly03g0218801	Solyc03g114290	234.302	1.75319	1.24396e-05	not assigned.annotated
Sly03g0218991	Solyc03g114460	2967.99	-0.587821	1.11899e-06	not assigned.annotated
Sly03g0219011	Solyc03g114480	158.579	-2.2395	2.02505e-15	not assigned.annotated
Sly03g0219941	Solyc03g115200	3894.26	1.64635	1.57891e-15	not assigned.annotated
Sly03g0220151	Solyc03g115410	799.638	0.473719	0.0218275	not assigned.annotated
Sly03g0220291	Solyc03g115550	3662.22	1.82613	1.59279e-21	not assigned.annotated
Sly03g0220701	Solyc03g115930	24.0637	2.26157	0.00180933	not assigned.annotated
Sly03g0220801	Solyc03g116020	1883.36	0.63687	0.00133603	not assigned.annotated
Sly03g0220821	Solyc03g116040	333.856	1.1516	3.52273e-07	not assigned.annotated
Sly00g0394611	Solyc03g116230	2495.43	-0.915121	1.1059e-06	not assigned.annotated
Sly03g0221171	Solyc03g116390	173.208	-3.66525	4.91634e-25	not assigned.annotated
Sly03g0221271	Solyc03g116480	389.583	-0.542411	0.0490332	not assigned.annotated
Sly03g0221381	Solyc03g116590	15083.9	-1.51762	0.0134484	not assigned.annotated
Sly03g0221541	Solyc03g116740	679.939	0.810965	9.66643e-05	not assigned.annotated
Sly03g0221861	Solyc03g117030	467.426	0.534289	0.00307507	not assigned.annotated
Sly03g0222451	Solyc03g117620	20.9722	4.17421	7.84425e-05	not assigned.annotated
Sly03g0222661	Solyc03g117810	549.399	1.32052	4.60495e-11	not assigned.annotated
Sly03g0223751	Solyc03g118810	556.952	0.947693	0.00778215	not assigned.annotated
Sly03g0223871	Solyc03g118930	8.60694	-4.61403	0.00646725	not assigned.annotated
Sly03g0224051	Solyc03g119110	1160.99	0.469688	0.00442063	not assigned.annotated
Sly03g0224421	Solyc03g119440	674.564	0.688338	0.000153991	not assigned.annotated
Sly03g0224581	Solyc03g119570	262.043	0.62523	0.00597358	not assigned.annotated
Sly03g0224741	Solyc03g119720	2294.15	-0.640116	5.99358e-05	not assigned.annotated
Sly03g0224901	Solyc03g119850	87.0169	-2.93888	6.21166e-07	not assigned.annotated
Sly03g0225261	Solyc03g120200	797.835	-0.428708	0.0101174	not assigned.annotated
Sly03g0225491	Solyc03g120410	14767.4	-1.64639	6.55565e-25	not assigned.annotated
Sly03g0225601	Solyc03g120510	1049.1	-0.55463	0.00369914	not assigned.annotated
Sly03g0225881	Solyc03g120800	12.7179	2.88275	0.0279166	not assigned.annotated
Sly03g0225951	Solyc03g120870	572.041	2.45638	1.00844e-14	not assigned.annotated
Sly03g0226161	Solyc03g121040	997.768	-1.17258	6.8436e-16	not assigned.annotated
Sly03g0226301	Solyc03g121180	1468.15	0.728418	1.12079e-05	not assigned.annotated
Sly03g0226411	Solyc03g121280	592.224	-0.557651	0.00277865	not assigned.annotated
Sly03g0226701	Solyc03g121570	1443.91	0.450589	0.000615179	not assigned.annotated
Sly03g0227251	Solyc03g122100	29.8958	1.69864	0.00464988	not assigned.annotated
Sly03g0227861	Solyc03g123720	2394.93	0.405488	0.0031278	not assigned.annotated
Sly03g0228061	Solyc03g123910	5638.89	0.280617	0.00751096	not assigned.annotated
Sly04g0228281	Solyc04g005020	112.208	-2.50562	2.91553e-06	not assigned.annotated
Sly04g0229521	Solyc04g007060	1573.89	0.357779	0.0156483	not assigned.annotated
Sly04g0229531	Solyc04g007070	1234.99	1.77852	6.70905e-36	not assigned.annotated
Sly04g0229541	Solyc04g007080	63.8007	4.26342	9.40106e-14	not assigned.annotated
Sly04g0229811	Solyc04g007310	30.9731	-3.06198	4.75241e-05	not assigned.annotated
Sly04g0230001	Solyc04g007490	1440.39	0.921814	2.30538e-08	not assigned.annotated
Sly04g0230081	Solyc04g007570	17.8347	-2.39133	0.0127183	not assigned.annotated
Sly04g0230301	Solyc04g007760	35.2697	7.62741	2.59887e-07	not assigned.annotated
Sly04g0230341	Solyc04g007770	55720.8	-5.91531	1.30563e-07	not assigned.annotated
Sly04g0230351	Solyc04g007780	1133.91	-3.36587	2.82331e-06	not assigned.annotated
Sly04g0230961	Solyc04g008240	3083.61	0.405389	0.0142094	not assigned.annotated
Sly04g0231101	Solyc04g008360	95.9392	0.742732	0.0316977	not assigned.annotated
Sly04g0231321	Solyc04g008570	742.694	-0.520703	0.0284606	not assigned.annotated
Sly04g0231431	Solyc04g008680	3403.77	-0.31967	0.0198318	not assigned.annotated
Sly04g0231571	Solyc04g008820	987.759	-0.541547	0.00837026	not assigned.annotated
Sly04g0231731	Solyc04g008950	92.1322	2.05145	1.34589e-06	not assigned.annotated
Sly04g0231741	Solyc04g008960	60.4267	2.05128	0.0051711	not assigned.annotated
Sly04g0231751	Solyc04g008970	539.963	-0.695796	0.00211796	not assigned.annotated
Sly04g0231761	Solyc04g008980	4747.4	0.475341	0.00349507	not assigned.annotated
Sly04g0231891	Solyc04g009110	8.57455	3.3954	0.0393239	not assigned.annotated
Sly04g0232051	Solyc04g009240	17.6552	2.84469	0.0041231	not assigned.annotated
Sly04g0232101	Solyc04g009290	50.6231	-2.14844	0.000160887	not assigned.annotated
Sly04g0232971	Solyc04g010060	764.057	-0.457931	0.0179341	not assigned.annotated
Sly04g0233651	Solyc04g011560	1528.79	0.554583	0.00551744	not assigned.annotated
Sly04g0234431	Solyc04g014500	2328.14	-0.893126	2.80709e-13	not assigned.annotated
Sly04g0234621	Solyc04g014680	4659.49	0.398218	0.000767886	not assigned.annotated
Sly04g0234781	Solyc04g014790	103.85	-1.99109	2.75745e-08	not assigned.annotated
Sly04g0234801	Solyc04g014810	1068.59	0.712725	1.45851e-07	not assigned.annotated
Sly04g0234811	Solyc04g014820	332.359	1.64106	1.0527e-12	not assigned.annotated
Sly04g0235071	Solyc04g015030	73.3462	2.4558	0.000119593	not assigned.annotated
Sly04g0235251	Solyc04g015200	450.254	-0.50155	0.0253212	not assigned.annotated
Sly04g0235271	Solyc04g015210	446.297	-0.556607	0.0067133	not assigned.annotated
Sly04g0235481	Solyc04g015440	1023.46	-0.289353	0.037692	not assigned.annotated
Sly04g0235571	Solyc04g015520	105.028	2.83358	1.90078e-10	not assigned.annotated
Sly04g0236551	Solyc04g016480	220.528	-1.28578	0.000359125	not assigned.annotated
Sly04g0236561	Solyc04g016490	259.156	0.632757	0.0497814	not assigned.annotated
Sly04g0236921	Solyc04g017750	1310.66	0.987044	1.92325e-18	not assigned.annotated
Sly04g0239261	Solyc04g025650	414.645	2.49894	7.71207e-16	not assigned.annotated
Sly04g0238831	Solyc04g026020	20.1408	3.14494	0.00592868	not assigned.annotated
Sly04g0240861	Solyc04g045470	1625.54	0.502249	9.62319e-06	not assigned.annotated
Sly04g0241471	Solyc04g049080	144.984	2.29126	1.89313e-05	not assigned.annotated
Sly04g0242101	Solyc04g049640	5.42761	-3.94374	0.0363286	not assigned.annotated
Sly04g0242561	Solyc04g049920	283.894	-1.10653	8.09362e-05	not assigned.annotated
Sly04g0242671	Solyc04g050050	226.044	-2.02793	8.00415e-10	not assigned.annotated
Sly04g0243911	Solyc04g050990	315.187	2.92939	0.000546999	not assigned.annotated
Sly04g0244951	Solyc04g053010	10.8937	3.69862	0.00378079	not assigned.annotated
Sly04g0245641	Solyc04g054500	1468.25	1.01245	1.06917e-05	not assigned.annotated
Sly04g0245811	Solyc04g054720	15.0748	2.90609	0.034975	not assigned.annotated
Sly04g0245881	Solyc04g054790	95.0256	-0.943705	0.0289012	not assigned.annotated
Sly04g0246091	Solyc04g054990	24255.4	-0.611032	0.0420038	not assigned.annotated
Sly04g0246101	Solyc04g055000	36.9979	2.74565	0.00104118	not assigned.annotated
Sly04g0247251	Solyc04g057890	1117.84	-0.633936	0.0119364	not assigned.annotated
Sly04g0247451	Solyc04g058060	126.679	1.05105	0.00146538	not assigned.annotated
Sly04g0247471	Solyc04g058080	22.0513	3.76218	0.00039594	not assigned.annotated
Sly04g0247671	Solyc04g063230	8233.32	0.793306	3.28198e-09	not assigned.annotated
Sly04g0247891	Solyc04g063440	9.93259	-5.77044	0.00061213	not assigned.annotated
Sly04g0248161	Solyc04g064690	1919.51	0.982057	2.53002e-05	not assigned.annotated
Sly04g0248411	Solyc04g064920	311.371	-1.31457	0.00624637	not assigned.annotated
Sly04g0248691	Solyc04g071130	1441.36	0.349349	0.0188937	not assigned.annotated
Sly04g0248851	Solyc04g071280	354.59	-0.618579	0.018099	not assigned.annotated
Sly04g0249201	Solyc04g071590	9.73739	3.18039	0.0459818	not assigned.annotated
Sly04g0249571	Solyc04g071890	36.0609	4.15124	7.9014e-08	not assigned.annotated
Sly04g0249741	Solyc04g072030	199.542	3.9883	8.15016e-25	not assigned.annotated
Sly04g0249931	Solyc04g072240	1195.16	0.655089	0.000424396	not assigned.annotated
Sly04g0250121	Solyc04g072400	2017.27	-0.553432	0.000176831	not assigned.annotated
Sly04g0250611	Solyc04g072830	793.712	-0.445809	0.0341308	not assigned.annotated
Sly04g0250721	Solyc04g073940	7.23181	3.82934	0.0221187	not assigned.annotated
Sly04g0250771	Solyc04g073990	41394	-0.336516	0.00568097	not assigned.annotated
Sly04g0251001	Solyc04g074240	4166.85	0.284301	0.0183858	not assigned.annotated
Sly04g0251241	Solyc04g074470	5.52317	5.92194	0.00329259	not assigned.annotated
Sly04g0251301	Solyc04g074520	352.978	0.933264	0.001179	not assigned.annotated
Sly04g0251821	Solyc04g076050	3274.61	-0.405021	0.00265789	not assigned.annotated
Sly04g0251911	Solyc04g076140	1159.26	-0.90759	0.000234136	not assigned.annotated
Sly04g0252891	Solyc04g077150	2035.53	-1.04322	3.17042e-06	not assigned.annotated
Sly04g0253411	Solyc04g077590	773.717	-0.466909	0.028551	not assigned.annotated
Sly04g0253431	Solyc04g077610	1910.2	0.713611	1.04429e-07	not assigned.annotated
Sly04g0253651	Solyc04g077830	23.571	-2.42432	0.00437374	not assigned.annotated
Sly04g0253821	Solyc04g078000	415.923	0.554784	0.0067133	not assigned.annotated
Sly04g0253921	Solyc04g078090	1634.96	1.07699	1.90793e-09	not assigned.annotated
Sly04g0254351	Solyc04g078520	2404.44	0.690406	4.62352e-05	not assigned.annotated
Sly04g0255041	Solyc04g079150	120.872	-0.670461	0.0403987	not assigned.annotated
Sly04g0255291	Solyc04g079370	43.1367	2.20819	0.00498925	not assigned.annotated
Sly04g0255341	Solyc04g079420	797.404	0.944291	0.018914	not assigned.annotated
Sly04g0255391	Solyc04g079470	252.174	2.92883	2.40897e-11	not assigned.annotated
Sly04g0255401	Solyc04g079480	16.4849	2.22067	0.035941	not assigned.annotated
[truncated: 4,809 more rows]
