# Supplementary material for: Interaction of two MADS-box genes leads to growth phenotype divergence of all-flesh type of tomatoes
Source: Nat Commun. 2021 Nov 25;12:6892. doi: 10.1038/s41467-021-27117-7 (PMC8616914; doi:10.1038/s41467-021-27117-7)
Supplement: Supplementary file 5 — Supplementary Data 2 [file 41467_2021_27117_MOESM5_ESM.xlsx]

## Sheet: Supplementary Data 2
Supplementary Data 2. List of differentially expressed genes (DEGs) of SlMBP3-OX fruit vs WT fruit at 10-DPA stage by RNA-seq. DEGs are defined according to the following rules: basemean>5 and p-adj<0.05.
SlyID	SolycID	baseMean	log2 Fold Change	padj	Description
Sly06g0372471	Solyc06g069400	38.8291	-2.59613	0.00500237	Amino acid metabolism.biosynthesis.aspartate family.asparagine.L-asparaginase
Sly05g0158421	Solyc05g053540	2837.59	-0.272396	0.0403852	Amino acid metabolism.biosynthesis.aspartate family.aspartate-derived amino acids.isoleucine.dihydroxy-acid dehydratase
Sly08g0286271	Solyc08g083110	6628.31	-0.869149	0.00131611	Amino acid metabolism.biosynthesis.aspartate family.aspartate-derived amino acids.isoleucine.methionine gamma-lyase
Sly10g0187531	Solyc10g083760	10660.7	-0.37717	0.000433499	Amino acid metabolism.biosynthesis.aspartate family.aspartate-derived amino acids.isoleucine.threonine deaminase
Sly03g0198791	Solyc03g043880	86.7734	-2.21459	5.30086e-05	Amino acid metabolism.biosynthesis.aspartate family.aspartate-derived amino acids.isoleucine.valine/leucine/isoleucine aminotransferase
Sly09g0099291	Solyc09g082650	13647.2	0.391689	0.0106676	Amino acid metabolism.biosynthesis.aspartate family.aspartate-derived amino acids.methionine.salvage pathway.acireductone dioxygenase
Sly07g0129301	Solyc07g063040	3922.21	0.265183	0.0485456	Amino acid metabolism.biosynthesis.aspartate family.aspartate-derived amino acids.methionine.salvage pathway.bifunctional methylthioribulose-1-phosphate dehydratase and enolase-phosphatase
Sly09g0094891	Solyc09g065520	2314.77	-0.264593	0.0118078	Amino acid metabolism.biosynthesis.aspartate family.aspartate-derived amino acids.methionine.S-methylmethionine cycle.homocysteine S-methyltransferase
Sly09g0099081	Solyc09g082460	124.622	-1.24796	0.0191073	Amino acid metabolism.biosynthesis.aspartate family.aspartate-derived amino acids.methionine.S-methylmethionine cycle.homocysteine S-methyltransferase
Sly01g0000011	Solyc01g005000	11701.7	1.24544	2.42071e-10	Amino acid metabolism.biosynthesis.glutamate family.glutamate-derived amino acids.gamma-aminobutyrate (GABA).glutamate decarboxylase
Sly04g0239401	Solyc04g025530	12.9477	2.3186	0.0467943	Amino acid metabolism.biosynthesis.glutamate family.glutamate-derived amino acids.gamma-aminobutyrate (GABA).glutamate decarboxylase
Sly08g0279411	Solyc08g076970	29493.2	0.867649	0.00134257	Amino acid metabolism.biosynthesis.glutamate family.glutamate-derived amino acids.ornithine.N2-acetylornithine deacetylase
Sly05g0161011	Solyc05g055940	1867.67	0.307613	0.0184246	Amino acid metabolism.biosynthesis.glutamate family.glutamate-derived amino acids.proline.regulation.transcription factor (PHR1)
Sly07g0127361	Solyc07g056330	882.351	0.348175	0.0340824	Amino acid metabolism.biosynthesis.glutamate family.histidine.ribose-phosphate diphosphokinase
Sly06g0367781	Solyc06g063090	1094.13	0.768849	7.48849e-05	Amino acid metabolism.biosynthesis.pyruvate family.alanine.alanine aminotransferase
Sly08g0264191	Solyc08g014130	6153.1	-0.514482	0.000179026	Amino acid metabolism.biosynthesis.pyruvate family.pyruvate-derived amino acids.leucine.2-isopropylmalate synthase
Sly02g0339001	Solyc02g082850	378.409	0.649824	0.0324506	Amino acid metabolism.biosynthesis.serine family.cysteine.serine O-acetyltransferase (SAT)
Sly07g0131891	Solyc07g065340	607.224	0.918435	5.91881e-08	Amino acid metabolism.biosynthesis.serine family.cysteine.serine O-acetyltransferase (SAT)
Sly10g0162851	Solyc10g006040	625.113	0.766975	0.000207202	Amino acid metabolism.biosynthesis.serine family.cysteine.serine O-acetyltransferase (SAT)
Sly12g0074781	Solyc12g098490	872.56	-1.12928	5.87909e-06	Amino acid metabolism.biosynthesis.serine family.glycine.serine hydroxymethyltransferase
Sly08g0262871	Solyc08g008000	889.058	-0.650718	0.048828	Amino acid metabolism.biosynthesis.serine family.serine racemization.serine racemase
Sly02g0336741	Solyc02g080620	326.596	-0.863935	0.00523026	Amino acid metabolism.biosynthesis.shikimate family.phenylalanine and tyrosine.arogenate dehydratase (ADT)
Sly07g0108271	Solyc07g007590	663.339	1.0397	0.00447151	Amino acid metabolism.biosynthesis.shikimate family.phenylalanine and tyrosine.arogenate dehydrogenase (ADH)
Sly11g0295441	Solyc11g017240	487.881	0.722712	0.00536402	Amino acid metabolism.biosynthesis.shikimate family.phenylalanine and tyrosine.chorismate mutase
Sly02g0339851	Solyc02g083590	2717.09	-0.357792	0.0161867	Amino acid metabolism.biosynthesis.shikimate family.shikimate pathway.3-dehydroquinate synthase
Sly01g0041021	Solyc01g105420	4189.6	0.338732	0.00261699	Amino acid metabolism.biosynthesis.shikimate family.shikimate pathway.3-deoxy-D-arabino-heptulosonate 7-phosphate (DAHP) synthase
Sly05g0155411	Solyc05g050980	3251.6	-0.329874	0.0176191	Amino acid metabolism.biosynthesis.shikimate family.shikimate pathway.5-enolpyruvyl-shikimate 3-phosphate (EPSP) synthase
Sly12g0061541	Solyc12g035190	607.869	-1.06036	3.35022e-13	Amino acid metabolism.biosynthesis.shikimate family.tryptophan.anthranilate phosphoribosyltransferase
Sly01g0028251	Solyc01g091170	965.777	-2.97266	0.0046588	Amino acid metabolism.degradation.arginine.arginase
Sly05g0143611	Solyc05g014970	2457.08	0.303413	0.00354455	Amino acid metabolism.degradation.arginine.urease
Sly02g0330371	Solyc02g070670	2428.48	0.426171	0.00117006	Amino acid metabolism.degradation.arginine.urease accessory protein activities.urease accessory protein (ureG)
Sly04g0234711	Solyc04g014730	1306.8	0.692337	0.00851429	Amino acid metabolism.degradation.aromatic amino acid.tyrosine.fumarylacetoacetate hydrolase
Sly04g0247781	Solyc04g063350	394.959	-1.51898	0.000715477	Amino acid metabolism.degradation.branched-chain amino acid.branched-chain alpha-keto acid dehydrogenase complex.E1 2-oxoisovalerate dehydrogenase subcomplex.subunit alpha
Sly06g0365241	Solyc06g059840	352.807	-0.966781	0.00103131	Amino acid metabolism.degradation.branched-chain amino acid.branched-chain alpha-keto acid dehydrogenase complex.E1 2-oxoisovalerate dehydrogenase subcomplex.subunit alpha
Sly01g0044671	Solyc01g108800	71.6318	-4.67602	1.25984e-13	Amino acid metabolism.degradation.branched-chain amino acid.enoyl-CoA hydratase
Sly02g0318851	Solyc02g022930	1835.56	0.451274	0.000184352	Amino acid metabolism.degradation.branched-chain amino acid.isoleucine.3-hydroxypropionate dehydrogenase
Sly11g0306711	Solyc11g065070	1238.78	-0.353307	0.00218999	Amino acid metabolism.degradation.branched-chain amino acid.leucine.hydroxymethylglutaryl-CoA lyase
Sly05g0136251	#N/A	1241.38	-0.614358	0.0351095	Amino acid metabolism.degradation.cysteine.cysteine desulfhydrase
Sly12g0050191	Solyc12g006450	500.365	0.72082	0.000274654	Amino acid metabolism.degradation.gamma-aminobutyrate (GABA).gamma-aminobutyric acid pyruvate transaminase
Sly12g0050211	Solyc12g006470	45520.5	1.02334	0.000835868	Amino acid metabolism.degradation.gamma-aminobutyrate (GABA).gamma-aminobutyric acid pyruvate transaminase
Sly06g0373241	Solyc06g071000	9474.98	0.746047	1.19548e-05	Amino acid metabolism.degradation.proline.delta-1-pyrroline-5-carboxylate dehydrogenase
Sly02g0346181	Solyc02g089620	21437.1	0.839041	0.000213679	Amino acid metabolism.degradation.proline.proline dehydrogenase
Sly02g0346191	Solyc02g089630	11768	1.00843	0.00018437	Amino acid metabolism.degradation.proline.proline dehydrogenase
Sly04g0232871	Solyc04g009960	3299.67	0.660025	5.62442e-09	Amino acid metabolism.degradation.threonine.threonine aldolase
Sly09g0076891	Solyc09g005110	100.722	-1.71168	0.00216479	Carbohydrate metabolism.fermentation.alcoholic fermentation.pyruvate decarboxylase
Sly08g0262211	Solyc08g007420	460.198	1.14142	4.33111e-13	Carbohydrate metabolism.fermentation.lactic acid fermentation.L-lactate dehydrogenase
Sly01g0016451	Solyc01g058390	1891.65	-0.997738	7.66623e-09	Carbohydrate metabolism.galactose metabolism.D-galactokinase
Sly04g0252631	Solyc04g076880	6287.14	0.641524	0.0298287	Carbohydrate metabolism.gluconeogenesis.phosphoenolpyruvate carboxykinase
Sly01g0022621	Solyc01g080460	10129.2	1.08251	1.53178e-22	Carbohydrate metabolism.gluconeogenesis.pyruvate orthophosphate dikinase activity.pyruvate orthophosphate dikinase
Sly06g0367071	Solyc06g062430	1685.63	0.891281	0.000992247	Carbohydrate metabolism.nucleotide sugar biosynthesis.UDP-D-glucuronic acid biosynthesis.myo-inositol oxidation pathway (MIOP).myo-inositol oxygenase
Sly04g0245841	Solyc04g054740	4212.35	-0.317095	0.0115091	Carbohydrate metabolism.nucleotide sugar biosynthesis.UDP-D-glucuronic acid biosynthesis.myo-inositol oxidation pathway (MIOP).myo-inositol-1-phosphate synthase
Sly05g0156551	Solyc05g051850	2491.53	0.763159	1.54009e-05	Carbohydrate metabolism.nucleotide sugar biosynthesis.UDP-D-glucuronic acid biosynthesis.myo-inositol oxidation pathway (MIOP).myo-inositol-1-phosphate synthase
Sly02g0328061	Solyc02g068530	3425.23	-0.445618	0.000130792	Carbohydrate metabolism.nucleotide sugar biosynthesis.UDP-N-acetylglucosamine biosynthesis.de novo biosynthesis.UDP-N-acetylglucosamine pyrophosphorylase
Sly07g0108751	Solyc07g007930	5077.51	0.441881	0.0088051	Carbohydrate metabolism.oligosaccharide metabolism.galactinol-sucrose galactosyltransferase
Sly07g0132641	Solyc07g065980	557.037	0.522352	0.0050875	Carbohydrate metabolism.oligosaccharide metabolism.galactinol-sucrose galactosyltransferase
Sly11g0302101	Solyc00g006800	10541.4	0.370121	0.009238	Carbohydrate metabolism.oxidative pentose phosphate pathway.non-oxidative phase.transaldolase
Sly05g0140461	Solyc05g012110	1994.73	-1.72631	1.9553e-07	Carbohydrate metabolism.oxidative pentose phosphate pathway.oxidative phase.6-phosphogluconolactonase
Sly01g0036711	Solyc01g100950	1465.79	0.385333	0.00160293	Carbohydrate metabolism.oxidative pentose phosphate pathway.oxidative phase.glucose-6-phosphate dehydrogenase
Sly02g0350551	Solyc02g093830	6782.56	0.379022	0.0112289	Carbohydrate metabolism.oxidative pentose phosphate pathway.oxidative phase.glucose-6-phosphate dehydrogenase
Sly03g0194151	Solyc03g007810	10418.5	-0.27279	0.00787803	Carbohydrate metabolism.plastidial glycolysis.pyruvate kinase
Sly10g0179431	Solyc10g054870	54.0192	-3.44932	6.80393e-10	Carbohydrate metabolism.plastidial glycolysis.triosephosphate isomerase
Sly07g0128321	Solyc07g062070	492.63	-0.605317	0.0385032	Carbohydrate metabolism.ribose metabolism.ribokinase
Sly01g0001561	Solyc01g006510	2897.79	-0.39029	0.01237	Carbohydrate metabolism.sorbitol metabolism.sorbitol dehydrogenase
Sly01g0021881	Solyc01g079790	814.624	-0.776236	1.48356e-07	Carbohydrate metabolism.starch metabolism.biosynthesis.ADP-glucose pyrophosphorylase
Sly08g0264701	Solyc08g015670	20.9042	-2.65938	0.0218864	Carbohydrate metabolism.starch metabolism.biosynthesis.ADP-glucose pyrophosphorylase
Sly03g0193151	Solyc03g006870	6970.86	0.788861	0.01157	Carbohydrate metabolism.starch metabolism.biosynthesis.plastidial phosphoglucomutase
Sly04g0258571	Solyc04g082400	4499.61	0.384664	0.00523026	Carbohydrate metabolism.starch metabolism.biosynthesis.starch branching enzyme
Sly07g0110661	Solyc07g014590	2167.3	0.38471	0.00795292	Carbohydrate metabolism.starch metabolism.biosynthesis.starch debranching enzyme
Sly09g0094071	Solyc09g064800	1709.64	0.39357	0.00610054	Carbohydrate metabolism.starch metabolism.biosynthesis.starch debranching enzyme
Sly08g0286491	Solyc08g083320	20867.2	0.842232	0.000648177	Carbohydrate metabolism.starch metabolism.biosynthesis.starch synthase activities.granule-bound starch (amylose) synthase
Sly03g0215481	Solyc03g111160	1417.9	0.506601	0.00163885	Carbohydrate metabolism.starch metabolism.degradation.dephosphorylation.phosphoglucan phosphatase (SEX4)
Sly08g0260221	Solyc08g005780	1480.58	-0.416104	0.0016138	Carbohydrate metabolism.starch metabolism.degradation.hydrolysis and phosphorolysis.amylase activities.beta amylase
Sly08g0279981	Solyc08g077530	1561.28	-0.67641	0.0278928	Carbohydrate metabolism.starch metabolism.degradation.hydrolysis and phosphorolysis.amylase activities.beta amylase
Sly09g0102041	Solyc09g091030	3076.88	0.83565	0.000260684	Carbohydrate metabolism.starch metabolism.degradation.hydrolysis and phosphorolysis.amylase activities.beta amylase
Sly03g0205371	Solyc03g065340	22285.5	0.700176	3.00458e-11	Carbohydrate metabolism.starch metabolism.degradation.hydrolysis and phosphorolysis.plastidial alpha-glucan phosphorylase
Sly07g0132551	Solyc07g065900	56.0378	-2.34964	0.00232085	Carbohydrate metabolism.sucrose metabolism.biosynthesis.cytosolic fructose-bisphosphate aldolase
Sly06g0352231	Solyc06g005490	5979.43	0.783469	2.20908e-13	Carbohydrate metabolism.sucrose metabolism.biosynthesis.cytosolic triose-phosphate isomerase
Sly05g0158951	Solyc05g054060	84.5003	-1.81083	3.68514e-05	Carbohydrate metabolism.sucrose metabolism.biosynthesis.cytosolic UDP-glucose pyrophosphorylase
Sly09g0103511	Solyc09g092130	2087.55	0.529969	0.0101824	Carbohydrate metabolism.sucrose metabolism.biosynthesis.sucrose-phosphate synthase
Sly11g0302681	Solyc11g045110	1707.65	0.919332	2.88769e-06	Carbohydrate metabolism.sucrose metabolism.biosynthesis.sucrose-phosphate synthase
Sly10g0168151	Solyc10g017620	5.46936	5.91061	0.0443924	Carbohydrate metabolism.sucrose metabolism.degradation.fructose kinase
Sly02g0348461	Solyc02g091830	600.485	0.729329	4.87707e-05	Carbohydrate metabolism.sucrose metabolism.degradation.hexokinase
Sly06g0370251	Solyc06g066440	939.439	-0.50425	0.00188672	Carbohydrate metabolism.sucrose metabolism.degradation.hexokinase
Sly09g0081321	Solyc09g010080	4590.64	2.18688	6.08117e-75	Carbohydrate metabolism.sucrose metabolism.degradation.invertase activities.acid beta-fructofuranosidase (CWIN)
Sly10g0189441	Solyc10g085360	38.4197	1.70353	0.00192425	Carbohydrate metabolism.sucrose metabolism.degradation.invertase activities.acid beta-fructofuranosidase (CWIN)
Sly03g0209481	Solyc03g083910	8834.59	-0.688725	0.000481698	Carbohydrate metabolism.sucrose metabolism.degradation.invertase activities.acid beta-fructofuranosidase (VIN)
Sly01g0047241	Solyc01g111100	1436.44	0.622852	0.00592035	Carbohydrate metabolism.sucrose metabolism.degradation.invertase activities.alkaline sucrose-specific invertase (CIN)
Sly06g0368891	Solyc06g065210	1741.54	-0.518481	0.00547097	Carbohydrate metabolism.sucrose metabolism.degradation.invertase activities.alkaline sucrose-specific invertase (CIN)
Sly11g0297531	Solyc11g020610	431.611	-1.1622	4.74344e-11	Carbohydrate metabolism.sucrose metabolism.degradation.invertase activities.alkaline sucrose-specific invertase (CIN)
Sly07g0119181	Solyc07g042550	5628.12	-0.435397	0.0423065	Carbohydrate metabolism.sucrose metabolism.degradation.sucrose synthase
Sly09g0105281	Solyc09g098590	2927	0.348611	0.0103902	Carbohydrate metabolism.sucrose metabolism.degradation.sucrose synthase
Sly10g0166341	Solyc10g008980	24461.1	-0.427091	0.0250196	Carbohydrate metabolism.sucrose metabolism.triose-phosphate translocation.triose phosphate:phosphate translocator
Sly08g0286021	Solyc08g082860	2208.92	1.36735	2.04165e-06	Carbohydrate metabolism.trehalose metabolism.trehalase
Sly03g0209511	Solyc03g083960	438.46	1.3783	1.35153e-10	Carbohydrate metabolism.trehalose metabolism.trehalose-6-phosphate phosphatase
Sly04g0250691	Solyc04g072920	436.937	1.69204	8.76822e-12	Carbohydrate metabolism.trehalose metabolism.trehalose-6-phosphate phosphatase
Sly08g0281491	Solyc08g079060	225.973	1.58343	3.6281e-07	Carbohydrate metabolism.trehalose metabolism.trehalose-6-phosphate phosphatase
Sly10g0175701	Solyc10g049360	1543.49	-0.260162	0.0383392	Cell cycle organisation.cell cycle control.cyclin-dependent regulation.cyclin activities.cyclin (CYCA)
Sly12g0072741	Solyc12g094600	64.65	-2.21505	0.0273009	Cell cycle organisation.cell cycle control.cyclin-dependent regulation.cyclin activities.cyclin (CYCB)
Sly01g0043491	Solyc01g107730	1430.86	-0.490444	0.00965977	Cell cycle organisation.cell cycle control.cyclin-dependent regulation.cyclin activities.cyclin (CYCD)
Sly02g0325021	Solyc02g064900	7.04001	-5.25208	0.00528529	Cell cycle organisation.cell cycle control.cyclin-dependent regulation.cyclin activities.cyclin (CYCD)
Sly03g0192921	Solyc03g006670	194.207	1.17436	0.00173141	Cell cycle organisation.cell cycle control.cyclin-dependent regulation.cyclin activities.cyclin (CYCD)
Sly04g0251811	Solyc04g076040	1932.48	0.463547	0.000101026	Cell cycle organisation.cell cycle control.cyclin-dependent regulation.cyclin activities.cyclin (CYCD)
Sly05g0134551	Solyc05g006050	890.299	0.902221	2.49203e-10	Cell cycle organisation.cell cycle control.cyclin-dependent regulation.cyclin activities.cyclin (CYCD)
Sly11g0291441	Solyc11g010460	456.836	0.60315	0.00115042	Cell cycle organisation.cell cycle control.cyclin-dependent regulation.cyclin activities.cyclin (CYCD)
Sly12g0070851	Solyc12g087900	34.0294	-2.47784	0.0444819	Cell cycle organisation.cell cycle control.cyclin-dependent regulation.cyclin activities.cyclin (CYCD)
Sly03g0210461	Solyc03g093790	86.6795	-1.7401	6.46186e-07	Cell cycle organisation.cell cycle control.cyclin-dependent regulation.cyclin activities.cyclin (CYCP)
Sly09g0094531	Solyc09g065200	1170.85	-0.465372	0.00155884	Cell cycle organisation.cell cycle control.cyclin-dependent regulation.cyclin activities.cyclin (CYCP)
Sly07g0116071	Solyc07g032480	950.136	0.44476	0.00111287	Cell cycle organisation.cell cycle control.cyclin-dependent regulation.cyclin activities.cyclin (CYCT)
Sly09g0098341	Solyc09g075760	5733.25	0.360273	0.0241504	Cell cycle organisation.cell cycle control.cyclin-dependent regulation.cyclin activities.cyclin (CYCT)
Sly08g0273201	Solyc08g066330	2709.26	-0.68526	3.57534e-11	Cell cycle organisation.cell cycle control.cyclin-dependent regulation.cyclin-dependent protein kinase complex.catalytic component CDKA
Sly11g0310941	Solyc11g070140	356.196	-0.433571	0.0272094	Cell cycle organisation.cell cycle control.cyclin-dependent regulation.cyclin-dependent protein kinase complex.catalytic component CDKA
Sly10g0180981	Solyc10g074720	747.185	0.399693	0.00809384	Cell cycle organisation.cell cycle control.cyclin-dependent regulation.cyclin-dependent protein kinase complex.catalytic component CDKB
Sly01g0044471	Solyc01g108610	105.289	-1.92037	2.61289e-06	Cell cycle organisation.cell cycle control.cyclin-dependent regulation.cyclin-dependent protein kinase inhibitor activities.inhibitor (KRP/ICK)
Sly02g0347281	Solyc02g090680	2097.97	-1.37319	1.13119e-17	Cell cycle organisation.cell cycle control.cyclin-dependent regulation.cyclin-dependent protein kinase inhibitor activities.inhibitor (KRP/ICK)
Sly09g0092431	Solyc09g061280	178.603	0.7529	0.0138334	Cell cycle organisation.cell cycle control.cyclin-dependent regulation.cyclin-dependent protein kinase inhibitor activities.inhibitor (KRP/ICK)
Sly05g0141951	#N/A	593.042	1.23268	4.91447e-09	Cell cycle organisation.cell cycle control.cyclin-dependent regulation.cyclin-dependent protein kinase inhibitor activities.inhibitor (SIM)
Sly06g0377541	#N/A	43.6633	-1.96494	0.000311941	Cell cycle organisation.cell cycle control.cyclin-dependent regulation.cyclin-dependent protein kinase inhibitor activities.inhibitor (SIM)
Sly02g0329951	Solyc02g070260	12082.8	-0.353074	0.0381514	Cell cycle organisation.cytokinesis.cell-plate formation.cell plate maturation factor (AIR9)
Sly09g0092871	Solyc09g061620	1758.55	0.343166	0.0484572	Cell cycle organisation.cytokinesis.cell-plate formation.SNARE cell-plate vesicle fusion complex.R-SNARE component VAMP721/VAMP722
Sly02g0334781	Solyc02g078800	1969.93	-0.386032	0.000873601	Cell cycle organisation.cytokinesis.phragmoplast disassembly.Katanin ATP-dependent microtubule severing complex.regulatory component
Sly12g0055831	Solyc12g014490	2627.99	0.268848	0.0384031	Cell cycle organisation.cytokinesis.phragmoplast microtubule organization.microtubule-associated protein (MAP65-2)
Sly01g0023931	Solyc01g073650	5862.99	-0.315458	0.00683408	Cell cycle organisation.cytokinesis.preprophase microtubule organization.TON1-TRM-PP2A (TTP) preprophase band formation complex.catalytic component PP2A-phosphatase
Sly03g0219791	Solyc03g115050	1319.61	0.519073	0.00535707	Cell cycle organisation.DNA replication.elongation.single-stranded-DNA binding RPA complex.component RPA1
Sly07g0112381	Solyc07g018300	591.036	0.442064	0.0200074	Cell cycle organisation.DNA replication.elongation.single-stranded-DNA binding RPA complex.component RPA2
Sly10g0186521	Solyc10g081830	672.898	0.390251	0.0237108	Cell cycle organisation.DNA replication.elongation.single-stranded-DNA binding RPA complex.component RPA2
Sly06g0354551	Solyc06g008510	503.487	0.384295	0.0237108	Cell cycle organisation.DNA replication.preinitiation.helicase auxiliary factor (CDT1)
Sly11g0304391	Solyc11g040120	3496.41	0.27805	0.0284455	Cell cycle organisation.DNA replication.preinitiation.MCM replicative DNA helicase complex.component MCM2
Sly07g0105321	Solyc07g005020	1954.07	0.452945	0.00512345	Cell cycle organisation.DNA replication.preinitiation.MCM replicative DNA helicase complex.component MCM5
Sly01g0021561	Solyc01g079500	1275.21	0.491788	0.00771467	Cell cycle organisation.DNA replication.preinitiation.MCM replicative DNA helicase complex.component MCM7
Sly01g0022671	Solyc01g080510	544.387	-0.538079	0.00159627	Cell cycle organisation.membrane organisation.endoplasmic reticulum (ER) organisation.ER body formation factor (NAIP)
Sly01g0030501	Solyc01g095200	7606.15	0.361907	0.000257985	Cell cycle organisation.membrane organisation.endoplasmic reticulum (ER) organisation.ER-associated protein (Reticulon)
Sly02g0346921	Solyc02g090370	5.95846	-5.00688	0.0204969	Cell cycle organisation.membrane organisation.endoplasmic reticulum (ER) organisation.ER-associated protein (Reticulon)
Sly03g0224141	Solyc03g119190	158.521	0.830328	0.0209755	Cell cycle organisation.membrane organisation.endoplasmic reticulum (ER) organisation.ER-associated protein (Reticulon)
Sly05g0137631	Solyc05g008890	102.466	0.739649	0.0352451	Cell cycle organisation.membrane organisation.endoplasmic reticulum (ER) organisation.ER-associated protein (Reticulon)
Sly06g0360061	Solyc06g036430	2000.48	0.56364	2.49697e-07	Cell cycle organisation.membrane organisation.endoplasmic reticulum (ER) organisation.ER-associated protein (Reticulon)
Sly08g0284761	Solyc08g081730	7754.69	0.401024	0.0165404	Cell cycle organisation.membrane organisation.endoplasmic reticulum (ER) organisation.ER-associated protein (Reticulon)
Sly06g0375271	Solyc06g072690	216.266	-0.666886	0.00861326	Cell cycle organisation.mitosis and meiosis.chromosome segregation.centromere assembly and maintenance.centromere maintenance factor (GIP)
Sly04g0249901	Solyc04g072210	252.512	-0.56185	0.0116894	Cell cycle organisation.mitosis and meiosis.chromosome segregation.kinetochore proteins.NDC80 outer kinetochore complex.component MUN/SPC24
Sly12g0075911	Solyc12g099540	516.55	-0.591942	0.00126289	Cell cycle organisation.mitosis and meiosis.chromosome segregation.microtubule destabilizing motor protein (Kinesin-13)
Sly05g0138361	Solyc05g009560	268.865	0.769739	0.000404016	Cell cycle organisation.mitosis and meiosis.meiotic recombination.DNA strand exchange.HOP2-MND1 presynaptic filament stabilization complex.component HOP2
Sly04g0244501	Solyc04g051490	327.789	0.993486	0.00406566	Cell cycle organisation.mitosis and meiosis.meiotic recombination.meiotic crossover.class II interference-insensitive crossover pathway.MUS81-dependent pathway.MUS81-EME1 Holliday junction cleavage heterodimer.component EME1
Sly01g0039371	Solyc01g103960	954.164	0.371223	0.0219045	Cell cycle organisation.mitosis and meiosis.meiotic recombination.meiotic crossover.RTR Holliday junction dissolution complex.helicase component RecQ4A
Sly03g0218521	Solyc03g114040	167.066	-0.853376	0.00488092	Cell cycle organisation.mitosis and meiosis.meiotic recombination.meiotic double strand break initiation.accessory protein (PRD1/MEI1)
Sly07g0106281	Solyc07g005790	1675.94	0.35044	0.0452747	Cell cycle organisation.mitosis and meiosis.meiotic recombination.meiotic double strand break initiation.accessory protein (PRD2/MEI4)
Sly06g0375431	Solyc06g072830	8148.15	1.17808	6.98886e-10	Cell cycle organisation.mitosis and meiosis.metaphase to anaphase transition.Anaphase-Promoting Complex/Cyclosome (APC/C)-dependent ubiquitination.activator protein (CDC20)
Sly03g0221751	Solyc03g116920	170.139	-0.73477	0.0421365	Cell cycle organisation.mitosis and meiosis.sister chromatid separation.cohesin establishment.cohesin cofactor (PDS5)
Sly06g0371011	Solyc06g068060	2170.7	0.296677	0.0400523	Cell cycle organisation.mitosis and meiosis.sister chromatid separation.cohesin establishment.cohesin cofactor (PDS5)
Sly06g0376501	Solyc06g073780	1088.11	0.297439	0.0413035	Cell cycle organisation.mitosis and meiosis.sister chromatid separation.cohesin regulator complex.component SMC3/TTN7
Sly04g0259081	Solyc04g082900	438.847	0.392992	0.0348297	Cell cycle organisation.mitosis and meiosis.sister chromatid separation.spindle assembly checkpoint machinery.checkpoint protein (MAD3/BUBR1)
Sly06g0362281	Solyc06g051040	82.8213	0.838418	0.0498203	Cell cycle organisation.mitosis and meiosis.sister chromatid separation.spindle assembly checkpoint machinery.checkpoint protein (MAD3/BUBR1)
Sly07g0132971	Solyc07g066320	21067.6	-0.273578	0.0270542	Cell cycle organisation.organellar DNA replication.genome stability maintenance.recombinase (RecA)
Sly10g0164901	Solyc10g007780	788.41	-0.377033	0.00484857	Cell cycle organisation.organelle division.mitochondrion and peroxisome division.division factor (PMD)
Sly12g0076131	Solyc12g099770	1711.06	0.42911	0.000283162	Cell cycle organisation.organelle division.mitochondrion and peroxisome division.DRP3-recruiting factor (FIS1)
Sly01g0041661	Solyc01g106050	3892.99	0.241355	0.0457148	Cell cycle organisation.organelle division.mitochondrion and peroxisome division.dynamin-like protein (DRP3)
Sly05g0154491	Solyc05g050240	58.6261	-1.04171	0.0335504	Cell cycle organisation.organelle division.plastid division.ARC5-recruitment factor (PDV)
Sly07g0131611	Solyc07g065050	1334.97	-0.402982	0.00991124	Cell cycle organisation.organelle division.plastid division.FtsZ prokaryotic-tubulin filaments.component FtsZ1
Sly09g0103341	Solyc09g091970	307.549	-0.625771	0.0181733	Cell cycle organisation.organelle division.plastid division.regulatory protein (GC1/SulA)
Sly01g0001431	Solyc01g006370	22447	-0.185238	0.0363848	Cell wall.callose.callose synthase
Sly07g0127271	Solyc07g056260	2882.41	0.620874	0.0014558	Cell wall.callose.callose synthase
Sly07g0128161	Solyc07g061920	1304.61	0.937055	2.26231e-08	Cell wall.callose.callose synthase
Sly06g0376461	Solyc06g073740	5550.13	-0.607911	9.00376e-08	Cell wall.cellulose.cellulose degradation.endo-1,10-beta-glucanase
Sly11g0311571	Solyc11g071640	1717.55	-0.579234	0.00472728	Cell wall.cellulose.cellulose degradation.endo-1,11-beta-glucanase
Sly11g0290741	Solyc11g008820	5601.81	0.504668	6.91635e-06	Cell wall.cellulose.cellulose degradation.endo-1,12-beta-glucanase
Sly08g0286381	Solyc08g083210	1827.1	0.557005	0.0113205	Cell wall.cellulose.cellulose degradation.endo-1,13-beta-glucanase
Sly11g0304121	Solyc11g040340	471.201	0.606241	0.0101636	Cell wall.cellulose.cellulose degradation.endo-1,14-beta-glucanase
Sly09g0097931	Solyc09g075360	1180.35	0.862735	0.0027835	Cell wall.cellulose.cellulose degradation.endo-1,15-beta-glucanase
Sly07g0131391	Solyc07g064870	95.2764	-1.47129	0.000142641	Cell wall.cellulose.cellulose degradation.endo-1,4-beta-glucanase
Sly08g0285321	Solyc08g082250	14304.8	-1.33406	1.48216e-20	Cell wall.cellulose.cellulose degradation.endo-1,5-beta-glucanase
Sly05g0133441	Solyc05g005080	22691.8	-1.09359	6.49694e-56	Cell wall.cellulose.cellulose degradation.endo-1,6-beta-glucanase
Sly01g0046271	Solyc01g110340	566.387	-1.08341	4.00823e-11	Cell wall.cellulose.cellulose degradation.endo-1,7-beta-glucanase
Sly04g0257411	Solyc04g081300	9079.43	-0.887813	1.18683e-11	Cell wall.cellulose.cellulose degradation.endo-1,8-beta-glucanase
Sly07g0122011	Solyc07g049300	2314.1	-0.719725	0.000528361	Cell wall.cellulose.cellulose degradation.endo-1,9-beta-glucanase
Sly03g0191521	Solyc03g005450	4069.25	-1.16284	4.5365e-11	Cell wall.cellulose.cellulose synthase complex
Sly07g0119981	Solyc07g043390	68680.6	1.30679	1.49145e-12	Cell wall.cellulose.cellulose synthase complex
Sly07g0122671	Solyc07g051820	378.08	-5.20095	5.45492e-42	Cell wall.cellulose.cellulose synthase complex
Sly12g0055771	Solyc12g014430	967.061	-1.59802	1.1046e-20	Cell wall.cellulose.cellulose synthase complex
Sly12g0056111	Solyc12g015770	2401.4	1.12686	0.000262817	Cell wall.cellulose.cellulose synthase complex
Sly01g0025601	Solyc01g087600	2131.1	-0.383393	0.00694684	Cell wall.cellulose.cellulose synthase complex (CSC).CSC assembly.regulatory protein (STELLO)
Sly04g0235771	Solyc04g015740	1700.71	-0.469664	2.13e-05	Cell wall.cellulose.cellulose synthase complex (CSC).CSC assembly.regulatory protein (STELLO)
Sly01g0025161	Solyc01g087210	26194.5	-0.545697	2.93826e-06	Cell wall.cellulose.cellulose synthase complex (CSC).CSC components.catalytic component CesA
Sly04g0249291	Solyc04g071650	17783.9	-1.44268	1.95379e-45	Cell wall.cellulose.cellulose synthase complex (CSC).CSC components.catalytic component CesA
Sly08g0269891	Solyc08g061100	41598.4	-0.738108	1.81837e-19	Cell wall.cellulose.cellulose synthase complex (CSC).CSC components.catalytic component CesA
Sly12g0069971	Solyc12g056580	5519.94	-0.418065	0.00345789	Cell wall.cellulose.cellulose synthase complex (CSC).CSC components.catalytic component CesA
Sly02g0347591	Solyc02g091000	171.693	-1.25091	0.00246757	Cell wall.cellulose.cellulose synthase complex (CSC).microtubule-dependent CSC insertion.microtubule-interacting protein (CC)
Sly04g0245621	Solyc04g054480	14447.5	-1.14986	9.62017e-37	Cell wall.cellulose.cellulose synthase complex (CSC).microtubule-dependent CSC insertion.regulatory protein (CSI)
Sly01g0017821	Solyc01g065530	2126.69	1.06407	0.00226927	Cell wall.cellulose.cellulose-hemicellulose network assembly.regulatory protein (COB)
Sly02g0326061	Solyc02g065770	13189.3	-0.723647	3.4977e-08	Cell wall.cellulose.cellulose-hemicellulose network assembly.regulatory protein (COB)
Sly01g0005121	Solyc01g009770	77.4297	-1.98682	1.82922e-05	Cell wall.cutin and suberin.biosynthesis regulation.regulator (CFL)
Sly06g0363491	Solyc06g053240	294.935	-1.316	2.21931e-06	Cell wall.cutin and suberin.biosynthesis regulation.transcription factor (SHN)
Sly12g0052571	Solyc12g009490	1108.75	-1.56544	7.49416e-19	Cell wall.cutin and suberin.biosynthesis regulation.transcription factor (SHN)
Sly06g0377161	Solyc06g074390	277.161	-1.34684	0.000521854	Cell wall.cutin and suberin.cuticular lipid formation.acyl-reduction pathway.acyl CoA reductase
Sly11g0308781	Solyc11g067180	84.3621	-1.81324	0.00692601	Cell wall.cutin and suberin.cuticular lipid formation.acyl-reduction pathway.acyl CoA reductase
Sly01g0026481	Solyc01g088400	6398.82	-1.94322	2.06942e-19	Cell wall.cutin and suberin.cuticular lipid formation.alkane-forming pathway.CER1-CER3 alkane-forming complex.aldehyde decarbonylase component CER1
Sly03g0205291	Solyc03g065250	818.531	-0.859176	0.000870592	Cell wall.cutin and suberin.cuticular lipid formation.alkane-forming pathway.CER1-CER3 alkane-forming complex.aldehyde decarbonylase component CER1
Sly07g0106811	Solyc07g006300	2406.4	-0.609085	0.00062474	Cell wall.cutin and suberin.cuticular lipid formation.alkane-forming pathway.CER1-CER3 alkane-forming complex.aldehyde-generating component CER3
Sly06g0381441	Solyc06g083440	1350.41	-0.432611	0.00125082	Cell wall.cutin and suberin.cuticular lipid formation.alkane-forming pathway.CER1-CER3 alkane-forming complex.component Cyt-b5
Sly09g0083861	Solyc09g014350	9152.66	0.271699	0.0463613	Cell wall.cutin and suberin.cuticular lipid formation.monoacylglyceryl ester monomer biosynthesis.cutin sn-glycerol-3-phosphate acyltransferase
Sly06g0367261	Solyc06g062600	948.906	-0.543874	0.00191715	Cell wall.cutin and suberin.cuticular lipid formation.omega-hydroxy fatty acyl dehydrogenase
Sly06g0381691	Solyc06g083650	110.401	-3.66412	1.75146e-17	Cell wall.cutin and suberin.cutin polyester biosynthesis.cutin synthase (CD)
Sly03g0194641	Solyc03g025320	8901.5	-0.479659	0.00179618	Cell wall.cutin and suberin.cutin polyester biosynthesis.cutin synthase (DCR)
Sly08g0286351	Solyc08g083190	1589.11	-0.906177	0.00108347	Cell wall.cutin and suberin.cutin polyester biosynthesis.lysophospholipase (BDG)
Sly05g0146601	Solyc05g018510	10565	-0.53672	1.01553e-08	Cell wall.cutin and suberin.export.cuticular lipid exporter (PEC1)
Sly06g0369421	Solyc06g065670	3551.03	-0.552464	7.22212e-05	Cell wall.cutin and suberin.export.cuticular lipid exporter (PEC1)
Sly03g0198831	Solyc03g043920	50.2396	-1.77429	0.000903574	Cell wall.hemicellulose.heteromannan.biosynthesis.galactoglucomannan galactosyltransferase (MUCI10)
Sly02g0348881	#N/A	6060.8	-0.425561	0.00675863	Cell wall.hemicellulose.heteromannan.biosynthesis.galactoglucomannan galactosyltransferase (MUCI10)
Sly06g0367931	Solyc06g063240	5942.5	-1.13807	1.05295e-23	Cell wall.hemicellulose.heteromannan.biosynthesis.mannan biosynthesis accessory protein
Sly07g0109141	Solyc07g008290	32.6879	-2.51093	0.000705875	Cell wall.hemicellulose.heteromannan.biosynthesis.mannan biosynthesis accessory protein
Sly06g0377421	Solyc06g074630	1089.59	-3.2996	5.17325e-61	Cell wall.hemicellulose.heteromannan.biosynthesis.mannan synthase activities.mannan synthase (CSLA)
Sly09g0080221	Solyc09g008990	611.473	-1.84281	6.67862e-23	Cell wall.hemicellulose.heteromannan.biosynthesis.mannan synthase activities.mannan synthase (CSLA)
Sly10g0187431	Solyc10g083670	3174.54	-2.19992	3.80575e-59	Cell wall.hemicellulose.heteromannan.biosynthesis.mannan synthase activities.mannan synthase (CSLA)
Sly11g0308411	Solyc11g066820	10357.7	-1.39209	2.34011e-57	Cell wall.hemicellulose.heteromannan.biosynthesis.mannan synthase activities.mannan synthase (CSLA)
Sly08g0278681	Solyc08g076320	7394.94	0.339932	0.00697922	Cell wall.hemicellulose.heteromannan.biosynthesis.mannan synthase activities.mannan synthase (CSLD)
Sly01g0041101	Solyc01g105500	323.366	-0.760092	0.0488157	Cell wall.hemicellulose.heteromannan.modification and degradation.endo-beta-1,4-mannanase
Sly02g0341371	Solyc02g084990	5619.78	-0.642891	3.84033e-05	Cell wall.hemicellulose.heteromannan.modification and degradation.endo-beta-1,4-mannanase
Sly04g0256701	Solyc04g080620	87.9422	-1.53415	0.00105886	Cell wall.hemicellulose.heteromannan.modification and degradation.endo-beta-1,4-mannanase
Sly05g0155751	Solyc05g051260	48474.6	-0.832813	0.00458221	Cell wall.hemicellulose.heteromannan.modification and degradation.endo-beta-1,4-mannanase
Sly06g0368221	Solyc06g064520	235.972	-1.80464	6.63441e-06	Cell wall.hemicellulose.heteromannan.modification and degradation.endo-beta-1,4-mannanase
Sly07g0124881	Solyc07g053920	658.207	-0.746043	0.0283041	Cell wall.hemicellulose.heteromannan.modification and degradation.endo-beta-1,4-mannanase
Sly10g0165541	Solyc10g008300	580.845	-1.31639	9.75465e-08	Cell wall.hemicellulose.heteromannan.modification and degradation.endo-beta-1,4-mannanase
Sly08g0285141	Solyc08g082060	721.839	-0.902508	1.26745e-06	Cell wall.hemicellulose.heteromannan.modification and degradation.mannan O-acetyltransferase (MOAT)
Sly02g0325781	Solyc02g065530	698.898	-2.28329	1.03072e-32	Cell wall.hemicellulose.xylan.biosynthesis.galacturonosyltransferase
Sly00g0384531	Solyc02g087350	94.6297	4.23927	0.00724065	Cell wall.hemicellulose.xylan.biosynthesis.galacturonosyltransferase
Sly02g0346441	Solyc02g089880	283.451	-2.10746	9.05259e-21	Cell wall.hemicellulose.xylan.biosynthesis.galacturonosyltransferase
Sly05g0135011	Solyc05g006510	144.276	0.785468	0.0101067	Cell wall.hemicellulose.xylan.biosynthesis.galacturonosyltransferase
Sly05g0138631	Solyc05g009820	989.02	-1.57026	4.22664e-27	Cell wall.hemicellulose.xylan.biosynthesis.galacturonosyltransferase
Sly09g0098141	Solyc09g075560	873.542	-1.15183	8.44729e-22	Cell wall.hemicellulose.xylan.biosynthesis.galacturonosyltransferase
Sly11g0301591	Solyc11g031950	79.1262	-1.02164	0.0461393	Cell wall.hemicellulose.xylan.modification and degradation.glucuronoxylan 4-O-methyltransferase
Sly01g0016291	Solyc01g058270	1363.28	-0.510962	0.000232708	Cell wall.hemicellulose.xylan.modification and degradation.O-acetyltransferase (RWA)
Sly10g0181731	Solyc10g076400	225.455	-1.53503	0.00172849	Cell wall.hemicellulose.xylan.modification and degradation.xylan O-acetyltransferase (XOAT)
Sly10g0189411	Solyc10g085320	1154.57	-0.470533	0.0109857	Cell wall.hemicellulose.xylan.modification and degradation.xylan O-acetyltransferase (XOAT)
Sly04g0253241	Solyc04g077470	3259.19	-0.430392	0.0393618	Cell wall.hemicellulose.xyloglucan.biosynthesis.1,4-beta-glucan synthase (CSLC)
Sly08g0261011	Solyc08g006310	970.785	-0.624859	0.000244118	Cell wall.hemicellulose.xyloglucan.biosynthesis.1,4-beta-glucan synthase (CSLC)
Sly03g0214801	Solyc03g019890	1964.92	-1.04669	1.1983e-10	Cell wall.hemicellulose.xyloglucan.modification and degradation.1,2-beta-galactosidase
Sly04g0229631	Solyc04g007150	3180.79	1.02875	2.23035e-16	Cell wall.hemicellulose.xyloglucan.modification and degradation.1,6-alpha-xylosidase
Sly09g0079551	Solyc09g008320	1113.48	-3.60835	6.9202e-33	Cell wall.hemicellulose.xyloglucan.modification and degradation.xyloglucan endotransglucosylase/hydrolase
Sly03g0207601	Solyc03g080180	1169.36	0.558505	0.010658	Cell wall.lignin.monolignol biosynthesis.caffeic acid O-methyltransferase (COMT)
Sly03g0225041	Solyc03g119980	1316.19	-0.493279	0.00752182	Cell wall.lignin.monolignol biosynthesis.caffeoyl shikimate esterase (CSE)
Sly04g0247641	Solyc04g063210	1841.88	-1.44154	5.08486e-21	Cell wall.lignin.monolignol biosynthesis.caffeoyl-CoA 3-O-methyltransferase (CCoA-OMT)
Sly10g0176701	Solyc10g050160	523.799	0.491058	0.0147726	Cell wall.lignin.monolignol biosynthesis.caffeoyl-CoA 3-O-methyltransferase (CCoA-OMT)
Sly03g0221731	Solyc03g116910	608.281	0.744647	1.17451e-05	Cell wall.lignin.monolignol biosynthesis.cinnamoyl-CoA reductase (CCR)'
Sly01g0043321	Solyc01g107590	3679	1.01354	3.88912e-21	Cell wall.lignin.monolignol biosynthesis.cinnamyl-alcohol dehydrogenase
Sly02g0336381	Solyc02g080290	117.1	-0.977434	0.0113658	Cell wall.lignin.monolignol glycosylation and deglycosylation.coniferin beta-glucosidase
Sly01g0023291	Solyc01g081060	1200.23	-0.983236	0.0222353	Cell wall.modification
Sly01g0027931	Solyc01g090810	1127.73	1.06107	4.62093e-07	Cell wall.modification
Sly01g0035221	Solyc01g099630	11581.9	-2.63379	1.99624e-25	Cell wall.modification
Sly01g0042271	Solyc01g106650	139.664	0.73736	0.00940679	Cell wall.modification
Sly02g0348551	Solyc02g091920	4360.97	-0.961473	2.55385e-14	Cell wall.modification
Sly03g0209711	Solyc03g093080	344.429	5.64285	0.000424406	Cell wall.modification
Sly03g0209731	Solyc03g093110	188.169	4.52648	0.000900166	Cell wall.modification
Sly03g0209741	Solyc03g093120	266.796	5.98896	0.00010103	Cell wall.modification
Sly03g0210041	Solyc03g093390	26.5279	-7.1891	4.67846e-05	Cell wall.modification
Sly07g0106911	Solyc07g006390	10.7102	-5.8694	0.0018297	Cell wall.modification
Sly07g0110361	Solyc07g009380	54.993	-2.64707	0.00114344	Cell wall.modification
Sly07g0123841	Solyc07g052980	10062.5	-0.975149	5.79187e-08	Cell wall.modification
Sly07g0126961	Solyc07g055990	65.0228	3.50034	1.01408e-12	Cell wall.modification
Sly07g0126971	Solyc07g056000	314.078	4.55942	0.00621995	Cell wall.modification
Sly11g0295761	Solyc11g017450	535.305	-2.05361	0.0149058	Cell wall.modification
Sly11g0304371	Solyc11g040140	6.02945	3.48496	0.0272094	Cell wall.modification
Sly12g0050861	Solyc12g007030	391.175	-2.14513	6.35023e-14	Cell wall.modification
Sly12g0056631	Solyc12g017240	770.793	2.68959	0.00612452	Cell wall.modification
Sly12g0074911	Solyc12g098610	512.368	-1.36718	0.00260707	Cell wall.modification
Sly10g0175221	Solyc10g047960	1713.22	-0.408361	0.000654485	Cell wall.pectin.homogalacturonan.biosynthesis.methyltransferase (CGR)
Sly01g0018701	Solyc01g066370	25.1314	5.24858	0.000764255	Cell wall.pectin.homogalacturonan.modification and degradation.pectin methylesterase
Sly01g0018741	Solyc01g066370	28.3189	8.28237	2.28002e-06	Cell wall.pectin.homogalacturonan.modification and degradation.pectin methylesterase
Sly01g0020631	Solyc01g068120	43.1658	7.92348	3.69386e-07	Cell wall.pectin.homogalacturonan.modification and degradation.pectin methylesterase
Sly01g0021941	Solyc01g079850	199.927	0.61298	0.0270561	Cell wall.pectin.homogalacturonan.modification and degradation.pectin methylesterase
Sly01g0035571	Solyc01g099960	215.818	0.570575	0.0223218	Cell wall.pectin.homogalacturonan.modification and degradation.pectin methylesterase
Sly02g0336291	Solyc02g080210	33.8565	-3.65625	4.73214e-06	Cell wall.pectin.homogalacturonan.modification and degradation.pectin methylesterase
Sly02g0336301	Solyc02g080210	52.5966	-4.42007	3.7745e-10	Cell wall.pectin.homogalacturonan.modification and degradation.pectin methylesterase
Sly02g0336311	Solyc02g080250	16.4671	2.36898	0.0197808	Cell wall.pectin.homogalacturonan.modification and degradation.pectin methylesterase
Sly03g0206451	Solyc03g078100	2166.4	0.390891	0.000253858	Cell wall.pectin.homogalacturonan.modification and degradation.pectin methylesterase
Sly03g0208881	Solyc03g083360	2339.55	-0.869392	1.01874e-09	Cell wall.pectin.homogalacturonan.modification and degradation.pectin methylesterase
Sly05g0158581	Solyc05g053680	13.9281	-4.74095	0.000247107	Cell wall.pectin.homogalacturonan.modification and degradation.pectin methylesterase
Sly06g0355331	Solyc06g009190	11989.3	-4.28753	9.54102e-124	Cell wall.pectin.homogalacturonan.modification and degradation.pectin methylesterase
Sly06g0363111	Solyc06g051960	3462.44	-1.22812	1.79251e-05	Cell wall.pectin.homogalacturonan.modification and degradation.pectin methylesterase
Sly07g0111631	Solyc07g017600	4290.93	-1.26144	3.58254e-07	Cell wall.pectin.homogalacturonan.modification and degradation.pectin methylesterase
Sly07g0130581	Solyc07g064170	12187.2	2.12232	0.0193686	Cell wall.pectin.homogalacturonan.modification and degradation.pectin methylesterase
Sly07g0130591	Solyc07g064180	4113.43	1.38463	6.43532e-18	Cell wall.pectin.homogalacturonan.modification and degradation.pectin methylesterase
Sly09g0103071	Solyc09g091730	180.662	-2.06429	9.29242e-05	Cell wall.pectin.homogalacturonan.modification and degradation.pectin methylesterase
Sly10g0175711	Solyc10g049370	74.0485	-4.46697	0.00857403	Cell wall.pectin.homogalacturonan.modification and degradation.pectin methylesterase
Sly12g0074621	Solyc12g098340	550.871	2.41252	7.86965e-43	Cell wall.pectin.homogalacturonan.modification and degradation.pectin methylesterase
Sly12g0075751	Solyc12g099410	7.61777	6.3875	0.00586326	Cell wall.pectin.homogalacturonan.modification and degradation.pectin methylesterase
Sly01g0019801	Solyc01g067410	151.124	-1.28256	0.041366	Cell wall.pectin.homogalacturonan.modification and degradation.pectin methylesterase'
Sly03g0227771	Solyc03g123630	28472	-1.64219	1.92485e-24	Cell wall.pectin.homogalacturonan.modification and degradation.pectin methylesterase'
Sly02g0319821	Solyc02g031960	1860.85	-0.244835	0.0481623	Cell wall.pectin.modification and degradation.pectate lyase
Sly02g0326821	Solyc02g067450	10.7438	6.88407	0.000264069	Cell wall.pectin.modification and degradation.pectate lyase
Sly02g0326831	Solyc02g067450	15.9344	6.47655	0.000501879	Cell wall.pectin.modification and degradation.pectate lyase
Sly02g0350301	Solyc02g093580	60.5007	1.4477	0.00404153	Cell wall.pectin.modification and degradation.pectate lyase
Sly03g0202671	Solyc03g058910	168.773	1.43381	2.773e-07	Cell wall.pectin.modification and degradation.pectate lyase
Sly03g0221291	Solyc03g116500	727.074	-0.862777	9.28618e-07	Cell wall.pectin.modification and degradation.pectate lyase
Sly03g0222601	Solyc03g117750	208.919	-0.898071	0.000852216	Cell wall.pectin.modification and degradation.pectate lyase
Sly04g0233231	Solyc04g010230	1159.05	0.282302	0.0270716	Cell wall.pectin.modification and degradation.pectate lyase
Sly05g0142641	Solyc05g014000	21702	-1.3235	1.95983e-25	Cell wall.pectin.modification and degradation.pectate lyase
Sly06g0381611	Solyc06g083580	7392.23	-1.06178	8.45021e-09	Cell wall.pectin.modification and degradation.pectate lyase
Sly07g0118751	Solyc07g042160	1637.09	0.607318	8.14247e-06	Cell wall.pectin.modification and degradation.pectate lyase
Sly08g0275091	Solyc08g068150	11061.1	-0.584086	9.67536e-06	Cell wall.pectin.modification and degradation.pectate lyase
Sly08g0284461	Solyc08g081480	1329.17	-0.488482	0.00574587	Cell wall.pectin.modification and degradation.pectate lyase
Sly09g0093141	Solyc09g061890	3401.68	-0.861341	4.5829e-08	Cell wall.pectin.modification and degradation.pectate lyase
Sly09g0102721	Solyc09g091430	2014.04	-1.00585	3.43327e-14	Cell wall.pectin.modification and degradation.pectate lyase
Sly12g0071001	Solyc12g088050	1598.99	-0.747927	5.21902e-10	Cell wall.pectin.modification and degradation.pectate lyase
Sly12g0073981	Solyc12g096740	42.4984	2.10386	0.00265102	Cell wall.pectin.modification and degradation.pectate lyase
Sly03g0194941	Solyc03g025590	3867.08	-0.433994	0.0238305	Cell wall.pectin.modification and degradation.pectin acetylesterase
Sly03g0206591	Solyc03g078260	15.5342	6.43904	0.000327556	Cell wall.pectin.modification and degradation.pectin acetylesterase
Sly08g0260241	Solyc08g005800	4522	-7.19505	0	Cell wall.pectin.modification and degradation.pectin acetylesterase
Sly08g0277221	Solyc08g075020	86.5334	-2.28236	4.55018e-11	Cell wall.pectin.modification and degradation.pectin acetylesterase
Sly08g0277261	Solyc08g075060	44.2706	-2.15112	0.00907187	Cell wall.pectin.modification and degradation.pectin acetylesterase
Sly10g0171251	Solyc10g038130	2575.03	-0.418858	0.0192112	Cell wall.pectin.modification and degradation.pectin acetylesterase
Sly10g0190631	Solyc10g086480	812.789	0.531362	0.00228372	Cell wall.pectin.modification and degradation.pectin acetylesterase
Sly12g0048861	Solyc12g005320	36.9299	5.80649	1.76844e-06	Cell wall.pectin.modification and degradation.pectin acetylesterase
Sly02g0327041	Solyc02g067650	9.69547	-3.41511	0.0124502	Cell wall.pectin.modification and degradation.pectin lyase
Sly04g0230951	Solyc04g008230	2005.71	-1.64668	2.41332e-12	Cell wall.pectin.modification and degradation.pectin lyase
Sly06g0370991	Solyc06g068040	25.2372	-3.54937	0.000492202	Cell wall.pectin.modification and degradation.pectin lyase
Sly07g0118381	Solyc07g041650	30.6919	-2.46708	0.0267867	Cell wall.pectin.modification and degradation.pectin lyase
Sly07g0127301	Solyc07g056290	21.4147	-4.92425	0.000168548	Cell wall.pectin.modification and degradation.pectin lyase
Sly10g0174631	Solyc10g047570	142.067	-3.48046	0.0363256	Cell wall.pectin.modification and degradation.pectin lyase
Sly12g0073971	Solyc12g096730	23.6574	-5.52758	2.73018e-05	Cell wall.pectin.modification and degradation.pectin lyase
Sly05g0133951	Solyc05g005540	50.3602	-1.06216	0.0226552	Cell wall.pectin.modification and degradation.polygalacturonase activities.non-catalytic polygalacturonase regulator
Sly05g0133961	Solyc05g005550	730.35	-1.6974	7.12335e-08	Cell wall.pectin.modification and degradation.polygalacturonase activities.non-catalytic polygalacturonase regulator
Sly05g0133971	Solyc05g005560	23311.2	-1.28302	7.23343e-42	Cell wall.pectin.modification and degradation.polygalacturonase activities.non-catalytic polygalacturonase regulator
Sly05g0133981	Solyc05g005570	554.282	-1.36665	5.40547e-19	Cell wall.pectin.modification and degradation.polygalacturonase activities.non-catalytic polygalacturonase regulator
Sly02g0327911	Solyc02g068400	286.355	-0.909103	0.025941	Cell wall.pectin.modification and degradation.polygalacturonase activities.polygalacturonase (QRT3)
Sly03g0219321	Solyc03g114730	6610.65	-0.458729	3.94528e-05	Cell wall.pectin.rhamnogalacturonan I.biosynthesis.rhamnosyltransferase
Sly06g0372441	Solyc06g069380	970.024	-0.484023	0.00501382	Cell wall.pectin.rhamnogalacturonan I.biosynthesis.rhamnosyltransferase
Sly10g0182441	Solyc10g077080	11903.2	-1.54374	0.00245855	Cell wall.pectin.rhamnogalacturonan I.modification and degradation.alpha-L-arabinofuranosidase activities.bifunctional alpha-L-arabinofuranosidase and beta-D-xylosidase (ASD)
Sly01g0021631	Solyc01g079570	1229.08	1.97843	2.89715e-16	Cell wall.pectin.rhamnogalacturonan I.modification and degradation.alpha-L-arabinofuranosidase activities.bifunctional alpha-L-arabinofuranosidase and beta-D-xylosidase (BXL)
Sly01g0040571	Solyc01g104950	12927.4	-0.432352	0.0083063	Cell wall.pectin.rhamnogalacturonan I.modification and degradation.alpha-L-arabinofuranosidase activities.bifunctional alpha-L-arabinofuranosidase and beta-D-xylosidase (BXL)
Sly01g0047491	Solyc01g111340	948.061	0.851855	1.10336e-07	Cell wall.pectin.rhamnogalacturonan I.modification and degradation.alpha-L-arabinofuranosidase activities.bifunctional alpha-L-arabinofuranosidase and beta-D-xylosidase (BXL)
Sly03g0193271	Solyc03g006980	1021.21	0.894907	0.000129187	Cell wall.pectin.rhamnogalacturonan I.modification and degradation.alpha-L-arabinofuranosidase activities.bifunctional alpha-L-arabinofuranosidase and beta-D-xylosidase (BXL)
Sly04g0250621	Solyc04g072850	2352.7	-2.61596	1.48788e-71	Cell wall.pectin.rhamnogalacturonan I.modification and degradation.alpha-L-arabinofuranosidase activities.bifunctional alpha-L-arabinofuranosidase and beta-D-xylosidase (BXL)
Sly04g0250631	Solyc04g072860	422.53	0.543894	0.0231273	Cell wall.pectin.rhamnogalacturonan I.modification and degradation.alpha-L-arabinofuranosidase activities.bifunctional alpha-L-arabinofuranosidase and beta-D-xylosidase (BXL)
Sly10g0174021	Solyc10g047030	843.231	1.01304	0.000158242	Cell wall.pectin.rhamnogalacturonan I.modification and degradation.alpha-L-arabinofuranosidase activities.bifunctional alpha-L-arabinofuranosidase and beta-D-xylosidase (BXL)
Sly01g0045911	Solyc01g110000	4074.46	-0.69219	1.77479e-08	Cell wall.pectin.rhamnogalacturonan I.modification and degradation.beta-galactosidase (BGAL)
Sly02g0334951	Solyc02g078950	5316.63	-0.63415	8.96512e-13	Cell wall.pectin.rhamnogalacturonan I.modification and degradation.beta-galactosidase (BGAL)
Sly02g0341081	Solyc02g084720	10655.6	-0.753384	1.48034e-06	Cell wall.pectin.rhamnogalacturonan I.modification and degradation.beta-galactosidase (BGAL)
Sly04g0256921	Solyc04g080840	207.504	1.93525	3.63168e-08	Cell wall.pectin.rhamnogalacturonan I.modification and degradation.beta-galactosidase (BGAL)
Sly06g0367241	Solyc06g062580	2191.22	-0.751008	5.98375e-05	Cell wall.pectin.rhamnogalacturonan I.modification and degradation.beta-galactosidase (BGAL)
Sly07g0118821	Solyc07g042220	31.9655	-3.53945	0.000483237	Cell wall.pectin.rhamnogalacturonan I.modification and degradation.beta-galactosidase (BGAL)
Sly10g0180151	Solyc10g055470	52.1984	9.16464	5.19405e-09	Cell wall.pectin.rhamnogalacturonan I.modification and degradation.beta-galactosidase (BGAL)
Sly11g0309991	Solyc11g069270	14185.5	-0.635076	2.68898e-15	Cell wall.pectin.rhamnogalacturonan I.modification and degradation.beta-galactosidase (BGAL)
Sly12g0051831	Solyc12g008840	1799.79	-0.605912	0.00319352	Cell wall.pectin.rhamnogalacturonan I.modification and degradation.beta-galactosidase (BGAL)
Sly08g0267461	Solyc08g042010	924.099	-0.899361	0.00250915	Cell wall.pectin.xylogalacturonan.biosynthesis.xylogalacturonan xylosyltransferase
Sly03g0209331	Solyc03g083710	46.2411	-1.91602	0.0134881	Cell wall.pectin/pectin methylesterase inhibitor family protein
Sly03g0209341	Solyc03g083720	614.646	-0.584761	0.0017747	Cell wall.pectin/pectin methylesterase inhibitor family protein
Sly03g0209361	Solyc03g083770	1494.18	-2.36757	1.5438e-57	Cell wall.pectin/pectin methylesterase inhibitor family protein
Sly05g0133401	Solyc05g005030	6.33542	6.12251	0.0126961	Cell wall.pectin/pectin methylesterase inhibitor family protein
Sly06g0352181	Solyc06g005460	8.35294	-5.50165	0.00694684	Cell wall.pectin/pectin methylesterase inhibitor family protein
Sly06g0359011	Solyc06g034370	87.0949	1.14942	0.0328149	Cell wall.pectin/pectin methylesterase inhibitor family protein
Sly07g0118961	Solyc07g042390	15171.4	0.858836	3.23819e-09	Cell wall.pectin/pectin methylesterase inhibitor family protein
Sly09g0099251	Solyc09g082610	42.6819	-3.5743	0.00102188	Cell wall.pectin/pectin methylesterase inhibitor family protein
Sly11g0287471	Solyc11g005820	346.544	-3.911	1.58297e-47	Cell wall.pectin/pectin methylesterase inhibitor family protein
Sly11g0296301	Solyc11g019910	5036.44	0.668866	0.0257788	Cell wall.pectin/pectin methylesterase inhibitor family protein
Sly12g0052321	Solyc12g009270	736.306	-1.87859	1.55643e-18	Cell wall.pectin/pectin methylesterase inhibitor family protein
Sly12g0075521	Solyc12g099200	4200.27	0.545005	0.0189842	Cell wall.pectin/pectin methylesterase inhibitor family protein
Sly07g0106741	Solyc07g006220	4867.16	-0.762339	0.0132585	Cell wall.precursor synthesis.GAE
Sly09g0103871	Solyc09g092330	3698.48	-1.41723	1.00598e-24	Cell wall.precursor synthesis.GAE
Sly12g0053661	Solyc12g010540	1702.06	0.768388	0.00961926	Cell wall.precursor synthesis.GAE
Sly02g0340511	Solyc02g084210	953.771	-2.02655	8.51132e-16	Cell wall.precursor synthesis.GMD
Sly10g0163951	Solyc10g006980	1566.18	-0.615917	3.58835e-06	Cell wall.precursor synthesis.KDO pathway.CMP-KDO Synthetase
Sly02g0319191	Solyc02g030230	725.223	-1.30782	1.11575e-15	Cell wall.precursor synthesis.MUR4
Sly07g0120141	Solyc07g043550	114.522	-1.1357	0.00473921	Cell wall.precursor synthesis.MUR4
Sly03g0212271	Solyc03g096730	7994.03	-2.65672	4.36616e-133	Cell wall.precursor synthesis.NDP sugar pyrophosphorylase.GDP mannose
Sly06g0362521	Solyc06g051270	3240.6	-0.455219	2.48705e-05	Cell wall.precursor synthesis.NDP sugar pyrophosphorylase.GDP mannose
Sly08g0263641	Solyc08g008670	865.218	-0.322354	0.037757	Cell wall.precursor synthesis.phosphomannomutase
Sly02g0324231	Solyc02g063220	673.99	-0.64595	1.81972e-05	Cell wall.precursor synthesis.phosphomannose isomerase
Sly02g0342511	Solyc02g086090	801.614	-0.793265	0.00303534	Cell wall.precursor synthesis.phosphomannose isomerase
Sly07g0110701	Solyc07g014640	805.076	-1.18767	4.23239e-07	Cell wall.precursor synthesis.sugar kinases.galacturonic acid kinase
Sly08g0282791	Solyc08g080140	5912.85	-0.903584	8.4876e-08	Cell wall.precursor synthesis.UDP-glucose 4,6-dehydratase
Sly01g0004691	Solyc01g009420	12626.4	-0.639555	1.45094e-15	Cell wall.precursor synthesis.UXS
Sly01g0032881	Solyc01g097340	4418.74	-0.515682	0.00175379	Cell wall.precursor synthesis.UXS
Sly05g0159581	Solyc05g054590	1352.18	-0.730488	7.09762e-05	Cell wall.precursor synthesis.UXS
Sly09g0099721	Solyc09g082990	5359.56	-0.373638	0.00811297	Cell wall.precursor synthesis.UXS
Sly10g0190021	Solyc10g085920	441.916	-0.513024	0.00480372	Cell wall.precursor synthesis.UXS
Sly02g0337271	Solyc02g081210	482.12	-0.99069	3.36892e-05	Cell wall.proteins.expansin activities.alpha-class expansin
Sly02g0344611	Solyc02g088100	11552.5	-1.31995	2.90992e-14	Cell wall.proteins.expansin activities.alpha-class expansin
Sly03g0220031	Solyc03g115300	265.861	-2.47391	3.66065e-07	Cell wall.proteins.expansin activities.alpha-class expansin
Sly04g0257961	Solyc04g081870	1241.97	-0.419206	0.0305602	Cell wall.proteins.expansin activities.alpha-class expansin
Sly06g0352321	Solyc06g005560	1064.35	-0.891372	6.57346e-07	Cell wall.proteins.expansin activities.alpha-class expansin
Sly06g0361411	Solyc06g049050	423.156	-0.765512	0.00043161	Cell wall.proteins.expansin activities.alpha-class expansin
Sly06g0379031	Solyc06g076220	1850.67	-0.39017	0.0232654	Cell wall.proteins.expansin activities.alpha-class expansin
Sly07g0125091	Solyc07g054170	1732.01	-1.00906	1.16343e-06	Cell wall.proteins.expansin activities.alpha-class expansin
Sly09g0082221	Solyc09g010860	1862.37	-1.76324	7.89373e-20	Cell wall.proteins.expansin activities.alpha-class expansin
Sly06g0366441	Solyc06g060970	155.082	2.45598	2.97272e-16	Cell wall.proteins.expansin activities.beta-like-class expansin
Sly08g0280711	Solyc08g078290	403.579	0.935166	1.25289e-07	Cell wall.proteins.HRGR
Sly03g0220571	Solyc03g115830	285.601	2.50083	1.64611e-33	Cell wall.proteins.hydroxyproline-rich glycoprotein activities.arabinogalactan-protein (AGP) activities.AGP glycosylation.AGP alpha-1,2-fucosyltransferase (FUT)
Sly07g0131161	Solyc07g064670	2961.23	-0.827759	5.1453e-15	Cell wall.proteins.hydroxyproline-rich glycoprotein activities.arabinogalactan-protein (AGP) activities.AGP glycosylation.AGP beta-1,3-galactosyltransferase
Sly12g0049521	Solyc12g005880	1217.31	1.00113	4.23822e-16	Cell wall.proteins.hydroxyproline-rich glycoprotein activities.arabinogalactan-protein (AGP) activities.AGP glycosylation.AGP beta-1,3-galactosyltransferase
Sly09g0082001	Solyc09g010660	343.697	-0.897733	2.69234e-05	Cell wall.proteins.hydroxyproline-rich glycoprotein activities.arabinogalactan-protein (AGP) activities.AGP glycosylation.AGP beta-1,6-glucuronosyltransferase
Sly03g0217871	Solyc03g113520	788.355	0.660676	5.70734e-05	Cell wall.proteins.hydroxyproline-rich glycoprotein activities.arabinogalactan-protein (AGP) activities.AGP glycosylation.AGP hydroxyproline O-galactosyltransferase
Sly05g0135191	Solyc05g006680	901.793	0.362156	0.0173976	Cell wall.proteins.hydroxyproline-rich glycoprotein activities.arabinogalactan-protein (AGP) activities.AGP glycosylation.AGP hydroxyproline O-galactosyltransferase
Sly05g0136611	Solyc05g007930	1053.61	-0.577636	3.65337e-05	Cell wall.proteins.hydroxyproline-rich glycoprotein activities.arabinogalactan-protein (AGP) activities.AGP glycosylation.AGP hydroxyproline O-galactosyltransferase
Sly06g0373421	Solyc06g071160	1281.83	-0.295117	0.0216206	Cell wall.proteins.hydroxyproline-rich glycoprotein activities.arabinogalactan-protein (AGP) activities.AGP glycosylation.AGP hydroxyproline O-galactosyltransferase
Sly06g0357421	Solyc06g016790	540.827	-0.651703	2.46285e-05	Cell wall.proteins.hydroxyproline-rich glycoprotein activities.arabinogalactan-protein (AGP) activities.classical AGP
Sly03g0217241	Solyc03g112880	702.976	-0.628656	0.00107858	Cell wall.proteins.hydroxyproline-rich glycoprotein activities.arabinogalactan-protein (AGP) activities.fasciclin-type AGP (FLA)
Sly07g0121081	Solyc07g045440	10433.5	-0.495158	0.00373044	Cell wall.proteins.hydroxyproline-rich glycoprotein activities.arabinogalactan-protein (AGP) activities.fasciclin-type AGP (FLA)
Sly07g0121761	Solyc07g048090	3954.81	0.365872	0.0128888	Cell wall.proteins.hydroxyproline-rich glycoprotein activities.arabinogalactan-protein (AGP) activities.fasciclin-type AGP (FLA)
Sly07g0124471	Solyc07g053530	187.302	-1.20419	6.30235e-05	Cell wall.proteins.hydroxyproline-rich glycoprotein activities.arabinogalactan-protein (AGP) activities.fasciclin-type AGP (FLA)
Sly07g0124481	Solyc07g053540	1602.38	-2.39208	1.25502e-16	Cell wall.proteins.hydroxyproline-rich glycoprotein activities.arabinogalactan-protein (AGP) activities.fasciclin-type AGP (FLA)
Sly08g0260991	Solyc08g006290	6.26349	6.10504	0.0113535	Cell wall.proteins.hydroxyproline-rich glycoprotein activities.arabinogalactan-protein (AGP) activities.fasciclin-type AGP (FLA)
Sly10g0162771	Solyc10g005960	4414.2	-0.532499	0.0122387	Cell wall.proteins.hydroxyproline-rich glycoprotein activities.arabinogalactan-protein (AGP) activities.fasciclin-type AGP (FLA)
Sly10g0186411	Solyc10g081720	6764.06	-0.990466	9.2657e-20	Cell wall.proteins.hydroxyproline-rich glycoprotein activities.arabinogalactan-protein (AGP) activities.fasciclin-type AGP (FLA)
Sly01g0001931	#N/A	9728.22	-0.367713	0.0153015	Cell wall.proteins.hydroxyproline-rich glycoprotein activities.arabinogalactan-protein (AGP) activities.fasciclin-type AGP (FLA)
Sly01g0040631	Solyc01g105010	2275.41	0.43626	0.00406976	Cell wall.proteins.hydroxyproline-rich glycoprotein activities.arabinogalactan-protein (AGP) activities.xylogen-type AGP (XYP/XYLP)
Sly06g0364361	Solyc06g054070	1525.91	-1.19664	1.13936e-05	Cell wall.proteins.hydroxyproline-rich glycoprotein activities.arabinogalactan-protein (AGP) activities.xylogen-type AGP (XYP/XYLP)
Sly05g0136961	Solyc05g008260	2247.54	0.265019	0.0385226	Cell wall.proteins.hydroxyproline-rich glycoprotein activities.extensin activities.extensin glycosylation.extensin serine O-alpha-galactosyltransferase
Sly01g0044771	Solyc01g108900	86.5844	-1.44116	0.00859837	Cell wall.proteins.hydroxyproline-rich glycoprotein activities.extensin activities.LRR-domain extensin
Sly10g0179451	Solyc10g054900	40.6657	-2.47415	2.45333e-06	Cell wall.proteins.proline rich proteins
Sly03g0219481	Solyc03g114860	1722.18	-1.81597	4.92867e-08	Cell wall.proteins.RGR
Sly03g0215361	Solyc03g111010	5526.9	0.38615	0.0344077	Cellular respiration.glycolysis.cytosolic glycolysis.glyceraldehyde 3-phosphate dehydrogenase activities.NAD-dependent glyceraldehyde 3-phosphate dehydrogenase
Sly03g0210171	Solyc03g093520	595.974	-0.513508	0.00333733	Cellular respiration.glycolysis.cytosolic glycolysis.phosphofructokinase activities.ATP-dependent phosphofructokinase
Sly07g0120781	Solyc07g045160	138.807	1.03891	0.0235622	Cellular respiration.glycolysis.cytosolic glycolysis.phosphofructokinase activities.ATP-dependent phosphofructokinase
Sly08g0272991	Solyc08g066100	1039.96	1.06174	0.00120511	Cellular respiration.glycolysis.cytosolic glycolysis.phosphofructokinase activities.ATP-dependent phosphofructokinase
Sly10g0173061	Solyc10g045100	19.9968	-2.40136	0.0312301	Cellular respiration.glycolysis.cytosolic glycolysis.phosphoglycerate mutase
Sly01g0013491	Solyc01g049650	6550.12	-0.862773	3.80624e-18	Cellular respiration.glycolysis.cytosolic glycolysis.pyruvate kinase
Sly04g0231491	Solyc04g008740	22517.5	0.419697	0.00843227	Cellular respiration.glycolysis.cytosolic glycolysis.pyruvate kinase
Sly02g0336751	Solyc02g080630	25813.1	0.460117	2.15295e-06	Cellular respiration.glycolysis.methylglyoxal degradation.lactoyl-glutathione lyase (GLX1)
Sly01g0040821	Solyc01g105220	348.363	0.918687	0.00855079	Cellular respiration.oxidative phosphorylation.alternative NAD(P)H dehydrogenase activities.alternative oxidase (AOx)
Sly08g0277781	Solyc08g075540	261.116	0.652073	0.0169392	Cellular respiration.oxidative phosphorylation.alternative NAD(P)H dehydrogenase activities.alternative oxidase (AOx)
Sly07g0125631	Solyc07g054670	81.7798	1.57475	0.000553994	Cellular respiration.oxidative phosphorylation.alternative NAD(P)H dehydrogenase activities.type-II NAD(P)H dehydrogenase activities.NAD(P)H dehydrogenase (NDB)
Sly03g0198701	Solyc03g043750	1459.59	-0.347212	0.0252473	Cellular respiration.oxidative phosphorylation.alternative NAD(P)H dehydrogenase activities.type-II NAD(P)H dehydrogenase activities.NAD(P)H dehydrogenase (NDC)
Sly07g0115211	Solyc07g026770	6038.65	-0.285994	0.0152764	Cellular respiration.oxidative phosphorylation.ATP synthase complex.membrane MF0 subcomplex.subunit g
Sly02g0347721	Solyc02g091130	246.169	1.02323	0.0164867	Cellular respiration.oxidative phosphorylation.ATP synthase complex.peripheral MF1 subcomplex.subunit beta
Sly08g0279871	Solyc08g077410	103.589	2.12859	1.99838e-10	Cellular respiration.oxidative phosphorylation.cytochrome c oxidase complex.core components.component COX6b
Sly12g0066731	Solyc12g042920	1706.15	0.452973	0.0327944	Cellular respiration.oxidative phosphorylation.cytochrome c reductase complex.component cytochrome c1
Sly05g0135021	Solyc05g006520	5221.49	0.479782	0.000163709	Cellular respiration.pyruvate oxidation.mitochondrial pyruvate dehydrogenase complex.component E1 heterodimer.subunit alpha
Sly05g0148481	Solyc05g024160	92.9349	1.24451	0.0310343	Cellular respiration.pyruvate oxidation.mitochondrial pyruvate dehydrogenase complex.component E1 heterodimer.subunit beta
Sly11g0294751	Solyc11g013410	34.7049	-2.46182	0.0272094	Chromatin organisation.chromatin remodeling complexes.additional core components.component BAF47/INI1
Sly00g0385411	Solyc01g090640	287.435	0.783284	7.47676e-05	Chromatin organisation.chromatin remodeling complexes.ATPase modules.Snf2-like group.chromatin remodeling factor (Alc)
Sly06g0355661	Solyc06g009600	35.2638	-2.94436	7.50049e-05	Chromatin organisation.chromatin remodeling complexes.INO80 chromatin remodeling complex.component IES2
Sly02g0323691	Solyc02g062740	2326.74	-0.278896	0.0497097	Chromatin organisation.DNA methylation.RNA-directed DNA methylation (RdDM) pathway.de novo DNA methylase (DRM)
Sly11g0287801	Solyc11g006140	57.6835	-2.68617	4.92429e-06	Chromatin organisation.DNA methylation.RNA-directed DNA methylation (RdDM) pathway.downstream SUVH-DNAJ methylation reader complex.chaperone component DNAJ1/2
Sly02g0328901	Solyc02g069260	5193.27	0.897499	9.34427e-07	Chromatin organisation.DNA methylation.RNA-directed DNA methylation (RdDM) pathway.non-canonical RdDM pathway.siRNA-binding factor (AGO2)
Sly06g0379011	Solyc06g076200	41.7591	-2.99245	8.16869e-05	Chromatin organisation.DNA methylation.RNA-directed DNA methylation (RdDM) pathway.regulatory protein (IDN/IDP)
Sly12g0055741	Solyc12g014410	1491.53	0.414879	0.0288531	Chromatin organisation.DNA methylation.RNA-directed DNA methylation (RdDM) pathway.ribonuclease (RTL2)
Sly08g0273241	Solyc08g066390	173.703	-0.596736	0.0456848	Chromatin organisation.DNA methylation.RNA-directed DNA methylation (RdDM) pathway.RNA polymerase-IV-positioning factor (SHH)
Sly01g0001141	Solyc01g006100	876.413	0.44397	0.0341157	Chromatin organisation.DNA methylation.RNA-independent DNA methylation.DNA chromomethylase (CMT)
Sly08g0259681	Solyc08g005400	1738.61	-0.41444	0.0140574	Chromatin organisation.DNA methylation.RNA-independent DNA methylation.DNA chromomethylase (CMT)
Sly09g0080281	Solyc09g009080	4812.28	-0.597734	0.000267836	Chromatin organisation.DNA methylation.ROS1-mediated DNA demethylation.methylcytosine-specific DNA glycosylase (ROS1)
Sly11g0289401	Solyc11g007580	3724.97	-0.309868	0.00950864	Chromatin organisation.DNA methylation.ROS1-mediated DNA demethylation.methylcytosine-specific DNA glycosylase (ROS1)
Sly07g0128841	Solyc07g062600	3193.27	0.250215	0.0262307	Chromatin organisation.DNA methylation.ROS1-mediated DNA demethylation.ROS1-recruitment complex.component IDM1
Sly11g0313091	Solyc11g073080	367.151	0.582093	0.0168073	Chromatin organisation.DNA methylation.ROS1-mediated DNA demethylation.ROS1-recruitment complex.methylation reader component MBD7
Sly01g0036781	Solyc01g101030	633.929	0.380258	0.0399	Chromatin organisation.histone chaperone activities.FACT histone chaperone complex.component SPT16
Sly08g0272271	Solyc08g065350	1891.99	0.364871	0.00418094	Chromatin organisation.histone modifications.histone deacetylation.HD1 histone deacetylase family.class-III histone deacetylase
Sly12g0068181	Solyc12g049100	29.7364	-2.47755	0.0283744	Chromatin organisation.histone modifications.histone deacetylation.HD1 histone deacetylase family.HDA9-PWR deacetylation complex.component HOS15
Sly12g0071581	Solyc12g088620	45.7597	-3.67289	0.000139302	Chromatin organisation.histone modifications.histone deacetylation.HD1 histone deacetylase family.HDA9-PWR deacetylation complex.component HOS15
Sly12g0071591	Solyc12g088630	16.4645	-4.21403	0.000253858	Chromatin organisation.histone modifications.histone deacetylation.HD1 histone deacetylase family.HDA9-PWR deacetylation complex.component HOS15
Sly11g0308451	Solyc11g066840	12725.7	-0.259465	0.0341011	Chromatin organisation.histone modifications.histone deacetylation.HD2 histone deacetylase
Sly07g0132151	Solyc07g065550	515.831	0.564665	0.0019998	Chromatin organisation.histone modifications.histone deacetylation.SIRTUIN histone deacetylase
Sly02g0349561	Solyc02g092910	924.365	0.512765	0.000272586	Chromatin organisation.histone modifications.histone lysine methylation.histone H3K4/H3K36 methylation reader (MRG)
Sly02g0338541	Solyc02g082400	2102.71	0.396487	0.0308529	Chromatin organisation.histone modifications.histone lysine methylation.JmjC group histone demethylase activities.histone demethylase (KDM3)
Sly02g0337191	Solyc02g081130	168.208	-1.98395	0.000747526	Chromatin organisation.histone modifications.histone ubiquitination.BAH-EMF1 Polycomb gene silencing complex.component BAH
Sly06g0377561	Solyc06g074750	60.884	-1.30953	0.013501	Chromatin organisation.histones.histone (H2B)
Sly07g0132161	Solyc07g065560	27.606	-3.08844	0.0120239	Chromatin organisation.histones.histone (H2B)
Sly06g0378731	Solyc06g075960	9892.11	0.273892	0.0321334	Chromatin organisation.histones.histone (H4)
Sly01g0037311	Solyc01g102490	1254.78	0.387244	0.00898039	Coenzyme metabolism.iron-sulfur cluster assembly machinery.mitochondrial ISC system.assembly phase.adrenodoxin oxidoreductase
Sly03g0220241	Solyc03g115490	687.784	-0.388764	0.0431722	Coenzyme metabolism.iron-sulfur cluster assembly machinery.mitochondrial ISC system.assembly phase.assembly factor (ISD11)
Sly04g0255681	Solyc04g079750	453.077	0.601774	0.00704505	Coenzyme metabolism.lipoic acid biosynthesis.lipoyltransferase
Sly07g0133161	Solyc07g066480	1032.84	0.437468	0.043342	Coenzyme metabolism.molybdenum cofactor biosynthesis.modification.sulfurase
Sly10g0189931	Solyc10g085830	265.483	-0.984223	0.0337148	Coenzyme metabolism.NAD/NADP biosynthesis.NAD homeostasis.nicotinate N-methyltransferase
Sly05g0133571	Solyc05g005180	1487.33	-0.571199	0.00327862	Coenzyme metabolism.phylloquinone biosynthesis.1,4-dihydroxy-2-naphthoyl-CoA synthase
Sly03g0212591	Solyc03g097030	948.471	-0.863613	2.00213e-10	Coenzyme metabolism.prenylquinone biosynthesis.4-hydroxybenzoate biosynthesis.p-coumarate:CoA ligase
Sly07g0109211	Solyc07g008360	387.912	-0.777164	0.000161198	Coenzyme metabolism.prenylquinone biosynthesis.4-hydroxybenzoate biosynthesis.p-coumarate:CoA ligase
Sly09g0103931	Solyc09g092390	57279.1	-0.326485	7.13173e-05	Coenzyme metabolism.S-adenosyl methionine (SAM) cycle.S-adenosyl homocysteine hydrolase
Sly12g0074791	Solyc12g098500	1729.6	-1.06754	4.75058e-09	Coenzyme metabolism.S-adenosyl methionine (SAM) cycle.S-adenosyl homocysteine hydrolase
Sly01g0036821	Solyc01g101060	43517.6	-0.982348	3.36608e-05	Coenzyme metabolism.S-adenosyl methionine (SAM) cycle.S-adenosyl methionine synthetase
Sly09g0079511	Solyc09g008280	53272.3	-0.766287	0.0180831	Coenzyme metabolism.S-adenosyl methionine (SAM) cycle.S-adenosyl methionine synthetase
Sly12g0075331	Solyc12g099000	7070.11	-0.682791	0.004968	Coenzyme metabolism.S-adenosyl methionine (SAM) cycle.S-adenosyl methionine synthetase
Sly07g0129051	Solyc07g062810	434.112	1.14091	9.51675e-10	Coenzyme metabolism.tetrahydrofolate biosynthesis.p-aminobenzoate biosynthesis.aminodeoxychorismate lyase
Sly11g0311191	Solyc11g071280	3820.21	-0.328391	0.0144358	Coenzyme metabolism.tetrahydrofolate biosynthesis.p-aminobenzoate biosynthesis.aminodeoxychorismate lyase
Sly10g0184361	Solyc10g079830	1474.53	0.378364	0.0497152	Coenzyme metabolism.tetrahydrofolate biosynthesis.pterin biosynthesis.dihydroneopterin aldolase
Sly06g0381201	Solyc06g083230	354.314	-0.426634	0.0487725	Coenzyme metabolism.tetrahydrofolate biosynthesis.pterin biosynthesis.GTP-cyclohydrolase (GCH1)
Sly05g0138881	Solyc00g128870	1905.02	-0.540195	1.02321e-07	Coenzyme metabolism.tetrahydrofolate biosynthesis.pterin biosynthesis.Nudix-type hydrolase
Sly05g0160801	Solyc05g055730	763.512	-0.884415	0.000182274	Coenzyme metabolism.tetrahydrofolate biosynthesis.tetrahydrofolate (THF) interconversions.5,10-methylene-THF reductase
Sly04g0252621	Solyc04g076870	5272.91	-0.701853	0.000225895	Coenzyme metabolism.tetrapyrrol biosynthesis.5-aminolevulinic acid formation.glutamyl-tRNA reductase
Sly09g0099231	Solyc09g082600	39.2052	-2.9299	0.00394986	Coenzyme metabolism.tetrapyrrol biosynthesis.chlorophyll metabolism.chlorophyll breakdown.chlorophyllase (CLH)
Sly04g0247681	Solyc04g063240	801.985	-0.950888	2.18476e-07	Coenzyme metabolism.tetrapyrrol biosynthesis.chlorophyll metabolism.chlorophyll breakdown.magnesium dechelatase
Sly03g0223121	Solyc03g118240	3550.48	-0.462987	0.00163551	Coenzyme metabolism.tetrapyrrol biosynthesis.chlorophyll metabolism.Mg-protoporphyrin IX O-methyltransferase
Sly06g0352991	Solyc06g006080	38242.5	0.483627	0.0447476	Coenzyme metabolism.thiamine pyrophosphate biosynthesis.hydroxymethylpyrimidine diphosphate biosynthesis.hydroxymethylpyrimidine phosphate synthase (ThiC)
Sly07g0130571	Solyc07g064160	83925.4	-1.84078	2.55802e-16	Coenzyme metabolism.thiamine pyrophosphate biosynthesis.thiazole biosynthesis.biosynthetic protein (Thi4)
Sly01g0045211	Solyc01g109380	1231.6	-0.343682	0.00509477	Cytoskeleton organisation.cytoskeleton-plasma membrane-cell wall interface.integrin-like protein (AT14a)
Sly01g0028021	Solyc01g090910	1220.85	-0.517357	0.00375081	Cytoskeleton organisation.endoplasmic reticulum-cytoskeleton-plasma membrane interface.contact site protein (VAP27)
Sly01g0028091	Solyc01g090990	993.16	0.56635	7.35941e-05	Cytoskeleton organisation.endoplasmic reticulum-cytoskeleton-plasma membrane interface.contact site protein (VAP27)
Sly10g0169041	Solyc10g018350	975.3	0.412913	0.024703	Cytoskeleton organisation.endoplasmic reticulum-cytoskeleton-plasma membrane interface.contact site protein (VAP27)
Sly11g0307631	Solyc11g065990	121.078	0.765115	0.0407928	Cytoskeleton organisation.microfilament network.actin filament protein
Sly09g0096051	Solyc09g072590	621.812	-0.991575	0.000470285	Cytoskeleton organisation.microfilament network.actin polymerisation.actin-depolymerizing factor (ADF)
Sly06g0381041	Solyc06g083070	5741.7	-0.445155	0.00586326	Cytoskeleton organisation.microfilament network.actin polymerisation.fimbrin actin-crosslinking factor
Sly01g0035241	Solyc01g099650	1764.89	-0.60034	0.000242582	Cytoskeleton organisation.microfilament network.actin polymerisation.formin actin filament elongation factor activities.group-I formin
Sly02g0349131	Solyc02g092470	858.721	-0.664591	1.5272e-06	Cytoskeleton organisation.microfilament network.actin polymerisation.formin actin filament elongation factor activities.group-I formin
Sly07g0123611	Solyc07g052730	32.863	-3.5867	0.000562293	Cytoskeleton organisation.microfilament network.actin polymerisation.formin actin filament elongation factor activities.group-I formin
Sly12g0057891	Solyc12g019480	766.464	-0.89178	0.000374282	Cytoskeleton organisation.microfilament network.actin polymerisation.formin actin filament elongation factor activities.group-I formin
Sly08g0285841	Solyc08g082710	989.133	-0.591547	0.0011823	Cytoskeleton organisation.microfilament network.actin polymerisation.SCAR/WAVE ARP2/3-activating complex.component ABIL
Sly09g0094911	Solyc09g065550	6136.91	0.616871	9.57189e-09	Cytoskeleton organisation.microfilament network.actin-membrane compartment interaction.NET-type actin-membrane nexus protein families.actin-binding protein (NET1)
Sly10g0173231	Solyc10g045290	307.659	-0.6237	0.0144558	Cytoskeleton organisation.microfilament network.actin-membrane compartment interaction.NET-type actin-membrane nexus protein families.actin-binding protein (NET1)
Sly07g0129951	Solyc07g063590	1018.71	-1.24219	1.25442e-26	Cytoskeleton organisation.microfilament network.myosin microfilament-based motor protein activities.class VIII myosin
Sly11g0287881	Solyc11g006220	169.18	-0.687135	0.0120999	Cytoskeleton organisation.microfilament network.myosin microfilament-based motor protein activities.class XI myosin
Sly07g0108041	Solyc07g007390	2041.86	0.279206	0.0358674	Cytoskeleton organisation.microfilament network.myosin microfilament-based motor protein activities.myosin adaptor protein (MadB)
Sly04g0230461	Solyc04g007870	2395.7	0.413736	0.00394986	Cytoskeleton organisation.microfilament network.myosin microfilament-based motor protein activities.myosin receptor (MyoB)
Sly03g0195091	Solyc03g025730	4882.22	0.373035	0.0189667	Cytoskeleton organisation.microtubular network.alpha-beta-Tubulin heterodimer.component beta-Tubulin
Sly10g0185591	Solyc10g080940	23942.8	-0.489991	5.03281e-05	Cytoskeleton organisation.microtubular network.alpha-beta-Tubulin heterodimer.component beta-Tubulin
Sly06g0355831	Solyc06g009780	484.536	0.386406	0.0447319	Cytoskeleton organisation.microtubular network.Kinesin microtubule-based motor protein activities.motor protein (Kinesin-14)
Sly11g0291551	Solyc11g010560	4709.87	-0.300925	0.00798094	Cytoskeleton organisation.microtubular network.Kinesin microtubule-based motor protein activities.motor protein (Kinesin-14)
Sly04g0254421	Solyc04g078610	6585.85	-0.256441	0.0160228	Cytoskeleton organisation.microtubular network.Kinesin microtubule-based motor protein activities.motor protein (Kinesin-4)
Sly09g0078131	Solyc09g007030	104.799	0.966325	0.00152836	Cytoskeleton organisation.microtubular network.Kinesin microtubule-based motor protein activities.motor protein (Kinesin-5)
Sly01g0046331	Solyc01g110380	3418.38	-0.842654	8.90252e-11	Cytoskeleton organisation.microtubular network.Kinesin microtubule-based motor protein activities.motor protein (Kinesin-7)
Sly02g0340691	Solyc02g084390	3487.59	-0.440266	0.000183038	Cytoskeleton organisation.microtubular network.Kinesin microtubule-based motor protein activities.motor protein (Kinesin-7)
Sly12g0059731	Solyc12g068070	604.205	-1.35878	3.38962e-22	Cytoskeleton organisation.microtubular network.microtubule dynamics.cortical microtubule organisation.Exocyst complex recruiting factor (VETH)
Sly06g0375691	Solyc06g073110	2375.3	-0.390587	0.000164592	Cytoskeleton organisation.microtubular network.microtubule dynamics.cortical microtubule organisation.regulatory protein (CORD)
Sly01g0005661	Solyc01g010270	1802.33	-0.841616	7.58376e-08	Cytoskeleton organisation.microtubular network.microtubule dynamics.microtubule (MT) plus-end-tracking.MT plus-end-tracking protein (SPR1)
Sly02g0345641	#N/A	18438.2	-0.715772	1.29639e-14	Cytoskeleton organisation.microtubular network.microtubule dynamics.microtubule (MT) plus-end-tracking.MT plus-end-tracking protein (SPR1)
Sly01g0001941	Solyc01g006830	3985.41	-0.509759	2.10927e-05	Cytoskeleton organisation.microtubular network.microtubule dynamics.microtubule-stabilizing factor (WDL)
Sly05g0136761	Solyc05g008090	1732.4	-1.02602	0.000145782	Cytoskeleton organisation.microtubular network.microtubule dynamics.microtubule-stabilizing factor (WDL)
Sly09g0100191	Solyc09g083400	533.923	-3.69446	5.08706e-80	Cytoskeleton organisation.microtubular network.microtubule dynamics.microtubule-stabilizing factor (WDL)
Sly10g0186421	Solyc10g081730	5652.06	-1.04092	8.97774e-24	Cytoskeleton organisation.microtubular network.microtubule dynamics.microtubule-stabilizing factor (WDL)
Sly08g0264041	Solyc08g013990	1808.01	-0.333654	0.0152683	Cytoskeleton organisation.microtubular network.microtubule Tubulin heterodimer formation.Augmin gamma-Tubulin Ring Complex recruiting complex.component AUG2
Sly07g0106351	Solyc07g005860	947.224	-0.470805	0.00277009	Cytoskeleton organisation.microtubular network.microtubule Tubulin heterodimer formation.Augmin gamma-Tubulin Ring Complex recruiting complex.component AUG8
Sly02g0323451	Solyc02g062540	1057.58	-0.285817	0.0454952	Cytoskeleton organisation.microtubular network.microtubule Tubulin heterodimer formation.CCT-interacting tubulin folding cofactor (PLP3)
Sly02g0325941	Solyc02g065660	970.043	0.372989	0.011884	Cytoskeleton organisation.nuclear dynamics.nuclear movement.myosin-SUN-WIP adaptor (WIT)
Sly10g0163261	Solyc10g006330	789.438	-0.559639	0.00530093	Cytoskeleton organisation.plastid movement.actin stability factor (PMI1/PMI15)
Sly01g0033271	Solyc01g097770	7916.69	0.487138	0.016669	Cytoskeleton organisation.plastid movement.phototropin light receptor (PHOT)
Sly11g0312631	Solyc11g072710	18996.5	-0.381556	2.78572e-05	Cytoskeleton organisation.plastid movement.phototropin light receptor (PHOT)
Sly02g0342791	Solyc02g086350	214.956	-0.577653	0.0168516	Cytoskeleton organisation.plastid movement.WEB1-PMI2 actin filament reorganisation complex.component PMI2
Sly04g0254801	Solyc04g078950	1536.45	0.403983	0.00515307	Cytoskeleton organisation.plastid movement.WEB1-PMI2 actin filament reorganisation complex.component WEB1
Sly10g0185111	Solyc10g080560	191.96	-0.655627	0.0140839	DNA damage response.base excision repair (BER).methyladenine-DNA glycosylase (MAG)
Sly01g0043256	Solyc01g107500	2157.45	0.363033	0.00228792	DNA damage response.DNA repair polymerase activities.DNA polymerase (REV1)
Sly04g0241091	Solyc04g045660	1012.57	0.428512	0.0045722	DNA damage response.mismatch repair (MMR).MLH1-PMS1 heterodimer.component MLH1
Sly01g0004761	Solyc01g009470	6.87638	-3.20127	0.0299632	DNA damage response.nonhomologous end-joining (NHEJ) repair.poly-(ADP-ribose) polymerase (PARP3)
Sly12g0066721	Solyc12g042910	192.417	-1.25056	3.14293e-07	DNA damage response.photoreactivation.6-4-type photolyase (UVR3)
Sly01g0000611	Solyc01g005560	2530.31	-1.06234	8.57448e-32	Enzyme classification.EC_1 oxidoreductases.EC_1.1 oxidoreductase acting on CH-OH group of donor
Sly01g0029431	Solyc01g094240	187.401	0.7862	0.00103976	Enzyme classification.EC_1 oxidoreductases.EC_1.1 oxidoreductase acting on CH-OH group of donor
Sly01g0029441	Solyc01g094240	466.984	0.528293	0.0188569	Enzyme classification.EC_1 oxidoreductases.EC_1.1 oxidoreductase acting on CH-OH group of donor
Sly01g0029451	Solyc01g094240	1353.75	-0.606989	0.0463617	Enzyme classification.EC_1 oxidoreductases.EC_1.1 oxidoreductase acting on CH-OH group of donor
Sly01g0029461	Solyc01g094240	411.388	-0.719793	0.0152718	Enzyme classification.EC_1 oxidoreductases.EC_1.1 oxidoreductase acting on CH-OH group of donor
Sly01g0032931	Solyc01g097390	605.269	-0.350432	0.0426202	Enzyme classification.EC_1 oxidoreductases.EC_1.1 oxidoreductase acting on CH-OH group of donor
Sly02g0318751	Solyc02g022850	235.997	-2.49421	1.73748e-06	Enzyme classification.EC_1 oxidoreductases.EC_1.1 oxidoreductase acting on CH-OH group of donor
Sly02g0327361	Solyc02g067930	1048.47	-0.516894	5.93903e-05	Enzyme classification.EC_1 oxidoreductases.EC_1.1 oxidoreductase acting on CH-OH group of donor
Sly02g0328891	Solyc02g069250	85.0845	2.44666	0.00536309	Enzyme classification.EC_1 oxidoreductases.EC_1.1 oxidoreductase acting on CH-OH group of donor
Sly02g0329351	Solyc02g069690	628.516	0.792465	0.00824424	Enzyme classification.EC_1 oxidoreductases.EC_1.1 oxidoreductase acting on CH-OH group of donor
Sly02g0329761	Solyc02g070060	5.96199	-6.00636	0.00777479	Enzyme classification.EC_1 oxidoreductases.EC_1.1 oxidoreductase acting on CH-OH group of donor
Sly02g0335511	Solyc02g079440	591.386	-0.78617	0.0326908	Enzyme classification.EC_1 oxidoreductases.EC_1.1 oxidoreductase acting on CH-OH group of donor
Sly02g0343121	Solyc02g086610	1659.03	0.32597	0.00931457	Enzyme classification.EC_1 oxidoreductases.EC_1.1 oxidoreductase acting on CH-OH group of donor
Sly03g0203031	Solyc03g059190	24.9058	-1.76464	0.0128694	Enzyme classification.EC_1 oxidoreductases.EC_1.1 oxidoreductase acting on CH-OH group of donor
Sly03g0206811	Solyc03g078440	122.081	-1.42832	2.67486e-05	Enzyme classification.EC_1 oxidoreductases.EC_1.1 oxidoreductase acting on CH-OH group of donor
Sly04g0229901	Solyc04g007400	1067.66	1.43543	1.14733e-09	Enzyme classification.EC_1 oxidoreductases.EC_1.1 oxidoreductase acting on CH-OH group of donor
Sly06g0352531	Solyc06g005720	236.198	0.613019	0.0228387	Enzyme classification.EC_1 oxidoreductases.EC_1.1 oxidoreductase acting on CH-OH group of donor
Sly06g0371721	Solyc06g068740	856.179	0.333451	0.0294094	Enzyme classification.EC_1 oxidoreductases.EC_1.1 oxidoreductase acting on CH-OH group of donor
Sly09g0099361	Solyc09g082720	4756.28	0.770541	0.000235284	Enzyme classification.EC_1 oxidoreductases.EC_1.1 oxidoreductase acting on CH-OH group of donor
Sly09g0104601	Solyc09g097960	17.8607	-2.61513	0.0216982	Enzyme classification.EC_1 oxidoreductases.EC_1.1 oxidoreductase acting on CH-OH group of donor
Sly09g0104611	Solyc09g097970	633.967	-0.59263	0.000287441	Enzyme classification.EC_1 oxidoreductases.EC_1.1 oxidoreductase acting on CH-OH group of donor
Sly09g0104621	Solyc09g097980	272.676	-0.501243	0.0223231	Enzyme classification.EC_1 oxidoreductases.EC_1.1 oxidoreductase acting on CH-OH group of donor
Sly10g0190781	Solyc10g086620	346.04	-2.32247	1.11835e-14	Enzyme classification.EC_1 oxidoreductases.EC_1.1 oxidoreductase acting on CH-OH group of donor
Sly11g0311361	Solyc11g071460	1288.9	-0.496717	0.000476219	Enzyme classification.EC_1 oxidoreductases.EC_1.1 oxidoreductase acting on CH-OH group of donor
Sly12g0071881	Solyc12g088880	298.762	-0.527502	0.00881913	Enzyme classification.EC_1 oxidoreductases.EC_1.1 oxidoreductase acting on CH-OH group of donor
Sly03g0206801	#N/A	5.01885	-4.74979	0.0388119	Enzyme classification.EC_1 oxidoreductases.EC_1.1 oxidoreductase acting on CH-OH group of donor
Sly01g0000551	Solyc01g005510	31.8538	4.3807	3.33136e-05	Enzyme classification.EC_1 oxidoreductases.EC_1.10 oxidoreductase acting on diphenol or related substance as donor
Sly01g0003991	Solyc01g008830	36.466	-2.37042	0.0256151	Enzyme classification.EC_1 oxidoreductases.EC_1.10 oxidoreductase acting on diphenol or related substance as donor
Sly01g0014071	Solyc01g056310	39.6559	4.28891	0.000208381	Enzyme classification.EC_1 oxidoreductases.EC_1.10 oxidoreductase acting on diphenol or related substance as donor
Sly01g0048101	Solyc01g111970	583.274	-1.55795	6.26465e-07	Enzyme classification.EC_1 oxidoreductases.EC_1.10 oxidoreductase acting on diphenol or related substance as donor
Sly02g0325371	Solyc02g065120	2940.44	-1.42424	1.8366e-06	Enzyme classification.EC_1 oxidoreductases.EC_1.10 oxidoreductase acting on diphenol or related substance as donor
Sly02g0336791	Solyc02g080670	126.52	-3.14384	1.86479e-12	Enzyme classification.EC_1 oxidoreductases.EC_1.10 oxidoreductase acting on diphenol or related substance as donor
Sly02g0346911	Solyc02g090360	1111.12	1.83027	0.0116188	Enzyme classification.EC_1 oxidoreductases.EC_1.10 oxidoreductase acting on diphenol or related substance as donor
Sly04g0245781	Solyc04g054690	32.7024	1.79591	0.0402572	Enzyme classification.EC_1 oxidoreductases.EC_1.10 oxidoreductase acting on diphenol or related substance as donor
Sly04g0258301	Solyc04g082140	3666.57	-1.19396	1.54842e-05	Enzyme classification.EC_1 oxidoreductases.EC_1.10 oxidoreductase acting on diphenol or related substance as donor
Sly05g0160791	Solyc05g055720	14.3957	7.30633	0.000173025	Enzyme classification.EC_1 oxidoreductases.EC_1.10 oxidoreductase acting on diphenol or related substance as donor
Sly07g0123061	Solyc07g052230	1188.92	-2.5822	1.23213e-21	Enzyme classification.EC_1 oxidoreductases.EC_1.10 oxidoreductase acting on diphenol or related substance as donor
Sly07g0123071	Solyc07g052240	728.182	-2.53716	5.66412e-17	Enzyme classification.EC_1 oxidoreductases.EC_1.10 oxidoreductase acting on diphenol or related substance as donor
Sly08g0281521	Solyc08g079090	16219.9	0.557111	0.00216827	Enzyme classification.EC_1 oxidoreductases.EC_1.10 oxidoreductase acting on diphenol or related substance as donor
Sly11g0290781	Solyc11g008860	14.0398	5.39756	0.00118593	Enzyme classification.EC_1 oxidoreductases.EC_1.10 oxidoreductase acting on diphenol or related substance as donor
Sly11g0306261	Solyc11g062440	12471.7	0.563219	1.17463e-08	Enzyme classification.EC_1 oxidoreductases.EC_1.10 oxidoreductase acting on diphenol or related substance as donor
Sly01g0034731	Solyc01g099150	136.263	1.34325	0.000226905	Enzyme classification.EC_1 oxidoreductases.EC_1.13 oxidoreductase acting on single donor with incorporation of molecular oxygen (oxygenase)
Sly01g0034771	Solyc01g099190	5920.57	1.08268	2.00401e-08	Enzyme classification.EC_1 oxidoreductases.EC_1.13 oxidoreductase acting on single donor with incorporation of molecular oxygen (oxygenase)
Sly01g0034781	Solyc01g099200	1312.51	-0.766423	0.00251102	Enzyme classification.EC_1 oxidoreductases.EC_1.13 oxidoreductase acting on single donor with incorporation of molecular oxygen (oxygenase)
Sly01g0034791	Solyc01g099210	205.006	-0.72521	0.0047057	Enzyme classification.EC_1 oxidoreductases.EC_1.13 oxidoreductase acting on single donor with incorporation of molecular oxygen (oxygenase)
Sly08g0264051	Solyc08g014000	1212.07	-2.71063	0.000193009	Enzyme classification.EC_1 oxidoreductases.EC_1.13 oxidoreductase acting on single donor with incorporation of molecular oxygen (oxygenase)
Sly01g0001691	Solyc01g006610	35.8705	-7.62824	5.94787e-06	Enzyme classification.EC_1 oxidoreductases.EC_1.14 oxidoreductase acting on paired donor with incorporation or reduction of molecular oxygen
Sly01g0029261	Solyc01g094080	731.95	-1.61359	2.24507e-28	Enzyme classification.EC_1 oxidoreductases.EC_1.14 oxidoreductase acting on paired donor with incorporation or reduction of molecular oxygen
Sly01g0041251	Solyc01g105650	25.9524	-6.26697	3.81574e-05	Enzyme classification.EC_1 oxidoreductases.EC_1.14 oxidoreductase acting on paired donor with incorporation or reduction of molecular oxygen
Sly01g0044731	Solyc01g108860	50.9494	-1.59154	0.00270547	Enzyme classification.EC_1 oxidoreductases.EC_1.14 oxidoreductase acting on paired donor with incorporation or reduction of molecular oxygen
Sly02g0322811	Solyc02g062030	11.9082	3.021	0.0296791	Enzyme classification.EC_1 oxidoreductases.EC_1.14 oxidoreductase acting on paired donor with incorporation or reduction of molecular oxygen
Sly02g0323391	Solyc02g062460	846.665	0.96433	5.11102e-06	Enzyme classification.EC_1 oxidoreductases.EC_1.14 oxidoreductase acting on paired donor with incorporation or reduction of molecular oxygen
Sly02g0324971	Solyc02g064850	302.251	-3.06659	0.0293158	Enzyme classification.EC_1 oxidoreductases.EC_1.14 oxidoreductase acting on paired donor with incorporation or reduction of molecular oxygen
Sly02g0325401	Solyc02g065210	623.555	-2.82841	0.00227973	Enzyme classification.EC_1 oxidoreductases.EC_1.14 oxidoreductase acting on paired donor with incorporation or reduction of molecular oxygen
Sly02g0325411	Solyc02g065220	55.2784	1.90993	9.41178e-05	Enzyme classification.EC_1 oxidoreductases.EC_1.14 oxidoreductase acting on paired donor with incorporation or reduction of molecular oxygen
Sly02g0330281	Solyc02g070580	266.698	-0.795661	0.00212873	Enzyme classification.EC_1 oxidoreductases.EC_1.14 oxidoreductase acting on paired donor with incorporation or reduction of molecular oxygen
Sly02g0331171	Solyc02g071440	46.9576	-3.33798	0.00124276	Enzyme classification.EC_1 oxidoreductases.EC_1.14 oxidoreductase acting on paired donor with incorporation or reduction of molecular oxygen
Sly02g0336421	Solyc02g080330	282.942	-1.14202	0.00737221	Enzyme classification.EC_1 oxidoreductases.EC_1.14 oxidoreductase acting on paired donor with incorporation or reduction of molecular oxygen
Sly02g0346861	Solyc02g090300	189.214	1.74388	5.59728e-12	Enzyme classification.EC_1 oxidoreductases.EC_1.14 oxidoreductase acting on paired donor with incorporation or reduction of molecular oxygen
Sly02g0346901	Solyc02g090350	779.39	-1.29685	1.51047e-05	Enzyme classification.EC_1 oxidoreductases.EC_1.14 oxidoreductase acting on paired donor with incorporation or reduction of molecular oxygen
Sly02g0349521	Solyc02g092860	136.951	-1.69528	0.000557828	Enzyme classification.EC_1 oxidoreductases.EC_1.14 oxidoreductase acting on paired donor with incorporation or reduction of molecular oxygen
Sly02g0349731	Solyc02g093080	4625.1	0.450289	4.40554e-05	Enzyme classification.EC_1 oxidoreductases.EC_1.14 oxidoreductase acting on paired donor with incorporation or reduction of molecular oxygen
Sly02g0342321	Solyc02g094860	1636.95	0.688664	0.00308464	Enzyme classification.EC_1 oxidoreductases.EC_1.14 oxidoreductase acting on paired donor with incorporation or reduction of molecular oxygen
Sly03g0195571	Solyc03g026130	273.937	1.45455	2.47284e-08	Enzyme classification.EC_1 oxidoreductases.EC_1.14 oxidoreductase acting on paired donor with incorporation or reduction of molecular oxygen
Sly03g0212551	Solyc03g096990	1786.59	0.312544	0.0184246	Enzyme classification.EC_1 oxidoreductases.EC_1.14 oxidoreductase acting on paired donor with incorporation or reduction of molecular oxygen
Sly03g0216211	Solyc03g111880	11.2184	2.93379	0.014785	Enzyme classification.EC_1 oxidoreductases.EC_1.14 oxidoreductase acting on paired donor with incorporation or reduction of molecular oxygen
Sly03g0216321	Solyc03g111990	38.5607	-4.31424	1.1931e-07	Enzyme classification.EC_1 oxidoreductases.EC_1.14 oxidoreductase acting on paired donor with incorporation or reduction of molecular oxygen
Sly03g0216351	Solyc03g112010	123.493	-1.45184	0.00285565	Enzyme classification.EC_1 oxidoreductases.EC_1.14 oxidoreductase acting on paired donor with incorporation or reduction of molecular oxygen
Sly03g0221041	Solyc03g116260	15.8165	4.49952	0.000566622	Enzyme classification.EC_1 oxidoreductases.EC_1.14 oxidoreductase acting on paired donor with incorporation or reduction of molecular oxygen
Sly03g0227461	Solyc03g122350	1379.04	2.66037	1.04791e-34	Enzyme classification.EC_1 oxidoreductases.EC_1.14 oxidoreductase acting on paired donor with incorporation or reduction of molecular oxygen
Sly03g0227471	Solyc03g122360	1307.47	1.62339	1.37898e-05	Enzyme classification.EC_1 oxidoreductases.EC_1.14 oxidoreductase acting on paired donor with incorporation or reduction of molecular oxygen
Sly04g0230571	Solyc04g007980	443.864	-0.866496	5.65001e-06	Enzyme classification.EC_1 oxidoreductases.EC_1.14 oxidoreductase acting on paired donor with incorporation or reduction of molecular oxygen
Sly04g0232731	Solyc04g009850	66.0008	-2.76591	2.88769e-06	Enzyme classification.EC_1 oxidoreductases.EC_1.14 oxidoreductase acting on paired donor with incorporation or reduction of molecular oxygen
Sly04g0245311	Solyc04g054220	12.8652	-7.11795	0.000145464	Enzyme classification.EC_1 oxidoreductases.EC_1.14 oxidoreductase acting on paired donor with incorporation or reduction of molecular oxygen
Sly04g0254191	Solyc04g078370	6136.44	-1.81104	0.00161498	Enzyme classification.EC_1 oxidoreductases.EC_1.14 oxidoreductase acting on paired donor with incorporation or reduction of molecular oxygen
Sly04g0256731	Solyc04g080650	86.247	2.1923	0.00169996	Enzyme classification.EC_1 oxidoreductases.EC_1.14 oxidoreductase acting on paired donor with incorporation or reduction of molecular oxygen
Sly05g0140261	Solyc05g011940	13.2773	-4.19209	0.0330992	Enzyme classification.EC_1 oxidoreductases.EC_1.14 oxidoreductase acting on paired donor with incorporation or reduction of molecular oxygen
Sly05g0146101	Solyc05g018130	354.253	0.562704	0.00487683	Enzyme classification.EC_1 oxidoreductases.EC_1.14 oxidoreductase acting on paired donor with incorporation or reduction of molecular oxygen
Sly05g0153901	Solyc05g047680	204.829	-2.55213	1.17419e-10	Enzyme classification.EC_1 oxidoreductases.EC_1.14 oxidoreductase acting on paired donor with incorporation or reduction of molecular oxygen
Sly06g0359361	Solyc06g035760	3544.39	0.602904	0.000229361	Enzyme classification.EC_1 oxidoreductases.EC_1.14 oxidoreductase acting on paired donor with incorporation or reduction of molecular oxygen
Sly06g0370721	Solyc06g066830	135.313	1.79379	9.30158e-05	Enzyme classification.EC_1 oxidoreductases.EC_1.14 oxidoreductase acting on paired donor with incorporation or reduction of molecular oxygen
Sly07g0106651	Solyc07g006140	789.628	0.653342	0.000880702	Enzyme classification.EC_1 oxidoreductases.EC_1.14 oxidoreductase acting on paired donor with incorporation or reduction of molecular oxygen
Sly07g0110731	Solyc07g014670	463.516	-0.812123	1.67825e-06	Enzyme classification.EC_1 oxidoreductases.EC_1.14 oxidoreductase acting on paired donor with incorporation or reduction of molecular oxygen
Sly07g0120021	Solyc07g043420	180714	1.25268	3.55066e-06	Enzyme classification.EC_1 oxidoreductases.EC_1.14 oxidoreductase acting on paired donor with incorporation or reduction of molecular oxygen
Sly07g0120061	Solyc07g043460	11477.8	1.61429	3.67515e-11	Enzyme classification.EC_1 oxidoreductases.EC_1.14 oxidoreductase acting on paired donor with incorporation or reduction of molecular oxygen
Sly07g0125881	Solyc07g054920	196.247	-4.86232	5.10543e-06	Enzyme classification.EC_1 oxidoreductases.EC_1.14 oxidoreductase acting on paired donor with incorporation or reduction of molecular oxygen
Sly07g0125901	Solyc07g054940	97.8391	-4.30397	2.39655e-07	Enzyme classification.EC_1 oxidoreductases.EC_1.14 oxidoreductase acting on paired donor with incorporation or reduction of molecular oxygen
Sly07g0126451	Solyc07g055460	65.2019	-4.21596	3.60586e-07	Enzyme classification.EC_1 oxidoreductases.EC_1.14 oxidoreductase acting on paired donor with incorporation or reduction of molecular oxygen
Sly07g0126461	Solyc07g055470	75.0938	-2.48569	9.47036e-06	Enzyme classification.EC_1 oxidoreductases.EC_1.14 oxidoreductase acting on paired donor with incorporation or reduction of molecular oxygen
Sly07g0126521	Solyc07g055530	925.01	0.410963	0.0439284	Enzyme classification.EC_1 oxidoreductases.EC_1.14 oxidoreductase acting on paired donor with incorporation or reduction of molecular oxygen
Sly07g0126531	Solyc07g055540	1046.63	0.448708	0.0061752	Enzyme classification.EC_1 oxidoreductases.EC_1.14 oxidoreductase acting on paired donor with incorporation or reduction of molecular oxygen
Sly07g0127131	Solyc07g056160	161.935	-1.06619	0.0404128	Enzyme classification.EC_1 oxidoreductases.EC_1.14 oxidoreductase acting on paired donor with incorporation or reduction of molecular oxygen
Sly07g0128761	Solyc07g062520	3080.26	1.33823	8.12131e-06	Enzyme classification.EC_1 oxidoreductases.EC_1.14 oxidoreductase acting on paired donor with incorporation or reduction of molecular oxygen
Sly08g0260001	Solyc08g005650	2633.99	-1.55248	8.55509e-07	Enzyme classification.EC_1 oxidoreductases.EC_1.14 oxidoreductase acting on paired donor with incorporation or reduction of molecular oxygen
Sly08g0278601	Solyc08g076250	783.618	-2.0879	2.84749e-08	Enzyme classification.EC_1 oxidoreductases.EC_1.14 oxidoreductase acting on paired donor with incorporation or reduction of molecular oxygen
Sly08g0280751	Solyc08g078330	21.282	-3.12845	7.38465e-05	Enzyme classification.EC_1 oxidoreductases.EC_1.14 oxidoreductase acting on paired donor with incorporation or reduction of molecular oxygen
Sly08g0281861	Solyc08g083510	36.33	-3.50249	0.0104061	Enzyme classification.EC_1 oxidoreductases.EC_1.14 oxidoreductase acting on paired donor with incorporation or reduction of molecular oxygen
Sly09g0081241	Solyc09g010000	10.2827	-2.95359	0.0172395	Enzyme classification.EC_1 oxidoreductases.EC_1.14 oxidoreductase acting on paired donor with incorporation or reduction of molecular oxygen
Sly09g0081261	Solyc09g010020	152.692	-3.33713	9.49793e-14	Enzyme classification.EC_1 oxidoreductases.EC_1.14 oxidoreductase acting on paired donor with incorporation or reduction of molecular oxygen
Sly09g0100411	Solyc09g089580	2199.59	1.19312	1.07635e-08	Enzyme classification.EC_1 oxidoreductases.EC_1.14 oxidoreductase acting on paired donor with incorporation or reduction of molecular oxygen
Sly10g0162111	Solyc10g005360	12.6957	-2.72142	0.0196091	Enzyme classification.EC_1 oxidoreductases.EC_1.14 oxidoreductase acting on paired donor with incorporation or reduction of molecular oxygen
Sly10g0165031	Solyc10g007930	66.6182	-3.62693	1.37954e-10	Enzyme classification.EC_1 oxidoreductases.EC_1.14 oxidoreductase acting on paired donor with incorporation or reduction of molecular oxygen
Sly10g0168041	Solyc10g017510	326.425	2.01174	4.39142e-16	Enzyme classification.EC_1 oxidoreductases.EC_1.14 oxidoreductase acting on paired donor with incorporation or reduction of molecular oxygen
Sly10g0177701	Solyc10g051020	51.2002	2.60362	5.89241e-07	Enzyme classification.EC_1 oxidoreductases.EC_1.14 oxidoreductase acting on paired donor with incorporation or reduction of molecular oxygen
Sly10g0182041	Solyc10g076660	14.9909	-7.33827	6.70197e-05	Enzyme classification.EC_1 oxidoreductases.EC_1.14 oxidoreductase acting on paired donor with incorporation or reduction of molecular oxygen
Sly10g0182221	Solyc10g076840	333.527	-0.578796	0.0257555	Enzyme classification.EC_1 oxidoreductases.EC_1.14 oxidoreductase acting on paired donor with incorporation or reduction of molecular oxygen
Sly10g0185451	Solyc10g080840	1473.9	-1.06642	0.00160954	Enzyme classification.EC_1 oxidoreductases.EC_1.14 oxidoreductase acting on paired donor with incorporation or reduction of molecular oxygen
Sly10g0189561	Solyc10g085500	403.081	0.805704	0.0140183	Enzyme classification.EC_1 oxidoreductases.EC_1.14 oxidoreductase acting on paired donor with incorporation or reduction of molecular oxygen
Sly11g0312021	Solyc11g072110	2762.16	-1.81005	3.62386e-18	Enzyme classification.EC_1 oxidoreductases.EC_1.14 oxidoreductase acting on paired donor with incorporation or reduction of molecular oxygen
Sly12g0076551	Solyc12g100170	58.766	-1.92534	0.00212775	Enzyme classification.EC_1 oxidoreductases.EC_1.14 oxidoreductase acting on paired donor with incorporation or reduction of molecular oxygen
Sly04g0254151	#N/A	1615.29	-5.52806	4.17734e-06	Enzyme classification.EC_1 oxidoreductases.EC_1.14 oxidoreductase acting on paired donor with incorporation or reduction of molecular oxygen
Sly06g0366541	#N/A	18958.7	1.26283	5.09261e-10	Enzyme classification.EC_1 oxidoreductases.EC_1.14 oxidoreductase acting on paired donor with incorporation or reduction of molecular oxygen
Sly06g0366551	#N/A	6101.56	1.31202	1.39983e-13	Enzyme classification.EC_1 oxidoreductases.EC_1.14 oxidoreductase acting on paired donor with incorporation or reduction of molecular oxygen
Sly09g0093001	#N/A	29.8709	1.78707	0.0430461	Enzyme classification.EC_1 oxidoreductases.EC_1.14 oxidoreductase acting on paired donor with incorporation or reduction of molecular oxygen
Sly09g0104131	#N/A	290.97	1.40218	0.0267849	Enzyme classification.EC_1 oxidoreductases.EC_1.14 oxidoreductase acting on paired donor with incorporation or reduction of molecular oxygen
Sly09g0104211	#N/A	8.73179	-4.6446	0.00551756	Enzyme classification.EC_1 oxidoreductases.EC_1.14 oxidoreductase acting on paired donor with incorporation or reduction of molecular oxygen
Sly12g0068051	#N/A	981.326	-0.480742	0.0281659	Enzyme classification.EC_1 oxidoreductases.EC_1.14 oxidoreductase acting on paired donor with incorporation or reduction of molecular oxygen
Sly02g0343451	Solyc02g086880	15606.2	0.307572	0.00822797	Enzyme classification.EC_1 oxidoreductases.EC_1.17 oxidoreductase acting on CH or CH2 group
Sly01g0007021	Solyc01g011510	1294.37	-0.727932	0.00722502	Enzyme classification.EC_1 oxidoreductases.EC_1.2 oxidoreductase acting on aldehyde or oxo group of donor
Sly02g0341001	Solyc02g084650	3554.86	0.342896	0.0172842	Enzyme classification.EC_1 oxidoreductases.EC_1.2 oxidoreductase acting on aldehyde or oxo group of donor
Sly03g0227421	Solyc03g122310	9440.99	0.61165	3.48507e-07	Enzyme classification.EC_1 oxidoreductases.EC_1.2 oxidoreductase acting on aldehyde or oxo group of donor
Sly04g0237021	#N/A	38.8742	-1.41014	0.0365568	Enzyme classification.EC_1 oxidoreductases.EC_1.2 oxidoreductase acting on aldehyde or oxo group of donor
Sly02g0334941	Solyc02g078940	4356.03	0.40734	6.81216e-05	Enzyme classification.EC_1 oxidoreductases.EC_1.3 oxidoreductase acting on CH-CH group of donor
Sly03g0193501	Solyc03g007200	545.25	0.485639	0.029947	Enzyme classification.EC_1 oxidoreductases.EC_1.3 oxidoreductase acting on CH-CH group of donor
Sly05g0160781	Solyc05g055700	794.106	-0.542871	0.0248562	Enzyme classification.EC_1 oxidoreductases.EC_1.3 oxidoreductase acting on CH-CH group of donor
Sly06g0358711	Solyc06g034120	3409.15	0.312873	0.0132404	Enzyme classification.EC_1 oxidoreductases.EC_1.3 oxidoreductase acting on CH-CH group of donor
Sly07g0120701	Solyc07g045080	963.219	-1.22085	3.627e-10	Enzyme classification.EC_1 oxidoreductases.EC_1.3 oxidoreductase acting on CH-CH group of donor
Sly10g0178171	Solyc10g052490	3073.78	1.14197	3.42873e-11	Enzyme classification.EC_1 oxidoreductases.EC_1.3 oxidoreductase acting on CH-CH group of donor
Sly10g0178191	Solyc10g052510	495.35	0.483534	0.0141557	Enzyme classification.EC_1 oxidoreductases.EC_1.3 oxidoreductase acting on CH-CH group of donor
Sly10g0190341	Solyc10g086220	874.429	0.768227	1.02647e-08	Enzyme classification.EC_1 oxidoreductases.EC_1.3 oxidoreductase acting on CH-CH group of donor
Sly11g0287941	Solyc11g006270	485.182	-0.399518	0.0252286	Enzyme classification.EC_1 oxidoreductases.EC_1.3 oxidoreductase acting on CH-CH group of donor
Sly11g0312571	Solyc11g072650	54.507	-3.00541	0.00452363	Enzyme classification.EC_1 oxidoreductases.EC_1.3 oxidoreductase acting on CH-CH group of donor
Sly12g0054191	Solyc12g010950	560.928	0.506045	0.00558664	Enzyme classification.EC_1 oxidoreductases.EC_1.3 oxidoreductase acting on CH-CH group of donor
Sly12g0054201	Solyc12g010960	128.191	-1.36649	3.24827e-06	Enzyme classification.EC_1 oxidoreductases.EC_1.3 oxidoreductase acting on CH-CH group of donor
Sly12g0074021	Solyc12g096780	53.9904	-3.38681	2.4187e-05	Enzyme classification.EC_1 oxidoreductases.EC_1.3 oxidoreductase acting on CH-CH group of donor
Sly04g0256631	#N/A	267.425	-0.775778	0.0241124	Enzyme classification.EC_1 oxidoreductases.EC_1.3 oxidoreductase acting on CH-CH group of donor
Sly05g0142021	Solyc05g013440	13489	1.04297	8.59305e-09	Enzyme classification.EC_1 oxidoreductases.EC_1.4 oxidoreductase acting on CH-NH2 group of donor
Sly07g0112621	Solyc07g019460	5097.96	0.361767	0.0284933	Enzyme classification.EC_1 oxidoreductases.EC_1.6 oxidoreductase acting on NADH or NADPH
Sly02g0341331	Solyc02g084950	135.181	1.19384	2.34193e-05	Enzyme classification.EC_2 transferases.EC_2.1 transferase transferring one-carbon group
Sly02g0347731	Solyc02g091140	319.332	0.787552	0.0223218	Enzyme classification.EC_2 transferases.EC_2.1 transferase transferring one-carbon group
Sly05g0149881	Solyc05g026350	8.68137	-4.04736	0.0230598	Enzyme classification.EC_2 transferases.EC_2.1 transferase transferring one-carbon group
Sly06g0368191	Solyc06g064500	989.426	-0.851653	5.62442e-09	Enzyme classification.EC_2 transferases.EC_2.1 transferase transferring one-carbon group
Sly06g0368211	Solyc06g064510	164.3	1.30655	0.00486951	Enzyme classification.EC_2 transferases.EC_2.1 transferase transferring one-carbon group
Sly07g0131541	Solyc07g064990	16.4493	-1.80039	0.0434397	Enzyme classification.EC_2 transferases.EC_2.1 transferase transferring one-carbon group
Sly09g0102841	Solyc09g091550	1701.73	2.9455	0.00284692	Enzyme classification.EC_2 transferases.EC_2.1 transferase transferring one-carbon group
Sly12g0052141	Solyc12g009110	84.23	3.40768	1.18724e-08	Enzyme classification.EC_2 transferases.EC_2.1 transferase transferring one-carbon group
Sly02g0334501	Solyc02g078510	37.2259	-2.32905	0.0115091	Enzyme classification.EC_2 transferases.EC_2.3 acyltransferase
Sly02g0337841	Solyc02g081750	460.007	-4.29581	0.0489786	Enzyme classification.EC_2 transferases.EC_2.3 acyltransferase
Sly02g0337851	Solyc02g081760	815.826	-4.60074	0.0398537	Enzyme classification.EC_2 transferases.EC_2.3 acyltransferase
Sly04g0237971	Solyc04g012020	115.113	-1.783	1.80542e-05	Enzyme classification.EC_2 transferases.EC_2.3 acyltransferase
Sly05g0144481	Solyc05g015800	26.3834	1.68149	0.00899942	Enzyme classification.EC_2 transferases.EC_2.3 acyltransferase
Sly05g0155051	Solyc05g050710	586.052	-0.54052	0.00634664	Enzyme classification.EC_2 transferases.EC_2.3 acyltransferase
Sly06g0362551	Solyc06g051320	58.5742	-2.12752	0.0014184	Enzyme classification.EC_2 transferases.EC_2.3 acyltransferase
Sly07g0106221	Solyc07g005760	3414.01	0.750282	3.3531e-09	Enzyme classification.EC_2 transferases.EC_2.3 acyltransferase
Sly07g0107251	Solyc07g006670	1579.87	0.780934	0.0010043	Enzyme classification.EC_2 transferases.EC_2.3 acyltransferase
Sly07g0109261	Solyc07g008390	20.9904	4.09136	6.80378e-06	Enzyme classification.EC_2 transferases.EC_2.3 acyltransferase
Sly07g0117961	Solyc07g041210	1381.34	0.641533	9.62583e-09	Enzyme classification.EC_2 transferases.EC_2.3 acyltransferase
Sly08g0262001	Solyc08g007210	484.527	-1.10644	0.000232708	Enzyme classification.EC_2 transferases.EC_2.3 acyltransferase
Sly08g0264471	Solyc08g014490	68.2421	1.502	0.00854314	Enzyme classification.EC_2 transferases.EC_2.3 acyltransferase
Sly08g0277411	Solyc08g075210	4501.64	1.65417	6.21942e-08	Enzyme classification.EC_2 transferases.EC_2.3 acyltransferase
Sly10g0166011	Solyc10g008650	182.142	-0.995534	0.0216835	Enzyme classification.EC_2 transferases.EC_2.3 acyltransferase
Sly11g0290531	Solyc11g008630	5250.85	-0.252511	0.0343756	Enzyme classification.EC_2 transferases.EC_2.3 acyltransferase
Sly11g0308321	Solyc11g066710	20.8754	-5.94207	6.81216e-05	Enzyme classification.EC_2 transferases.EC_2.3 acyltransferase
Sly11g0308861	Solyc11g067270	45.7112	-2.40757	0.00478734	Enzyme classification.EC_2 transferases.EC_2.3 acyltransferase
Sly12g0048981	Solyc12g005430	1682.03	-0.796828	3.86315e-11	Enzyme classification.EC_2 transferases.EC_2.3 acyltransferase
Sly12g0074011	Solyc12g096770	79.8281	-5.39454	1.1992e-17	Enzyme classification.EC_2 transferases.EC_2.3 acyltransferase
Sly01g0000221	Solyc01g005210	2894.96	-0.603644	0.031226	Enzyme classification.EC_2 transferases.EC_2.4 glycosyltransferase
Sly01g0030951	Solyc01g095620	1696.62	-0.396065	0.0145175	Enzyme classification.EC_2 transferases.EC_2.4 glycosyltransferase
Sly01g0040961	Solyc01g105350	946.457	2.39194	0.00636594	Enzyme classification.EC_2 transferases.EC_2.4 glycosyltransferase
Sly01g0040971	Solyc01g105360	518.076	-0.591735	0.0197694	Enzyme classification.EC_2 transferases.EC_2.4 glycosyltransferase
Sly01g0043291	Solyc01g107560	63.321	-2.30953	4.45706e-06	Enzyme classification.EC_2 transferases.EC_2.4 glycosyltransferase
Sly02g0329721	Solyc02g070020	27.6743	2.25162	0.00117631	Enzyme classification.EC_2 transferases.EC_2.4 glycosyltransferase
Sly02g0334581	Solyc02g078590	2538.92	0.473634	1.27112e-06	Enzyme classification.EC_2 transferases.EC_2.4 glycosyltransferase
Sly02g0337781	Solyc02g081690	188.452	-1.17973	0.00150755	Enzyme classification.EC_2 transferases.EC_2.4 glycosyltransferase
Sly02g0347971	Solyc02g091350	699.679	0.445603	0.00630936	Enzyme classification.EC_2 transferases.EC_2.4 glycosyltransferase
Sly03g0202141	Solyc03g058370	67.946	-2.51407	7.62447e-05	Enzyme classification.EC_2 transferases.EC_2.4 glycosyltransferase
Sly03g0207071	Solyc03g078720	591.097	0.480393	0.00167858	Enzyme classification.EC_2 transferases.EC_2.4 glycosyltransferase
Sly03g0207081	Solyc03g078730	347.237	0.561854	0.00315377	Enzyme classification.EC_2 transferases.EC_2.4 glycosyltransferase
Sly03g0207091	Solyc03g078770	500.269	0.752937	0.00265435	Enzyme classification.EC_2 transferases.EC_2.4 glycosyltransferase
Sly03g0207171	Solyc03g078810	48.0793	-1.50209	0.00735772	Enzyme classification.EC_2 transferases.EC_2.4 glycosyltransferase
Sly04g0251121	Solyc04g074330	72.6746	2.74865	1.81135e-09	Enzyme classification.EC_2 transferases.EC_2.4 glycosyltransferase
Sly04g0251131	Solyc04g074340	3515.23	1.15317	1.56222e-11	Enzyme classification.EC_2 transferases.EC_2.4 glycosyltransferase
Sly04g0254891	Solyc04g079030	155.687	1.20725	2.46226e-06	Enzyme classification.EC_2 transferases.EC_2.4 glycosyltransferase
Sly04g0254911	Solyc04g079050	806.066	1.24017	2.13065e-07	Enzyme classification.EC_2 transferases.EC_2.4 glycosyltransferase
Sly05g0134421	Solyc05g005930	1009.53	0.611246	0.00165448	Enzyme classification.EC_2 transferases.EC_2.4 glycosyltransferase
Sly05g0139921	Solyc05g010710	40.7381	-1.33284	0.0297681	Enzyme classification.EC_2 transferases.EC_2.4 glycosyltransferase
Sly05g0157631	Solyc05g052870	828.71	1.03412	1.56454e-12	Enzyme classification.EC_2 transferases.EC_2.4 glycosyltransferase
Sly06g0380201	Solyc06g082300	189.304	-1.12533	0.00417459	Enzyme classification.EC_2 transferases.EC_2.4 glycosyltransferase
Sly07g0119791	Solyc07g043120	1106.39	1.05814	0.0013163	Enzyme classification.EC_2 transferases.EC_2.4 glycosyltransferase
Sly07g0120091	Solyc07g043490	9239.2	1.33996	1.56018e-08	Enzyme classification.EC_2 transferases.EC_2.4 glycosyltransferase
Sly07g0120101	Solyc07g043500	10636.9	1.72808	2.43118e-10	Enzyme classification.EC_2 transferases.EC_2.4 glycosyltransferase
Sly08g0279081	Solyc08g076650	11974.9	0.44737	0.00146778	Enzyme classification.EC_2 transferases.EC_2.4 glycosyltransferase
Sly09g0083881	Solyc09g014390	53.9596	1.36472	0.00234016	Enzyme classification.EC_2 transferases.EC_2.4 glycosyltransferase
Sly09g0104021	Solyc09g092480	43.7141	3.14068	0.000770316	Enzyme classification.EC_2 transferases.EC_2.4 glycosyltransferase
Sly09g0104031	Solyc09g092490	129.055	1.59159	8.25441e-05	Enzyme classification.EC_2 transferases.EC_2.4 glycosyltransferase
Sly10g0189301	Solyc10g085230	757.941	-1.70152	1.15354e-10	Enzyme classification.EC_2 transferases.EC_2.4 glycosyltransferase
Sly10g0190361	Solyc10g086240	957.126	1.65708	1.09884e-32	Enzyme classification.EC_2 transferases.EC_2.4 glycosyltransferase
Sly11g0289261	Solyc11g007470	9.64729	-4.81563	0.0122535	Enzyme classification.EC_2 transferases.EC_2.4 glycosyltransferase
Sly11g0291761	Solyc11g010760	559.887	0.479509	0.0205624	Enzyme classification.EC_2 transferases.EC_2.4 glycosyltransferase
Sly11g0291811	Solyc11g010810	5116.39	0.524453	0.0310341	Enzyme classification.EC_2 transferases.EC_2.4 glycosyltransferase
Sly11g0305821	Solyc11g061980	21.2853	2.51251	0.0152521	Enzyme classification.EC_2 transferases.EC_2.4 glycosyltransferase
Sly12g0052991	Solyc12g009920	1678.25	0.916704	2.20673e-05	Enzyme classification.EC_2 transferases.EC_2.4 glycosyltransferase
Sly12g0070621	Solyc12g057080	19.2075	-2.85118	0.00221679	Enzyme classification.EC_2 transferases.EC_2.4 glycosyltransferase
Sly12g0071661	Solyc12g088690	152.866	-0.748887	0.0194463	Enzyme classification.EC_2 transferases.EC_2.4 glycosyltransferase
Sly12g0071671	Solyc12g088700	1153.55	-0.332229	0.0443726	Enzyme classification.EC_2 transferases.EC_2.4 glycosyltransferase
Sly12g0074111	Solyc12g096870	385.613	-2.24401	8.92756e-13	Enzyme classification.EC_2 transferases.EC_2.4 glycosyltransferase
Sly12g0054271	#N/A	438.002	2.08517	1.0273e-09	Enzyme classification.EC_2 transferases.EC_2.4 glycosyltransferase
Sly01g0030001	Solyc01g094790	5013.31	0.391436	0.000550551	Enzyme classification.EC_2 transferases.EC_2.5 transferase transferring alkyl or aryl group, other than methyl group
Sly01g0033441	Solyc01g097930	369.599	-0.899287	0.0168585	Enzyme classification.EC_2 transferases.EC_2.5 transferase transferring alkyl or aryl group, other than methyl group
Sly10g0167891	Solyc10g012370	1496.78	-0.433267	9.3166e-05	Enzyme classification.EC_2 transferases.EC_2.5 transferase transferring alkyl or aryl group, other than methyl group
Sly07g0124661	Solyc07g053720	993.467	-0.521825	0.0136502	Enzyme classification.EC_2 transferases.EC_2.6 transferase transferring nitrogenous group
Sly01g0001571	Solyc01g006520	408.863	-0.951274	4.65089e-05	Enzyme classification.EC_2 transferases.EC_2.7 transferase transferring phosphorus-containing group
Sly01g0028291	Solyc01g091210	452.709	-0.494654	0.0104873	Enzyme classification.EC_2 transferases.EC_2.7 transferase transferring phosphorus-containing group
Sly02g0324361	Solyc02g063330	427.607	0.675698	0.0146809	Enzyme classification.EC_2 transferases.EC_2.7 transferase transferring phosphorus-containing group
Sly02g0325081	Solyc02g064930	13.8965	-2.8534	0.0201911	Enzyme classification.EC_2 transferases.EC_2.7 transferase transferring phosphorus-containing group
Sly02g0337581	Solyc02g081480	127.334	-1.24859	6.43589e-06	Enzyme classification.EC_2 transferases.EC_2.7 transferase transferring phosphorus-containing group
Sly02g0337591	Solyc02g081500	656.5	-0.496197	0.0394433	Enzyme classification.EC_2 transferases.EC_2.7 transferase transferring phosphorus-containing group
Sly03g0192071	Solyc03g005960	284.772	-1.20569	4.27979e-06	Enzyme classification.EC_2 transferases.EC_2.7 transferase transferring phosphorus-containing group
Sly03g0193061	Solyc03g006780	83.1511	-1.50797	0.000970915	Enzyme classification.EC_2 transferases.EC_2.7 transferase transferring phosphorus-containing group
Sly03g0206701	Solyc03g078360	29.2103	2.60775	0.000117507	Enzyme classification.EC_2 transferases.EC_2.7 transferase transferring phosphorus-containing group
Sly03g0206711	Solyc03g078370	9.21524	4.1662	0.0296017	Enzyme classification.EC_2 transferases.EC_2.7 transferase transferring phosphorus-containing group
Sly03g0212741	Solyc03g097150	294.038	0.727162	0.00031132	Enzyme classification.EC_2 transferases.EC_2.7 transferase transferring phosphorus-containing group
Sly03g0227941	Solyc03g123780	499.765	0.457583	0.0398332	Enzyme classification.EC_2 transferases.EC_2.7 transferase transferring phosphorus-containing group
Sly04g0248661	Solyc04g071120	1183.09	-2.06156	4.41837e-35	Enzyme classification.EC_2 transferases.EC_2.7 transferase transferring phosphorus-containing group
Sly04g0252731	Solyc04g077010	914.71	0.943145	0.00123855	Enzyme classification.EC_2 transferases.EC_2.7 transferase transferring phosphorus-containing group
Sly05g0137811	Solyc05g009050	370.04	-0.77143	8.30174e-06	Enzyme classification.EC_2 transferases.EC_2.7 transferase transferring phosphorus-containing group
Sly06g0366131	Solyc06g060690	187.428	1.6567	0.000397865	Enzyme classification.EC_2 transferases.EC_2.7 transferase transferring phosphorus-containing group
Sly06g0374911	Solyc06g072380	2796.84	-0.434583	0.00773905	Enzyme classification.EC_2 transferases.EC_2.7 transferase transferring phosphorus-containing group
Sly06g0375331	Solyc06g072740	529.64	0.860582	0.00365357	Enzyme classification.EC_2 transferases.EC_2.7 transferase transferring phosphorus-containing group
Sly06g0380081	Solyc06g082190	1117.97	0.417482	0.0286666	Enzyme classification.EC_2 transferases.EC_2.7 transferase transferring phosphorus-containing group
Sly07g0127431	Solyc07g056410	201.535	1.24877	2.41409e-06	Enzyme classification.EC_2 transferases.EC_2.7 transferase transferring phosphorus-containing group
Sly07g0132341	Solyc07g065710	3660.65	-0.428061	2.40861e-06	Enzyme classification.EC_2 transferases.EC_2.7 transferase transferring phosphorus-containing group
Sly08g0264631	Solyc08g015630	1014.48	0.380055	0.026089	Enzyme classification.EC_2 transferases.EC_2.7 transferase transferring phosphorus-containing group
Sly08g0280171	Solyc08g077780	323.157	-0.760063	0.00188851	Enzyme classification.EC_2 transferases.EC_2.7 transferase transferring phosphorus-containing group
Sly08g0280181	Solyc08g077780	333.061	-0.931206	2.3028e-06	Enzyme classification.EC_2 transferases.EC_2.7 transferase transferring phosphorus-containing group
Sly09g0080081	Solyc09g008840	1605.9	0.468035	0.0312423	Enzyme classification.EC_2 transferases.EC_2.7 transferase transferring phosphorus-containing group
Sly09g0103361	Solyc09g092010	1172.58	-1.06923	1.37902e-05	Enzyme classification.EC_2 transferases.EC_2.7 transferase transferring phosphorus-containing group
Sly10g0177481	Solyc10g050850	632.204	-0.421143	0.0497515	Enzyme classification.EC_2 transferases.EC_2.7 transferase transferring phosphorus-containing group
Sly10g0187481	Solyc10g083720	4832.43	0.648921	0.000615364	Enzyme classification.EC_2 transferases.EC_2.7 transferase transferring phosphorus-containing group
Sly11g0289081	Solyc11g007250	1832.18	-0.31194	0.0455056	Enzyme classification.EC_2 transferases.EC_2.7 transferase transferring phosphorus-containing group
Sly11g0289211	Solyc11g007400	16.1942	4.57502	7.70238e-05	Enzyme classification.EC_2 transferases.EC_2.7 transferase transferring phosphorus-containing group
Sly09g0090781	Solyc00g227960	32.1697	-2.86416	0.0199979	Enzyme classification.EC_2 transferases.EC_2.8 transferase transferring sulfur-containing group
Sly03g0219411	Solyc03g114800	1700.4	0.820366	0.0288954	Enzyme classification.EC_2 transferases.EC_2.8 transferase transferring sulfur-containing group
Sly10g0170081	Solyc10g019210	48.053	-3.71905	3.91131e-05	Enzyme classification.EC_2 transferases.EC_2.8 transferase transferring sulfur-containing group
Sly10g0170091	Solyc10g019220	9.41724	-5.68116	0.00166501	Enzyme classification.EC_2 transferases.EC_2.8 transferase transferring sulfur-containing group
Sly12g0058631	Solyc12g021140	36.9312	-3.34577	0.00161858	Enzyme classification.EC_2 transferases.EC_2.8 transferase transferring sulfur-containing group
Sly11g0299331	#N/A	24.6038	-4.1367	0.000211131	Enzyme classification.EC_2 transferases.EC_2.8 transferase transferring sulfur-containing group
Sly05g0138231	Solyc05g009430	139.392	-1.81303	0.00102777	Enzyme classification.EC_3 hydrolases.EC_3.1 hydrolase acting on ester bond
Sly12g0054401	Solyc12g011160	2672.62	-0.409885	0.0142089	Enzyme classification.EC_3 hydrolases.EC_3.1 hydrolase acting on ester bond
Sly01g0005751	Solyc01g010390	1956.76	-0.754449	0.0129027	Enzyme classification.EC_3 hydrolases.EC_3.2 glycosylase
Sly01g0024411	Solyc01g074030	4895.56	-0.493594	0.0212064	Enzyme classification.EC_3 hydrolases.EC_3.2 glycosylase
Sly01g0023411	Solyc01g081160	310.728	1.06415	0.00109317	Enzyme classification.EC_3 hydrolases.EC_3.2 glycosylase
Sly03g0214901	Solyc03g019790	6695.43	-0.731937	1.39944e-05	Enzyme classification.EC_3 hydrolases.EC_3.2 glycosylase
Sly04g0229641	Solyc04g007160	2355.37	0.896601	1.65571e-16	Enzyme classification.EC_3 hydrolases.EC_3.2 glycosylase
Sly04g0231481	Solyc04g008730	3088.23	-0.969966	4.31313e-05	Enzyme classification.EC_3 hydrolases.EC_3.2 glycosylase
Sly04g0232501	Solyc04g009630	1706.34	-0.408968	0.00155785	Enzyme classification.EC_3 hydrolases.EC_3.2 glycosylase
Sly04g0236541	Solyc04g016470	72.1916	1.24221	0.000460693	Enzyme classification.EC_3 hydrolases.EC_3.2 glycosylase
Sly04g0256251	Solyc04g080260	1775.16	0.669218	1.13748e-07	Enzyme classification.EC_3 hydrolases.EC_3.2 glycosylase
Sly05g0159411	Solyc05g054440	6.48619	5.15835	0.0152521	Enzyme classification.EC_3 hydrolases.EC_3.2 glycosylase
Sly06g0371841	Solyc06g068860	5783.43	0.403347	7.79446e-06	Enzyme classification.EC_3 hydrolases.EC_3.2 glycosylase
Sly07g0109001	Solyc07g008150	891.291	0.462246	0.00694684	Enzyme classification.EC_3 hydrolases.EC_3.2 glycosylase
Sly08g0266971	Solyc08g044510	84.6945	-2.45755	2.26142e-06	Enzyme classification.EC_3 hydrolases.EC_3.2 glycosylase
Sly08g0276501	Solyc08g074390	2080.67	0.827023	2.34287e-05	Enzyme classification.EC_3 hydrolases.EC_3.2 glycosylase
Sly08g0286481	Solyc08g083310	2762.87	0.5975	5.49697e-06	Enzyme classification.EC_3 hydrolases.EC_3.2 glycosylase
Sly09g0097641	Solyc09g075060	24.6302	-2.13726	0.0309636	Enzyme classification.EC_3 hydrolases.EC_3.2 glycosylase
Sly10g0173191	Solyc10g045240	330.692	2.43955	2.05662e-06	Enzyme classification.EC_3 hydrolases.EC_3.2 glycosylase
Sly02g0332531	Solyc02g076710	14871.1	1.52415	1.11164e-11	Enzyme classification.EC_3 hydrolases.EC_3.4 hydrolase acting on peptide bond (peptidase)
Sly02g0332791	Solyc02g076980	15.3326	5.50162	0.000141164	Enzyme classification.EC_3 hydrolases.EC_3.4 hydrolase acting on peptide bond (peptidase)
Sly02g0332851	Solyc02g077040	166.877	5.28017	1.76747e-19	Enzyme classification.EC_3 hydrolases.EC_3.4 hydrolase acting on peptide bond (peptidase)
Sly02g0342051	Solyc02g085640	2085.4	0.697067	9.16899e-10	Enzyme classification.EC_3 hydrolases.EC_3.4 hydrolase acting on peptide bond (peptidase)
Sly03g0192371	Solyc03g006210	59.3272	3.35773	4.26805e-05	Enzyme classification.EC_3 hydrolases.EC_3.4 hydrolase acting on peptide bond (peptidase)
Sly04g0256951	Solyc04g080880	904.135	-0.389453	0.0228416	Enzyme classification.EC_3 hydrolases.EC_3.4 hydrolase acting on peptide bond (peptidase)
Sly04g0258261	Solyc04g082120	1032.79	2.1195	2.10489e-49	Enzyme classification.EC_3 hydrolases.EC_3.4 hydrolase acting on peptide bond (peptidase)
Sly07g0128541	Solyc07g062270	714.864	-0.390766	0.0108359	Enzyme classification.EC_3 hydrolases.EC_3.4 hydrolase acting on peptide bond (peptidase)
Sly07g0128551	Solyc07g062280	23.9769	-2.62304	0.001766	Enzyme classification.EC_3 hydrolases.EC_3.4 hydrolase acting on peptide bond (peptidase)
Sly09g0099861	Solyc09g083120	633.806	-0.542248	0.0354254	Enzyme classification.EC_3 hydrolases.EC_3.4 hydrolase acting on peptide bond (peptidase)
Sly12g0071641	Solyc12g088670	1069.46	-1.14185	0.000341238	Enzyme classification.EC_3 hydrolases.EC_3.4 hydrolase acting on peptide bond (peptidase)
Sly01g0048441	Solyc01g112280	5197.6	0.532667	0.000410178	Enzyme classification.EC_3 hydrolases.EC_3.5 hydrolase acting on carbon-nitrogen bond, other than peptide bond
Sly11g0313161	Solyc11g073160	400.403	-0.764162	0.00238078	Enzyme classification.EC_3 hydrolases.EC_3.5 hydrolase acting on carbon-nitrogen bond, other than peptide bond
Sly10g0169991	Solyc10g019190	41.1155	-1.40162	0.0107574	Enzyme classification.EC_3 hydrolases.EC_3.6 hydrolase acting on acid anhydride
Sly10g0175211	Solyc10g047950	2306.67	-0.641314	1.91936e-05	Enzyme classification.EC_3 hydrolases.EC_3.6 hydrolase acting on acid anhydride
Sly12g0074851	Solyc12g098550	399.802	0.861867	0.00645949	Enzyme classification.EC_3 hydrolases.EC_3.6 hydrolase acting on acid anhydride
Sly06g0365411	Solyc06g060010	107.178	-1.42614	0.00766231	Enzyme classification.EC_4 lyases.EC_4.2 carbon-oxygen lyase
Sly08g0259991	Solyc08g005640	416.432	1.27399	0.00441213	Enzyme classification.EC_4 lyases.EC_4.2 carbon-oxygen lyase
Sly09g0081071	Solyc09g009830	1612.77	1.9739	6.97888e-20	Enzyme classification.EC_4 lyases.EC_4.2 carbon-oxygen lyase
Sly09g0101331	Solyc09g090430	849.826	-0.738042	0.00857916	Enzyme classification.EC_4 lyases.EC_4.2 carbon-oxygen lyase
Sly10g0162061	Solyc10g005320	35.7607	-2.12848	0.00823369	Enzyme classification.EC_4 lyases.EC_4.2 carbon-oxygen lyase
Sly11g0310391	Solyc11g069640	28.452	2.25323	0.000122246	Enzyme classification.EC_4 lyases.EC_4.2 carbon-oxygen lyase
Sly02g0339051	Solyc02g082900	7037.82	1.4935	7.66677e-16	Enzyme classification.EC_4 lyases.EC_4.3 carbon-nitrogen lyase
Sly05g0149371	Solyc05g025810	144.385	-1.03553	0.00270577	Enzyme classification.EC_4 lyases.EC_4.3 carbon-nitrogen lyase
Sly07g0126711	Solyc07g055740	95.7263	-1.11242	0.0278807	Enzyme classification.EC_4 lyases.EC_4.3 carbon-nitrogen lyase
Sly05g0146851	Solyc05g018700	6271.48	0.260671	0.0240759	Enzyme classification.EC_5 isomerases.EC_5.3 intramolecular oxidoreductase
Sly01g0021301	Solyc01g079240	4342.86	-0.955178	7.46675e-10	Enzyme classification.EC_6 ligases.EC_6.2 ligase forming carbon-sulfur bond
Sly08g0282341	Solyc08g079730	1477.71	1.36077	5.37176e-25	External stimuli response.carbon dioxide.sensing and signalling.bicarbonate signal transducer (RHC1)
Sly03g0218701	Solyc03g114210	321.77	-1.66806	2.8416e-16	External stimuli response.carbon dioxide.sensing and signalling.signal transducer kinase (CBC)
Sly06g0373671	Solyc06g071410	2427.71	-0.370639	0.0157523	External stimuli response.carbon dioxide.sensing and signalling.signal transducer kinase (CBC)
Sly01g0044101	Solyc01g108280	2841.09	0.250877	0.0461393	External stimuli response.carbon dioxide.sensing and signalling.signal transducer kinase (OST1)
Sly07g0118711	Solyc07g042100	40.9492	-6.91825	1.74929e-08	External stimuli response.gravity.sensing and signalling.signalling protein factor (LAZY)
Sly10g0180931	Solyc10g074680	10.358	-3.86078	0.00393983	External stimuli response.gravity.sensing and signalling.transcription factor (SCR)
Sly02g0349031	Solyc02g092370	198.565	1.62373	1.82432e-12	External stimuli response.gravity.sensing and signalling.transcription factor (SHR)
Sly08g0264091	Solyc08g014030	244.963	-1.29484	3.10901e-10	External stimuli response.gravity.sensing and signalling.transcription factor (SHR)
Sly09g0078161	Solyc09g007060	193.206	-0.991891	8.12281e-06	External stimuli response.gravity.sensing and signalling.ubiquitin protein ligase (SGR9)
Sly04g0252611	Solyc04g076860	593.309	-1.24654	2.15019e-08	External stimuli response.gravity.sensing and signalling.ubiquitin protein ligase (WAV3)
Sly11g0293261	Solyc11g011980	163.469	-3.48493	9.24624e-31	External stimuli response.light.red/far red light.CUL4-DDB1 ubiquitination complex.COP1-SPA substrate adaptor subcomplex.component COP1
Sly10g0190711	Solyc10g086560	3689.03	-0.525599	0.000585615	External stimuli response.light.red/far red light.PHY-A translocation regulator (FHY1/FHL)
Sly01g0017001	Solyc01g059870	4113.1	0.444615	0.00776362	External stimuli response.light.red/far red light.phytochrome photoreceptor (PHY)
Sly05g0158201	Solyc05g053410	713.868	-0.966407	1.55217e-11	External stimuli response.light.red/far red light.phytochrome photoreceptor (PHY)
Sly07g0121121	Solyc07g045480	1257.71	0.356741	0.0220744	External stimuli response.light.red/far red light.phytochrome photoreceptor (PHY)
Sly06g0354071	Solyc06g008030	824.993	-0.578192	0.0081296	External stimuli response.light.red/far red light.transcriptional regulator (PIF)
Sly07g0120171	Solyc07g043580	839.634	-1.20007	3.12436e-13	External stimuli response.light.red/far red light.transcriptional regulator (PIF)
Sly01g0005521	Solyc01g010130	754.143	-0.415266	0.0176631	External stimuli response.light.UV-A/blue light.cryptochrome-mediated photoperception.transcriptional regulator (CIB)
Sly01g0045591	Solyc01g109700	1133.92	0.950633	2.44584e-07	External stimuli response.light.UV-A/blue light.cryptochrome-mediated photoperception.transcriptional regulator (CIB)
Sly03g0197791	Solyc03g034000	8.4189	-5.51251	0.00172849	External stimuli response.light.UV-A/blue light.cryptochrome-mediated photoperception.transcriptional regulator (CIB)
Sly04g0253251	Solyc04g077480	775.025	0.450356	0.00318816	External stimuli response.light.UV-A/blue light.cryptochrome-mediated photoperception.transcriptional regulator (CIB)
Sly05g0135151	Solyc05g006650	3108.85	-0.384695	0.00362042	External stimuli response.light.UV-A/blue light.cryptochrome-mediated photoperception.transcriptional regulator (CIB)
Sly05g0139831	Solyc05g010610	1134.29	0.335059	0.0177147	External stimuli response.light.UV-A/blue light.cryptochrome-mediated photoperception.transcriptional regulator (CIB)
Sly09g0090501	Solyc09g057710	1859.47	0.314932	0.00397342	External stimuli response.light.UV-A/blue light.cryptochrome-mediated photoperception.transcriptional regulator (CIB)
Sly05g0135601	Solyc05g007020	1335.11	-0.571224	0.00601419	External stimuli response.light.UV-A/blue light.PLP-mediated photoperception.photoreceptor (PLP)
Sly11g0286791	Solyc11g005190	139.053	-1.38413	0.0232654	External stimuli response.light.UV-B light.regulatory protein (RUP)
Sly08g0269921	Solyc08g061130	382.563	-1.05742	1.9216e-10	External stimuli response.light.UV-B light.transcriptional regulator (HY5)
Sly07g0106891	Solyc07g006380	303265	-1.07141	2.11104e-10	External stimuli response.pathogen.defense mechanisms.defensin activities.defensin (PDF2)
Sly07g0108491	Solyc07g007730	10.2358	6.81562	0.000208381	External stimuli response.pathogen.defense mechanisms.defensin activities.defensin (PDF2)
Sly07g0108531	Solyc07g007750	148191	1.37965	9.15106e-25	External stimuli response.pathogen.defense mechanisms.defensin activities.defensin (PDF2)
Sly07g0108541	Solyc07g007760	19023.8	-1.45959	2.65769e-36	External stimuli response.pathogen.defense mechanisms.defensin activities.defensin (PDF2)
Sly11g0288751	Solyc11g006950	12.4135	-2.83837	0.0165877	External stimuli response.pathogen.defense mechanisms.defensin activities.defensin (PDF2)
Sly11g0300431	Solyc11g028070	81.5303	-1.40698	0.000166872	External stimuli response.pathogen.defense mechanisms.defensin activities.defensin (PDF2)
Sly01g0012021	#N/A	136.05	-4.18157	0.0155005	External stimuli response.pathogen.defense mechanisms.defensin activities.defensin (PDF3)
Sly03g0204921	#N/A	128.278	-4.83469	0.000247597	External stimuli response.pathogen.defense mechanisms.defensin activities.defensin (PDF3)
Sly05g0140541	#N/A	31.5938	-2.713	0.0236033	External stimuli response.pathogen.defense mechanisms.defensin activities.defensin (PDF3)
Sly07g0106041	#N/A	29.0373	-6.41608	2.31747e-05	External stimuli response.pathogen.defense mechanisms.defensin activities.defensin (PDF3)
Sly07g0106051	#N/A	500.564	-1.18352	0.00298043	External stimuli response.pathogen.defense mechanisms.defensin activities.defensin (PDF3)
Sly07g0106111	#N/A	127.25	-4.21515	0.00730317	External stimuli response.pathogen.defense mechanisms.defensin activities.defensin (PDF3)
Sly07g0106121	#N/A	35.6681	-3.74202	0.00149511	External stimuli response.pathogen.defense mechanisms.defensin activities.defensin (PDF3)
Sly10g0183381	#N/A	13.6347	-4.23784	0.00859837	External stimuli response.pathogen.defense mechanisms.defensin activities.defensin (PDF3)
Sly09g0083941	Solyc09g014480	113.929	-1.89018	0.000108694	External stimuli response.pathogen.defense mechanisms.pathogen polygalacturonase inhibitor (PGIP)
Sly05g0138471	Solyc05g009660	500.014	-1.88673	1.38622e-20	External stimuli response.pathogen.defense mechanisms.systemic acquired resistance (SAR).NPR1-interactive transcription factor (TGA)
Sly06g0359991	Solyc06g036330	1283.76	0.443321	0.0123684	External stimuli response.pathogen.defense mechanisms.systemic acquired resistance (SAR).pipecolic acid biosynthesis.cyclodeaminase (SARD4)
Sly06g0370181	Solyc06g066370	359.214	1.77387	0.00174825	External stimuli response.pathogen.defense mechanisms.WRKY33-dependent plant immunity.transcription factor (WRKY33)
Sly10g0182841	Solyc10g078440	87.7188	-1.57967	2.01698e-05	External stimuli response.pathogen.defense mechanisms.WRKY33-dependent plant immunity.WRKY33-activating protein (SIB)
Sly01g0008671	Solyc01g014840	81.6607	2.25005	4.21914e-05	External stimuli response.pathogen.effector-triggered immunity (ETI) network.effector receptor (NLR)
Sly01g0038111	Solyc01g102840	613.969	2.17702	0.0107686	External stimuli response.pathogen.effector-triggered immunity (ETI) network.effector receptor (NLR)
Sly05g0135121	Solyc05g006620	1352.27	0.611317	7.08807e-07	External stimuli response.pathogen.effector-triggered immunity (ETI) network.effector receptor (NLR)
Sly09g0078861	Solyc09g007710	561.179	1.16336	9.34717e-05	External stimuli response.pathogen.effector-triggered immunity (ETI) network.effector receptor (NLR)
Sly11g0292101	Solyc11g011080	371.997	0.522373	0.00558668	External stimuli response.pathogen.effector-triggered immunity (ETI) network.effector receptor (NLR)
Sly06g0367601	Solyc06g062920	85.5746	1.52824	0.0174702	External stimuli response.pathogen.effector-triggered immunity (ETI) network.RIN4-RPM1 immune signalling.RIN4-protein kinase (RIPK)
Sly06g0352241	Solyc06g005500	1200.43	-0.607197	0.00979703	External stimuli response.pathogen.pattern-triggered immunity (PTI) network.bacterial elicitor response.protein kinase (BIK1)
Sly09g0082211	Solyc09g010850	218.958	1.05003	0.00180988	External stimuli response.pathogen.pattern-triggered immunity (PTI) network.bacterial elicitor response.protein kinase (BIK1)
Sly10g0188811	Solyc10g084770	1072.32	-0.573389	0.000319687	External stimuli response.pathogen.pattern-triggered immunity (PTI) network.bacterial elicitor response.protein kinase (BIK1)
Sly01g0033931	Solyc01g098410	292.225	-0.636794	0.0046588	External stimuli response.pathogen.pattern-triggered immunity (PTI) network.fungal elicitor response.CERK1-LYK5 chitin receptor complex.component CERK1
Sly08g0272251	Solyc08g065330	671.126	0.336622	0.0358117	External stimuli response.salinity.SOS (Salt Overly Sensitive) signalling pathway.SOS3-SOS2 signalling.calcium-dependent regulatory protein (SCaBP8/CBL10)
Sly12g0075541	Solyc12g099220	42.6471	-1.31525	0.0456662	External stimuli response.symbiont.arbuscule branching.transcription factor (MIG1)
Sly11g0294431	Solyc11g013150	378.145	-0.537582	0.0128694	External stimuli response.symbiont.symbiosis signalling pathway.NSP1-NSP2 nodulation initiation complex.component NSP2
Sly02g0348221	Solyc02g091590	48.6296	1.46821	0.00515431	External stimuli response.symbiont.symbiosis signalling pathway.receptor kinase (SymRK/DMI2)
Sly04g0247291	Solyc04g057940	384.415	-3.07919	0.000401816	External stimuli response.symbiont.symbiosis signalling pathway.ubiquitin E3 ligase (CERBERUS/LIN)
Sly03g0195711	Solyc03g026270	7.82054	6.4262	0.0155256	External stimuli response.temperature.cold response.ICE-CBF cold acclimation transcriptional cascade.transcription factor (CBF/DREB1)
Sly03g0223181	Solyc03g118310	523.24	-1.72909	8.70659e-07	External stimuli response.temperature.cold response.ICE-CBF cold acclimation transcriptional cascade.transcription factor (ICE1|2)
Sly10g0179901	Solyc10g055250	193.814	-2.13744	0.000230647	External stimuli response.temperature.cold response.mRNA chaperone (CSD)
Sly02g0345131	Solyc02g088560	660.781	-1.98796	8.76551e-10	External stimuli response.temperature.sensing and signalling.temperature sensor protein (CNGC2)
Sly02g0336481	Solyc02g080370	8151.46	0.618327	1.52704e-05	External stimuli response.virus.tobamovirus multiplication.replication host factor (TOM1)
Sly01g0028141	Solyc01g091040	792.749	0.993083	1.58686e-08	External stimuli response.virus.virus movement.plasmodesmal protein (PDLP)
Sly05g0155761	Solyc05g051270	160.894	0.801625	0.00260707	External stimuli response.virus.virus movement.plasmodesmal protein (PDLP)
Sly06g0381811	Solyc06g083750	961.626	0.664469	0.00673757	External stimuli response.virus.virus movement.plasmodesmal protein (PDLP)
Sly11g0292031	Solyc11g011000	477.034	0.759649	0.00869729	External stimuli response.virus.virus movement.plasmodesmal protein (PDLP)
Sly06g0370961	Solyc06g068010	1343.66	-0.395662	0.0152764	Lipid metabolism.fatty acid biosynthesis.acetyl-CoA carboxylation.acetyl-CoA carboxylase regulator (BADC)
Sly12g0070431	Solyc12g056940	3387.78	-0.417616	0.00179358	Lipid metabolism.fatty acid biosynthesis.acetyl-CoA carboxylation.monomeric acetyl-CoA carboxylase
Sly01g0029561	Solyc01g094340	1584.69	-0.608898	0.0483576	Lipid metabolism.fatty acid biosynthesis.acetyl-CoA carboxylation.polymeric acetyl-CoA carboxylase complex.carboxyltransferase subunit alpha
Sly05g0157881	Solyc05g053100	3316.51	-1.02598	2.07936e-12	Lipid metabolism.fatty acid biosynthesis.acetyl-CoA generation.plastidial pyruvate dehydrogenase complex.dihydrolipoamide dehydrogenase component E3
Sly12g0075581	Solyc12g099260	7148.73	0.548924	0.0379079	Lipid metabolism.fatty acid biosynthesis.citrate shuttle.ATP-dependent citrate lyase heterodimer.beta chain
Sly03g0226091	Solyc03g120990	727.996	1.24906	1.03083e-05	Lipid metabolism.fatty acid biosynthesis.citrate shuttle.cytosolic NADP-dependent malic enzyme
Sly05g0154391	Solyc05g050120	56640.2	0.562859	0.00231916	Lipid metabolism.fatty acid biosynthesis.citrate shuttle.cytosolic NADP-dependent malic enzyme
Sly08g0273221	Solyc08g066360	1367.81	-1.22317	4.52581e-12	Lipid metabolism.fatty acid biosynthesis.citrate shuttle.cytosolic NADP-dependent malic enzyme
Sly12g0067451	Solyc12g044600	35052.1	0.62669	7.82154e-06	Lipid metabolism.fatty acid biosynthesis.citrate shuttle.cytosolic NADP-dependent malic enzyme
Sly05g0142781	Solyc05g014150	340.519	-1.1636	3.69798e-05	Lipid metabolism.fatty acid biosynthesis.endoplasmic reticulum-localized fatty acid elongase (FAE) system.fatty acid elongation complex.3-ketoacyl-CoA reductase (KCR)
Sly02g0324151	Solyc02g063140	134.064	-3.18388	1.17898e-08	Lipid metabolism.fatty acid biosynthesis.endoplasmic reticulum-localized fatty acid elongase (FAE) system.fatty acid elongation complex.3-ketoacyl-CoA synthase (KCS)
Sly03g0191371	Solyc03g005320	390.638	-1.21836	0.00277009	Lipid metabolism.fatty acid biosynthesis.endoplasmic reticulum-localized fatty acid elongase (FAE) system.fatty acid elongation complex.3-ketoacyl-CoA synthase (KCS)
Sly05g0138041	Solyc05g009270	6781.45	-1.65013	5.77877e-26	Lipid metabolism.fatty acid biosynthesis.endoplasmic reticulum-localized fatty acid elongase (FAE) system.fatty acid elongation complex.3-ketoacyl-CoA synthase (KCS)
Sly11g0312931	Solyc11g072980	9.14747	-5.63776	0.00194244	Lipid metabolism.fatty acid biosynthesis.endoplasmic reticulum-localized fatty acid elongase (FAE) system.fatty acid elongation complex.3-ketoacyl-CoA synthase (KCS)
Sly09g0103831	Solyc09g092270	785.023	-0.641687	3.76237e-06	Lipid metabolism.fatty acid biosynthesis.endoplasmic reticulum-localized fatty acid elongase (FAE) system.very long chain fatty acid elongation.catalytic protein (CER2)
Sly03g0221531	Solyc03g116730	517.839	-0.606948	0.00454931	Lipid metabolism.fatty acid biosynthesis.fatty acid desaturation.delta-7/delta-9 fatty acid desaturase (FAD5/ADS)
Sly06g0353091	Solyc06g007130	2808.19	-0.548503	0.00103933	Lipid metabolism.fatty acid biosynthesis.fatty acid desaturation.omega-3/omega-6 fatty acid desaturase (FAD2/3/6-8)
Sly06g0362631	Solyc06g051400	4133.02	-0.59287	0.00174476	Lipid metabolism.fatty acid biosynthesis.fatty acid desaturation.omega-3/omega-6 fatty acid desaturase (FAD2/3/6-8)
Sly07g0105851	Solyc07g005510	3163.45	-0.580041	4.54083e-06	Lipid metabolism.fatty acid biosynthesis.fatty acid desaturation.omega-3/omega-6 fatty acid desaturase (FAD2/3/6-8)
Sly12g0067971	#N/A	5.28111	-5.83427	0.0148177	Lipid metabolism.fatty acid biosynthesis.fatty acid desaturation.omega-3/omega-6 fatty acid desaturase (FAD2/3/6-8)
Sly12g0067981	#N/A	90.2605	-5.30682	2.34881e-09	Lipid metabolism.fatty acid biosynthesis.fatty acid desaturation.omega-3/omega-6 fatty acid desaturase (FAD2/3/6-8)
Sly06g0365081	Solyc06g059720	136.087	9.5833	2.26885e-13	Lipid metabolism.fatty acid biosynthesis.fatty acid desaturation.stearoyl-ACP desaturase
Sly11g0290581	Solyc11g008680	1351.78	-0.349059	0.0375295	Lipid metabolism.fatty acid biosynthesis.fatty acid desaturation.stearoyl-ACP desaturase
Sly12g0067181	Solyc12g044300	8544.72	-0.583146	0.0163744	Lipid metabolism.fatty acid biosynthesis.mitochondrial fatty acid synthase (mtFAS) system.malonyl-CoA synthetase (mtMCS)
Sly08g0285751	Solyc08g082620	1089.18	-1.45514	1.02571e-06	Lipid metabolism.fatty acid biosynthesis.plastidial fatty acid synthase (ptFAS) system.ketoacyl-ACP synthase activities.ketoacyl-ACP synthase I
Sly03g0227271	Solyc03g122120	658.864	0.500142	0.00307843	Lipid metabolism.fatty acid biosynthesis.plastidial fatty acid synthase (ptFAS) system.ketoacyl-ACP synthase activities.ketoacyl-ACP synthase II
Sly01g0029361	Solyc01g094170	1750.33	0.405407	0.00270547	Lipid metabolism.galactolipid and sulfolipid biosynthesis.digalactosyldiacylglycerol synthase (DGD)
Sly10g0168121	Solyc10g017580	991.869	-0.355094	0.0107353	Lipid metabolism.galactolipid and sulfolipid biosynthesis.digalactosyldiacylglycerol synthase (DGD)
Sly10g0186591	Solyc10g081900	1209.15	0.359768	0.00587535	Lipid metabolism.galactolipid and sulfolipid biosynthesis.digalactosyldiacylglycerol synthase (DGD)
Sly08g0261361	Solyc08g006640	2305.78	-0.377241	0.00014147	Lipid metabolism.galactolipid and sulfolipid biosynthesis.monogalactosyldiacylglycerol synthase (MGD)
Sly12g0052881	Solyc12g009820	1647.77	-0.346643	0.0126523	Lipid metabolism.galactolipid and sulfolipid biosynthesis.monogalactosyldiacylglycerol synthase (MGD)
Sly05g0137551	Solyc05g008800	1757.16	0.376787	0.0143622	Lipid metabolism.glycerolipid biosynthesis.diacylglycerol.phosphatidate phosphatase (LPP-alpha)
Sly03g0220091	Solyc03g115370	1019.4	0.335282	0.0179569	Lipid metabolism.glycerolipid biosynthesis.phosphatidate.diacylglycerol kinase
Sly12g0048921	Solyc12g005380	8.45448	-6.5121	0.0004403	Lipid metabolism.glycerolipid biosynthesis.phosphatidate.diacylglycerol kinase
Sly04g0236411	Solyc04g016330	4904.37	-0.316874	0.0499136	Lipid metabolism.glycerolipid biosynthesis.phosphatidate.endoplasmic reticulum phosphatidate biosynthesis.NAD-dependent glycerol-3-phosphate dehydrogenase
Sly07g0127331	Solyc07g056320	307.427	1.00254	3.28962e-05	Lipid metabolism.glycerolipid biosynthesis.phosphatidate.mitochondrial lysophosphatidate biosynthesis.glycerol-3-phosphate acyltransferase (GPAT1-3)
Sly03g0226541	Solyc03g121420	248.919	2.09038	4.01222e-23	Lipid metabolism.glycerolipid biosynthesis.phosphatidylcholine.choline homeostasis.phosphocholine phosphatase
Sly12g0065491	Solyc12g040790	6311.65	1.37946	0.0202801	Lipid metabolism.glycerolipid biosynthesis.phosphatidylcholine.phospho-base N-methyltransferase
Sly07g0131501	Solyc07g064960	171.841	-1.03156	0.000341238	Lipid metabolism.glycerolipid biosynthesis.phosphatidylglycerol.CDP-diacylglycerol synthase
Sly04g0232441	Solyc04g009580	1844.21	-0.563384	2.05762e-06	Lipid metabolism.glycerolipid biosynthesis.phosphatidylglycerol.phosphatidylglycerophosphate synthase
Sly08g0260441	Solyc08g005990	904.313	0.411202	0.00152665	Lipid metabolism.glycerolipid biosynthesis.phosphatidylinositol.phosphatidylinositol synthase
Sly07g0117551	Solyc07g040740	373.314	-0.71468	0.00013627	Lipid metabolism.glycerolipid biosynthesis.triacylglycerols.diacylglycerol O-acyltransferase (DGAT1)
Sly12g0075191	Solyc12g098850	3269.35	0.573919	0.0303783	Lipid metabolism.glycerolipid biosynthesis.triacylglycerols.iron-sulfur protein (DGAT3)
Sly05g0144011	Solyc05g015390	10080.3	0.346831	0.010228	Lipid metabolism.lipid bodies-associated activities.associated factor (LDAP)
Sly09g0097511	Solyc09g074930	4385.08	-0.866219	9.12209e-09	Lipid metabolism.lipid bodies-associated activities.associated factor (LDAP)
Sly11g0293041	Solyc11g011760	3906.52	0.608899	3.63723e-08	Lipid metabolism.lipid bodies-associated activities.associated factor (LDIP)
Sly01g0000431	Solyc01g005400	295.803	-1.10548	0.00126176	Lipid metabolism.lipid bodies-associated activities.caleosin lipid body surface protein (CLO/PXG)
Sly01g0000441	Solyc01g005410	95.2258	-4.20868	2.75382e-20	Lipid metabolism.lipid bodies-associated activities.caleosin lipid body surface protein (CLO/PXG)
Sly04g0246501	Solyc04g056380	308.318	1.14137	0.00417459	Lipid metabolism.lipid bodies-associated activities.lipid droplet biogenesis factor (SEIPIN)
Sly02g0342941	Solyc02g086490	90.331	-3.32444	2.61991e-07	Lipid metabolism.lipid bodies-associated activities.oleosin structural protein
Sly03g0216761	Solyc03g112440	114.672	-2.82417	9.40463e-14	Lipid metabolism.lipid bodies-associated activities.oleosin structural protein
Sly06g0366301	Solyc06g060840	12.9411	-7.12527	0.000112218	Lipid metabolism.lipid bodies-associated activities.oleosin structural protein
Sly08g0272911	Solyc08g066040	138.19	-1.91256	4.26805e-05	Lipid metabolism.lipid bodies-associated activities.oleosin structural protein
Sly08g0280571	Solyc08g078160	101.731	-3.34411	1.23882e-06	Lipid metabolism.lipid bodies-associated activities.oleosin structural protein
Sly12g0054161	Solyc12g010920	16.6487	-7.4883	1.7807e-06	Lipid metabolism.lipid bodies-associated activities.oleosin structural protein
Sly03g0213061	Solyc03g097440	45.4387	-2.74348	0.00145307	Lipid metabolism.lipid bodies-associated activities.steroleosin dehydrogenase (HSD/SLO)
Sly03g0224001	Solyc03g119060	9392.69	0.421501	0.0181009	Lipid metabolism.lipid degradation.fatty acid degradation.alpha-oxidation.alpha dioxygenase
Sly05g0159321	Solyc05g054370	7798.78	0.56426	8.62485e-06	Lipid metabolism.lipid degradation.fatty acid degradation.alternative beta-oxidation.monofunctionial hydroxyacyl-CoA dehydrogenase
Sly06g0363921	Solyc06g053670	436.146	0.528769	0.00953758	Lipid metabolism.lipid degradation.fatty acid degradation.auxiliary degradation activities.dodecenoyl-CoA isomerase
Sly04g0245981	Solyc04g054890	705.676	-0.462527	0.0077915	Lipid metabolism.lipid degradation.fatty acid degradation.core beta-oxidation.acyl CoA oxidase (ACX)
Sly10g0165241	Solyc10g008110	4459.84	-0.371508	0.00316831	Lipid metabolism.lipid degradation.fatty acid degradation.core beta-oxidation.acyl CoA oxidase (ACX)
Sly10g0189251	Solyc10g085200	1280.11	-0.579965	1.6976e-05	Lipid metabolism.lipid degradation.fatty acid degradation.core beta-oxidation.acyl CoA oxidase (ACX)
Sly01g0019021	Solyc01g066620	216.675	-0.919393	0.000110701	Lipid metabolism.lipid degradation.fatty acid degradation.core beta-oxidation.multifunctional enzyme (MFP)
Sly07g0112881	Solyc07g019670	3702.01	1.36745	9.24315e-15	Lipid metabolism.lipid degradation.fatty acid degradation.core beta-oxidation.multifunctional enzyme (MFP)
Sly08g0275361	Solyc08g068390	421.152	-1.22599	0.0316226	Lipid metabolism.lipid degradation.fatty acid degradation.core beta-oxidation.multifunctional enzyme (MFP)
Sly07g0126821	Solyc07g055840	163.163	-1.1476	0.00594765	Lipid metabolism.lipid degradation.fatty acid degradation.glyoxylate cycle.citrate synthase
Sly01g0042121	Solyc01g106480	4640.23	-0.323496	0.0242044	Lipid metabolism.lipid degradation.fatty acid degradation.glyoxylate cycle.peroxisomal NAD-dependent malate dehydrogenase
Sly02g0324551	Solyc02g063490	2465.1	0.355273	0.0339981	Lipid metabolism.lipid degradation.fatty acid degradation.glyoxylate cycle.peroxisomal NAD-dependent malate dehydrogenase
Sly02g0333301	Solyc02g077430	48.4212	-4.65648	1.09954e-07	Lipid metabolism.lipid degradation.phospholipase activities.phospholipase A1 activities.phospholipase A1 (PC-PLA1)
Sly11g0307161	Solyc11g065530	2939.26	0.939835	8.27195e-11	Lipid metabolism.lipid degradation.phospholipase activities.phospholipase A1 activities.phospholipase A1 (PC-PLA1)
Sly12g0054141	Solyc12g010910	639.352	-0.771632	0.00810386	Lipid metabolism.lipid degradation.phospholipase activities.phospholipase A1 activities.phospholipase A1 (PC-PLA1)
Sly12g0075051	Solyc12g098730	12.1358	-7.03253	0.000148627	Lipid metabolism.lipid degradation.phospholipase activities.phospholipase A1 activities.phospholipase A1 (PC-PLA1)
Sly09g0094571	Solyc09g065240	1771.33	-0.350485	0.0332235	Lipid metabolism.lipid degradation.phospholipase activities.phospholipase A2 activities.phospholipase A2 (pPLA2-III)
Sly10g0182941	Solyc10g078530	1156.05	-2.17056	1.12917e-56	Lipid metabolism.lipid degradation.phospholipase activities.phospholipase A2 activities.phospholipase A2 (pPLA2-III)
Sly10g0185281	Solyc10g080690	1603.39	-1.19074	2.71054e-05	Lipid metabolism.lipid degradation.phospholipase activities.phospholipase A2 activities.phospholipase A2 (pPLA2-III)
Sly07g0110771	Solyc07g014730	3072.72	0.738552	0.0019941	Lipid metabolism.lipid degradation.phospholipase activities.phospholipase A2 activities.phospholipase A2 (sPLA2)
Sly01g0003951	Solyc01g008790	7270.17	0.420705	9.0177e-06	Lipid metabolism.lipid degradation.phospholipase activities.phospholipase C activities.phospholipase C (nPLC)
Sly03g0215041	Solyc03g019670	1555.02	-0.957134	4.61751e-13	Lipid metabolism.lipid degradation.phospholipase activities.phospholipase C activities.phospholipase C (nPLC)
Sly06g0362811	Solyc06g051630	682.574	-0.479718	0.00113026	Lipid metabolism.lipid degradation.phospholipase activities.phospholipase C activities.phospholipase C (PI-PLC)
Sly10g0182081	Solyc10g076710	2375.95	-0.416428	0.0105702	Lipid metabolism.lipid degradation.phospholipase activities.phospholipase C activities.phospholipase C (PI-PLC)
Sly08g0273711	Solyc08g066800	5728.18	0.773921	4.79287e-09	Lipid metabolism.lipid degradation.phospholipase activities.phospholipase D activities.phospholipase D (PLD-alpha)
Sly02g0339561	Solyc02g083340	2205.81	-0.863567	1.83208e-20	Lipid metabolism.lipid degradation.phospholipase activities.phospholipase D activities.phospholipase D (PLD-delta)
Sly02g0327521	Solyc02g068070	1372.53	-0.686258	0.000251933	Lipid metabolism.lipid degradation.triacylglycerol lipase activities.diacyl-/triacylglycerol lipase activities.lipase (LIP)
Sly03g0191031	Solyc03g005020	275.002	0.813163	0.0180425	Lipid metabolism.lipid degradation.triacylglycerol lipase activities.diacyl-/triacylglycerol lipase activities.lipase (LIP)
Sly10g0183901	Solyc10g079410	465.29	1.31174	1.37954e-10	Lipid metabolism.lipid degradation.triacylglycerol lipase activities.diacyl-/triacylglycerol lipase activities.lipase (Patatin/SDP)
Sly09g0097741	Solyc09g075140	692.834	-1.35948	0.000302274	Lipid metabolism.lipid degradation.triacylglycerol lipase activities.monoacylglycerol lipase
Sly09g0079031	Solyc09g007860	408.215	1.03272	0.000989041	Lipid metabolism.lipid trafficking.endoplasmic reticulum-plasma membrane lipid transfer.endoplasmic reticulum-plasma membrane tethering protein (SYTa/b/c)
Sly02g0343371	Solyc02g086800	1186.54	-0.51406	0.00204915	Lipid metabolism.lipid trafficking.endoplasmic reticulum-plastid lipid transfer.phospholipid transverse translocation.ALA-ALIS flippase complex.active component ALA
Sly06g0367421	Solyc06g062780	3439.27	-0.260647	0.0379154	Lipid metabolism.lipid trafficking.endoplasmic reticulum-plastid lipid transfer.phospholipid transverse translocation.ALA-ALIS flippase complex.active component ALA
Sly12g0067931	Solyc12g044920	452.922	1.25796	2.36956e-05	Lipid metabolism.lipid trafficking.endoplasmic reticulum-plastid lipid transfer.phospholipid transverse translocation.ALA-ALIS flippase complex.active component ALA
Sly03g0217421	Solyc03g113080	379.073	1.37037	4.25532e-14	Lipid metabolism.lipid trafficking.fatty acid transporter (ABCA)
Sly02g0342611	Solyc02g086180	35582.1	0.908986	0.00150705	Lipid metabolism.phytosterol biosynthesis.campesterol.delta7-sterol C-5 desaturase
Sly01g0003121	Solyc01g008110	21362.2	0.725	0.000289237	Lipid metabolism.phytosterol biosynthesis.campesterol.obtusifoliol 14-alpha demethylase
Sly10g0180401	Solyc10g055680	222.23	0.937463	0.0010016	Lipid metabolism.phytosterol biosynthesis.campesterol.sterol C-24 methyltransferase
Sly10g0184691	Solyc10g080150	1071.58	0.842537	7.04633e-05	Lipid metabolism.phytosterol biosynthesis.campesterol.sterol C-24 methyltransferase
Sly09g0080271	Solyc09g009040	3427.1	0.854828	0.000161549	Lipid metabolism.phytosterol biosynthesis.campesterol.sterol delta14 reductase
Sly02g0329151	Solyc02g069490	31070.2	1.59999	0.00107312	Lipid metabolism.phytosterol biosynthesis.campesterol.sterol delta24 reductase
Sly06g0376831	Solyc06g074090	8700.63	1.49115	1.87002e-09	Lipid metabolism.phytosterol biosynthesis.campesterol.sterol delta7 reductase
Sly02g0337821	Solyc02g081730	3035.85	0.897315	0.000245417	Lipid metabolism.phytosterol biosynthesis.phytosterol conjugation.3-beta hydroxysteroid dehydrogenase
Sly01g0028431	Solyc01g091320	12345.2	1.26004	4.31119e-09	Lipid metabolism.phytosterol biosynthesis.phytosterol conjugation.methylsterol monooxygenase
Sly06g0352571	Solyc06g005750	7564.68	1.15533	0.000629323	Lipid metabolism.phytosterol biosynthesis.phytosterol conjugation.methylsterol monooxygenase
Sly07g0131621	Solyc07g065060	154.339	1.04328	4.72653e-05	Lipid metabolism.phytosterol biosynthesis.phytosterol conjugation.phytosterol esterification.acyl-CoA:cholesterol acyltransferase
Sly09g0096181	Solyc09g072710	1822.52	0.729378	0.000299541	Lipid metabolism.phytosterol biosynthesis.phytosterol conjugation.phytosterol esterification.phospholipid:sterol acyltransferase
Sly09g0093111	Solyc09g061860	6151.93	1.17116	1.90478e-10	Lipid metabolism.phytosterol biosynthesis.phytosterol conjugation.phytosterol glycosylation.UDP-glucose:sterol glucosyltransferase
Sly10g0167231	Solyc10g011810	409.633	-0.605885	0.00113026	Lipid metabolism.sphingolipid biosynthesis.delta-8 sphingolipid desaturase
Sly09g0083261	Solyc09g011740	1124.51	0.344504	0.0451284	Lipid metabolism.sphingolipid biosynthesis.glycosylinositol phosphorylceramide (GIPC) biosynthesis.inositol phosphorylceramide synthase (IPCS)
Sly10g0189061	Solyc10g084990	416.881	0.987755	1.52047e-06	Lipid metabolism.sphingolipid biosynthesis.glycosylinositol phosphorylceramide (GIPC) biosynthesis.inositol phosphorylceramide synthase (IPCS)
Sly10g0190901	Solyc10g086690	248.573	1.01866	0.017536	Lipid metabolism.sphingolipid biosynthesis.glycosylinositol phosphorylceramide (GIPC) biosynthesis.inositol phosphorylceramide synthase (IPCS)
Sly04g0249871	Solyc04g072180	684.665	-1.148	6.59119e-15	Lipid metabolism.sphingolipid biosynthesis.sphingobase hydroxylase
Sly08g0272761	Solyc08g065870	1097.89	-0.72344	1.40893e-06	Multi-process regulation.circadian clock system.evening element regulation.Evening Complex (EC).component ELF3
Sly06g0362841	Solyc06g051680	361.312	-1.52882	8.0537e-11	Multi-process regulation.circadian clock system.evening element regulation.Evening Complex (EC).component ELF4
Sly01g0040751	Solyc01g105120	2578.96	0.641965	0.000231097	Multi-process regulation.circadian clock system.evening element regulation.transcriptional co-activator (LNK)
Sly04g0242161	Solyc04g049670	29194	0.521335	0.00372342	Multi-process regulation.circadian clock system.time-of-day-dependent expressed repressor (PRR)
Sly10g0161771	Solyc10g005030	569.019	0.795543	0.000527654	Multi-process regulation.circadian clock system.time-of-day-dependent expressed repressor (PRR)
Sly02g0335341	Solyc02g079290	139.786	1.46431	1.2544e-06	Multi-process regulation.PEB protein-dependent signalling.regulatory protein (PEBP)
Sly08g0261841	Solyc08g007080	589.734	1.22929	1.45984e-10	Multi-process regulation.phosphoinositide lipid regulatory system.inositol polyphosphate 5-phosphatase activities.type-I inositol-polyphosphate 5-phosphatase
Sly08g0279651	Solyc08g077210	356.168	1.14011	0.00013682	Multi-process regulation.phosphoinositide lipid regulatory system.inositol polyphosphate 5-phosphatase activities.type-I inositol-polyphosphate 5-phosphatase
Sly08g0264581	Solyc08g014580	180.839	-1.10099	0.00226075	Multi-process regulation.phosphoinositide lipid regulatory system.inositol polyphosphate 5-phosphatase activities.type-II inositol-polyphosphate 5-phosphatase
Sly12g0071151	Solyc12g088200	1891.58	0.484464	0.00713469	Multi-process regulation.phosphoinositide lipid regulatory system.inositol polyphosphate kinase activities.inositol polyphosphate kinase (ITPK)
Sly03g0202781	Solyc03g058950	1129.02	0.485249	0.00147925	Multi-process regulation.phosphoinositide lipid regulatory system.inositol polyphosphate kinase activities.inositol-hexakisphosphate/diphosphoinositol-pentakisphosphate kinase (VIP)
Sly07g0111501	Solyc07g017510	9358.39	0.627254	1.47946e-10	Multi-process regulation.phosphoinositide lipid regulatory system.phosphatidylinositol 3-phosphate.phosphatidylinositol 3-phosphate 5-kinase (FAB1)
Sly01g0031421	Solyc01g095990	3000.05	0.711187	7.99402e-05	Multi-process regulation.phosphoinositide lipid regulatory system.phosphatidylinositol 4/5-phosphate.phosphatidylinositol 4-kinase (PI4K-gamma)
Sly03g0208871	Solyc03g083350	2388.89	0.356236	0.0296811	Multi-process regulation.phosphoinositide lipid regulatory system.phosphatidylinositol 4/5-phosphate.phosphatidylinositol 4-kinase (PI4K-gamma)
Sly08g0285591	Solyc08g082480	1398.45	0.562493	0.00429727	Multi-process regulation.phosphoinositide lipid regulatory system.phosphatidylinositol 4/5-phosphate.phosphatidylinositol 4-kinase (PI4K-gamma)
Sly01g0028711	Solyc01g091590	71.8584	5.0217	0.00798903	Multi-process regulation.Programmed Cell Death (PCD) system.BON-interacting PCD co-suppressor (BAP)
Sly08g0272461	Solyc08g065570	1859.15	-4.30061	0.00359406	Multi-process regulation.Programmed Cell Death (PCD) system.cysteine proteinase (VPE)
Sly08g0272481	Solyc08g065590	131.097	-5.81337	0.00193242	Multi-process regulation.Programmed Cell Death (PCD) system.cysteine proteinase (VPE)
Sly08g0272511	Solyc08g065610	2473.47	1.23057	1.08755e-06	Multi-process regulation.Programmed Cell Death (PCD) system.cysteine proteinase (VPE)
Sly08g0272671	Solyc08g065780	36014.6	-1.07118	0.0355172	Multi-process regulation.Programmed Cell Death (PCD) system.cysteine proteinase (VPE)
Sly08g0272681	Solyc08g065790	39580	-1.65699	0.00367828	Multi-process regulation.Programmed Cell Death (PCD) system.cysteine proteinase (VPE)
Sly01g0040921	Solyc01g105320	134.489	1.29284	3.97025e-06	Multi-process regulation.Programmed Cell Death (PCD) system.metacaspase-like regulator (MCP1)
Sly08g0279511	Solyc08g077060	10956.1	-0.509595	0.0431722	Multi-process regulation.Programmed Cell Death (PCD) system.PCD regulatory protein (LSD/LOL)
Sly03g0223071	Solyc03g118200	2413.04	0.503654	0.00583421	Multi-process regulation.Programmed Cell Death (PCD) system.PCD suppressor (BON)
Sly01g0027371	Solyc01g090240	1197.64	0.303802	0.0402507	Multi-process regulation.Programmed Cell Death (PCD) system.PCD suppressor protein kinase (ADI3)
Sly11g0310321	Solyc11g069590	1845.09	-0.877956	2.96028e-10	Multi-process regulation.Rop-GTPase regulatory system.GTPase interactive protein kinase (NCRK)
Sly01g0033961	Solyc01g098440	12.4543	-2.52591	0.0343701	Multi-process regulation.Rop-GTPase regulatory system.GTPase interactive protein kinase (RBK/RRK)
Sly07g0112211	Solyc07g018140	444.032	0.630496	0.0239813	Multi-process regulation.Rop-GTPase regulatory system.GTPase interactive protein kinase (RBK/RRK)
Sly09g0096801	Solyc09g074250	163.818	1.48259	3.18771e-07	Multi-process regulation.Rop-GTPase regulatory system.GTPase interactive protein kinase (RBK/RRK)
Sly04g0234741	Solyc04g014760	815.843	0.492406	0.00282233	Multi-process regulation.Rop-GTPase regulatory system.guanine nucleotide dissociation inhibitor (RopGDI)
Sly02g0341901	Solyc02g085490	776.076	1.44801	1.51283e-26	Multi-process regulation.Rop-GTPase regulatory system.ROP GTPase effector activities.GTPase effector (BDR)
Sly09g0078491	Solyc09g007360	1046.76	-1.28719	1.02777e-11	Multi-process regulation.Rop-GTPase regulatory system.ROP GTPase effector activities.GTPase effector (RIP)
Sly10g0190141	Solyc10g086030	1073.44	-1.46472	6.15483e-05	Multi-process regulation.Rop-GTPase regulatory system.ROP GTPase effector activities.GTPase effector (RIP)
Sly01g0031831	Solyc01g096360	1130.46	0.33413	0.0241371	Multi-process regulation.Rop-GTPase regulatory system.ROP-activating protein (RopGAP)
Sly09g0081211	Solyc09g009970	1165.02	-0.798544	0.000852376	Multi-process regulation.Rop-GTPase regulatory system.ROP-activating protein (RopGAP)
Sly11g0309181	Solyc11g068520	761.12	-0.371522	0.0192409	Multi-process regulation.Rop-GTPase regulatory system.ROP-activating protein (RopGAP)
Sly09g0083001	Solyc09g011480	587.287	0.439718	0.0413749	Multi-process regulation.Rop-GTPase regulatory system.RopGEF guanine nucleotide exchange factor activities.exchange factor (PRONE)
Sly10g0190871	Solyc10g086660	6614.05	0.491233	1.07461e-08	Multi-process regulation.Rop-GTPase regulatory system.RopGEF guanine nucleotide exchange factor activities.exchange factor (PRONE)
Sly01g0047681	Solyc01g111560	6707.74	-0.578385	4.26038e-06	Multi-process regulation.Rop-GTPase regulatory system.small GTPase (ROP)
Sly05g0159161	Solyc05g054220	1449.81	0.609222	3.8159e-05	Multi-process regulation.SnRK1-kinase regulatory system.SnRK1 protein kinase complex.regulatory subunit beta
Sly07g0121101	Solyc07g045460	624.763	1.50997	1.45404e-07	Multi-process regulation.SnRK1-kinase regulatory system.SnRK1 protein kinase complex.regulatory subunit beta
Sly12g0076351	Solyc12g099970	3042.11	-0.950647	0.00315377	Multi-process regulation.SnRK1-kinase regulatory system.SnRK1 protein kinase complex.regulatory subunit beta
Sly01g0020001	Solyc01g067590	2231.02	0.358222	0.0166895	Multi-process regulation.SnRK1-kinase regulatory system.SnRK1 protein kinase complex.regulatory subunit betagamma
Sly03g0222921	Solyc03g118070	1519.09	0.31999	0.00924347	Multi-process regulation.SnRK1-kinase regulatory system.SnRK1 protein kinase complex.regulatory subunit betagamma
Sly11g0310021	Solyc11g069300	2104.08	0.293761	0.0177974	Multi-process regulation.SnRK1-kinase regulatory system.SnRK1-activating protein kinase (GRIK)
Sly04g0250551	Solyc04g072780	11366.8	0.369815	0.00149665	Multi-process regulation.SnRK1-kinase regulatory system.SnRK1-interacting factor (FLZ)
Sly06g0366521	Solyc06g061010	229.384	0.690342	0.0121597	Multi-process regulation.SnRK1-kinase regulatory system.SnRK1-interacting factor (FLZ)
Sly07g0118781	Solyc07g042190	7301.94	0.492394	0.00458221	Multi-process regulation.SnRK1-kinase regulatory system.SnRK1-interacting factor (FLZ)
Sly02g0350941	Solyc02g094160	2726.92	0.472589	0.008019	Nucleotide metabolism.deoxynucleotides.biosynthesis.ribonucleoside-diphosphate reductase heterodimer.small subunit
Sly01g0035651	Solyc01g100030	2293.62	0.644758	0.00342867	Nucleotide metabolism.deoxynucleotides.catabolism.deoxyuridine triphosphatase (DUT)
Sly01g0027091	Solyc01g089970	15892.6	-0.254524	0.0284343	Nucleotide metabolism.deoxynucleotides.salvage pathway.nucleoside diphosphate kinase
Sly06g0374321	Solyc06g071960	2768.06	-0.405779	0.0435716	Nucleotide metabolism.deoxynucleotides.salvage pathway.nucleoside diphosphate kinase
Sly08g0263261	Solyc06g075470	782.535	0.511921	0.0103267	Nucleotide metabolism.deoxynucleotides.salvage pathway.nucleoside diphosphate kinase
Sly04g0256461	Solyc04g080430	1326.38	0.575128	0.00133154	Nucleotide metabolism.purines.catabolism.5-nucleotidase'
Sly09g0080931	Solyc09g009690	1608.01	-0.772971	0.00367828	Nucleotide metabolism.purines.catabolism.NSH1-NSH2 nucleoside hydrolase heterodimer.component NSH1
Sly12g0057411	Solyc12g018990	3852.04	0.448017	0.00164572	Nucleotide metabolism.purines.catabolism.NSH1-NSH2 nucleoside hydrolase heterodimer.component NSH2
Sly01g0022731	Solyc01g080570	48.0963	-4.01156	0.000208381	Nucleotide metabolism.purines.catabolism.nucleoside hydrolase (NSH3)
Sly11g0307571	Solyc11g065920	5508.86	0.330815	0.000491454	Nucleotide metabolism.purines.catabolism.xanthine dehydrogenase
Sly05g0143621	Solyc05g014980	809.552	-0.377258	0.0144209	Nucleotide metabolism.purines.phosphotransfers.adenylate kinase
Sly08g0281441	Solyc08g079020	1703.56	1.08289	6.19358e-06	Nucleotide metabolism.purines.salvage pathway.adenine phosphoribosyltransferase
Sly09g0079101	Solyc09g007940	1792.18	-1.56273	3.78877e-14	Nucleotide metabolism.purines.salvage pathway.adenosine kinase
Sly05g0135471	Solyc05g006910	1559.99	-0.617019	7.48602e-06	Nucleotide metabolism.purines.salvage pathway.AMP deaminase activities.membrane-associated AMP deaminase
Sly04g0245431	Solyc04g054310	1259.82	0.62498	3.51741e-06	Nucleotide metabolism.pyrimidines.catabolism.alanine aminotransferase (PYD4)
Sly07g0114241	Solyc07g021750	1042.49	0.663559	0.00900084	Nucleotide metabolism.pyrimidines.catabolism.cytidine deaminase
Sly11g0306541	Solyc11g064920	974.649	-0.300748	0.0322908	Nucleotide metabolism.pyrimidines.catabolism.dihydopyrimidine aminohydrolase (PYD2)
Sly01g0014651	Solyc01g056850	1118.95	-0.804958	2.46519e-05	Nucleotide metabolism.pyrimidines.de novo biosynthesis.CTP synthetase
Sly01g0021741	Solyc01g079650	1304.23	-0.540729	0.000941514	Nucleotide metabolism.pyrimidines.de novo biosynthesis.CTP synthetase
Sly02g0338331	Solyc02g082190	1611.5	-1.03943	3.41675e-08	Nucleotide metabolism.pyrimidines.de novo biosynthesis.CTP synthetase
Sly02g0331901	#N/A	505.362	-0.6213	0.00135254	Nucleotide metabolism.pyrimidines.de novo biosynthesis.dihydroorotase
Sly01g0026571	Solyc01g088480	1365.88	-0.824852	0.000129187	Nucleotide metabolism.pyrimidines.phosphotransfers.uridylate kinase
Sly11g0289021	Solyc11g007200	300.417	0.858829	3.56148e-05	Nutrient uptake.copper uptake.reduction-based uptake.copper chaperone (CCH)
Sly02g0338201	Solyc02g082080	1268.32	0.409561	0.0027835	Nutrient uptake.copper uptake.reduction-based uptake.copper transporter (COPT)
Sly10g0189051	Solyc10g084980	200.954	0.719678	0.00655718	Nutrient uptake.copper uptake.reduction-based uptake.copper transporter (COPT)
Sly09g0083191	#N/A	31.6645	1.77264	0.0294784	Nutrient uptake.copper uptake.reduction-based uptake.copper transporter (COPT)
Sly01g0030141	Solyc01g094890	1079.66	1.0586	1.18262e-12	Nutrient uptake.copper uptake.reduction-based uptake.metal ion-chelate reductase (FRO)
Sly03g0208101	Solyc03g082620	680.696	1.05282	0.000140423	Nutrient uptake.iron uptake.chelation-based strategy uptake.ferric cation-chelator transporter (YSL)
Sly08g0286211	Solyc08g083060	2436.04	-1.79811	1.75853e-42	Nutrient uptake.iron uptake.chelation-based strategy uptake.ferric cation-chelator transporter (YSL)
Sly09g0097551	#N/A	125.535	-2.12985	0.0191298	Nutrient uptake.iron uptake.chelation-based strategy uptake.ferric cation-chelator transporter (YSL)
Sly11g0302271	Solyc11g045520	18.9836	-4.1864	0.00121453	Nutrient uptake.iron uptake.chelation-based strategy uptake.iron-mobilizing coumarin biosynthesis.scopoletin 8-hydroxylase
Sly01g0036211	Solyc01g100490	400.432	5.38909	2.84814e-41	Nutrient uptake.iron uptake.chelation-based strategy uptake.phytosiderophore biosynthesis.nicotianamine synthase
Sly01g0025101	Solyc01g087150	499.834	-1.12912	0.0199589	Nutrient uptake.iron uptake.long-distance iron transport.ferric-citrate complex transporter (FRD)
Sly11g0307451	Solyc11g065820	265.969	1.40825	0.00205641	Nutrient uptake.iron uptake.long-distance iron transport.ferric-citrate complex transporter (FRD)
Sly01g0047961	Solyc01g111840	1879.03	0.900161	1.25214e-06	Nutrient uptake.iron uptake.long-distance iron transport.metal chelator nicotianamine transporter (TCR)
Sly04g0258101	Solyc04g081990	444.772	1.19281	1.55194e-05	Nutrient uptake.iron uptake.long-distance iron transport.metal chelator nicotianamine transporter (TCR)
Sly11g0288951	Solyc11g007130	1835.03	0.406747	0.0278981	Nutrient uptake.iron uptake.long-distance iron transport.metal chelator nicotianamine transporter (TCR)
Sly03g0221111	Solyc03g116340	965.21	0.646914	0.0165428	Nutrient uptake.iron uptake.regulation.iron homeostasis regulator (POPEYE)
Sly03g0224261	Solyc03g119300	578.532	-0.514067	0.0408007	Nutrient uptake.iron uptake.regulation.iron-binding sensor (HRZ/BRUTUS)
Sly07g0123551	Solyc07g052670	502.824	0.600592	0.0327085	Nutrient uptake.iron uptake.regulation.signal transduction factor (PRI1)
Sly03g0204451	Solyc03g063560	10409.1	-0.214792	0.0283744	Nutrient uptake.nitrogen assimilation.ammonium assimilation.glutamate synthase activities.Fd-dependent glutamate synthase
Sly03g0208991	Solyc03g083440	3203.69	-0.742515	3.02372e-05	Nutrient uptake.nitrogen assimilation.ammonium assimilation.glutamate synthase activities.NADH-dependent glutamate synthase
Sly04g0234451	Solyc04g014510	919.495	2.66619	3.29628e-30	Nutrient uptake.nitrogen assimilation.ammonium assimilation.glutamine synthetase activities.cytosolic glutamine synthetase (GLN1)
Sly05g0155741	Solyc05g051250	408.766	-0.573706	0.00939215	Nutrient uptake.nitrogen assimilation.ammonium assimilation.glutamine synthetase activities.cytosolic glutamine synthetase (GLN1)
Sly11g0292441	Solyc11g011380	8958.9	-0.858266	0.00328466	Nutrient uptake.nitrogen assimilation.ammonium assimilation.glutamine synthetase activities.cytosolic glutamine synthetase (GLN1)
Sly01g0022411	Solyc01g080280	3818.32	-0.684151	0.000170315	Nutrient uptake.nitrogen assimilation.ammonium assimilation.glutamine synthetase activities.plastidial glutamine synthetase (GLN2)
Sly01g0044491	Solyc01g108630	985.252	-0.701259	0.0355352	Nutrient uptake.nitrogen assimilation.nitrate assimilation.nitrite reductase
Sly10g0177521	Solyc10g050890	1118.81	-0.504217	2.66951e-05	Nutrient uptake.nitrogen assimilation.nitrate assimilation.nitrite reductase
Sly11g0296721	Solyc11g020280	3494.19	0.396353	0.0225101	Nutrient uptake.nitrogen assimilation.systemic nitrogen signalling.CEP-receptor kinase (CEPR)
Sly09g0101241	Solyc00g149970	658.847	1.20009	1.02638e-19	Nutrient uptake.phosphorus assimilation.phosphate uptake.phosphate transporter (PHO1)
Sly02g0344771	Solyc02g088230	1207.13	0.505767	0.00401738	Nutrient uptake.phosphorus assimilation.phosphate uptake.phosphate transporter (PHO1)
Sly09g0100931	Solyc09g090070	541.176	-0.962703	0.030257	Nutrient uptake.phosphorus assimilation.phosphate uptake.phosphate transporter (PHT1)
Sly09g0099541	Solyc09g082860	370.527	-0.539937	0.0236896	Nutrient uptake.sulfur assimilation.sulfate assimilation.ATP sulfurylase
Sly09g0083351	Solyc09g011810	945.88	-0.861342	0.00036839	Photosynthesis.calvin cycle.fructose-1,6-bisphosphatase
Sly02g0317841	Solyc02g020940	2707.53	-0.732749	1.28616e-09	Photosynthesis.calvin cycle.glyceraldehyde 3-phosphate dehydrogenase
Sly04g0231811	Solyc04g009030	16927.1	-0.869771	9.85269e-05	Photosynthesis.calvin cycle.glyceraldehyde 3-phosphate dehydrogenase
Sly12g0072781	Solyc12g094640	2911.39	-0.989312	2.17871e-10	Photosynthesis.calvin cycle.glyceraldehyde 3-phosphate dehydrogenase
Sly08g0278561	Solyc08g076220	7770.12	-0.702859	0.000249751	Photosynthesis.calvin cycle.phosphoribulokinase
Sly02g0324161	Solyc02g063150	13204.4	-0.977049	4.78413e-05	Photosynthesis.calvin cycle.ribulose-1,5-bisphosphat carboxylase/oxygenase (RuBisCo) activity.RuBisCo heterodimer.small subunit
Sly02g0342381	Solyc02g085940	408.797	-1.04304	0.00667978	Photosynthesis.calvin cycle.ribulose-1,5-bisphosphat carboxylase/oxygenase (RuBisCo) activity.RuBisCo heterodimer.small subunit
Sly02g0342361	#N/A	462.563	-0.68755	2.55325e-05	Photosynthesis.calvin cycle.ribulose-1,5-bisphosphat carboxylase/oxygenase (RuBisCo) activity.RuBisCo heterodimer.small subunit
Sly02g0342391	#N/A	180.99	-1.52342	9.12871e-05	Photosynthesis.calvin cycle.ribulose-1,5-bisphosphat carboxylase/oxygenase (RuBisCo) activity.RuBisCo heterodimer.small subunit
Sly10g0190731	#N/A	13628.2	-0.927646	7.17255e-07	Photosynthesis.calvin cycle.ribulose-1,5-bisphosphat carboxylase/oxygenase (RuBisCo) activity.RuBisCo regulation.ATP-dependent activase (RCA)
Sly05g0157341	Solyc05g052600	4321.05	-0.692832	9.11295e-05	Photosynthesis.calvin cycle.sedoheptulose-1,7-bisphosphatase
Sly04g0229381	Solyc04g006970	54629.6	0.8175	9.98527e-07	Photosynthesis.CAM/C4 photosynthesis.phosphoenolpyruvate (PEP) carboxylase activity.PEP carboxylase
Sly07g0126011	Solyc07g055060	9427.08	0.534214	0.00389039	Photosynthesis.CAM/C4 photosynthesis.phosphoenolpyruvate (PEP) carboxylase activity.PEP carboxylase
Sly07g0128771	Solyc07g062530	106181	1.25815	3.84187e-14	Photosynthesis.CAM/C4 photosynthesis.phosphoenolpyruvate (PEP) carboxylase activity.PEP carboxylase
Sly06g0363861	Solyc06g053620	792.422	-0.420181	0.019518	Photosynthesis.CAM/C4 photosynthesis.phosphoenolpyruvate (PEP) carboxylase activity.PEP carboxylase regulatory kinase
Sly09g0100951	Solyc09g090090	67.0926	-1.34459	0.00243289	Photosynthesis.CAM/C4 photosynthesis.phosphoenolpyruvate (PEP) carboxylase activity.PEP carboxylase regulatory kinase
Sly01g0046051	Solyc01g110160	269.84	-0.610501	0.0390788	Photosynthesis.photophosphorylation.ATP synthase complex.assembly.assembly factor (BFA3)
Sly12g0054091	Solyc12g010870	413.061	0.456343	0.0301081	Photosynthesis.photophosphorylation.ATP synthase complex.assembly.assembly factor (CGL160)
Sly12g0070331	Solyc12g056830	9883.04	-0.485426	0.00231916	Photosynthesis.photophosphorylation.ATP synthase complex.peripheral CF1 subcomplex.subunit delta
Sly02g0336641	Solyc02g080540	7913.42	-0.486139	0.00759687	Photosynthesis.photophosphorylation.ATP synthase complex.peripheral CF1 subcomplex.subunit gamma
Sly03g0195641	Solyc03g026210	1216.98	-0.556066	0.0416045	Photosynthesis.photophosphorylation.chlororespiration.NADH dehydrogenase-like (NDH) complex.assembly and stabilization.assembly factor (CRR1)
Sly01g0004451	#N/A	252.172	-0.871377	0.000157969	Photosynthesis.photophosphorylation.chlororespiration.NADH dehydrogenase-like (NDH) complex.assembly and stabilization.assembly factor (CRR42)
Sly02g0326211	Solyc02g066920	299.975	-1.8269	2.39023e-08	Photosynthesis.photophosphorylation.chlororespiration.NADH dehydrogenase-like (NDH) complex.assembly and stabilization.assembly factor (CRR7)
Sly10g0162231	Solyc10g005470	66.5941	-1.17195	0.042433	Photosynthesis.photophosphorylation.chlororespiration.NADH dehydrogenase-like (NDH) complex.assembly and stabilization.assembly factor (CRR9)
Sly03g0203561	Solyc03g062710	612.517	-0.800798	0.00357471	Photosynthesis.photophosphorylation.chlororespiration.NADH dehydrogenase-like (NDH) complex.assembly and stabilization.assembly factor (NDF5)
Sly10g0179041	Solyc10g054420	602.369	-0.964426	0.00421572	Photosynthesis.photophosphorylation.chlororespiration.NADH dehydrogenase-like (NDH) complex.lumen subcomplex L.component PnsL1
Sly05g0136451	Solyc05g007780	318.622	-0.787814	0.0278928	Photosynthesis.photophosphorylation.chlororespiration.NADH dehydrogenase-like (NDH) complex.lumen subcomplex L.component PnsL2/PQL1
Sly10g0163481	Solyc10g006530	196.299	-1.09032	0.00132482	Photosynthesis.photophosphorylation.chlororespiration.NADH dehydrogenase-like (NDH) complex.lumen subcomplex L.component PnsL3/PQL2
Sly05g0150281	Solyc05g026550	713.883	-0.843238	0.000456746	Photosynthesis.photophosphorylation.chlororespiration.NADH dehydrogenase-like (NDH) complex.subcomplex A.component NdhL
Sly11g0287681	Solyc11g006020	801.826	-0.618944	0.000490293	Photosynthesis.photophosphorylation.chlororespiration.NADH dehydrogenase-like (NDH) complex.subcomplex A.component NdhO
Sly03g0221691	Solyc03g116870	1303.53	-0.840163	0.00052659	Photosynthesis.photophosphorylation.chlororespiration.NADH dehydrogenase-like (NDH) complex.subcomplex B.component PnsB1/NDF1
Sly03g0203571	Solyc03g062720	396.875	-1.04637	2.2766e-05	Photosynthesis.photophosphorylation.chlororespiration.NADH dehydrogenase-like (NDH) complex.subcomplex B.component PnsB2/NDF2
Sly09g0099961	Solyc09g083190	1428.68	-0.560626	0.00160399	Photosynthesis.photophosphorylation.chlororespiration.NADH dehydrogenase-like (NDH) complex.subcomplex B.component PnsB5/NDH18
Sly08g0282691	Solyc08g080050	2975.44	-0.291034	0.0159144	Photosynthesis.photophosphorylation.cyclic electron flow.PGR5/PGRL1 complex.component PGRL1-like
Sly04g0258131	Solyc04g082010	14608.5	-0.596423	0.0318975	Photosynthesis.photophosphorylation.Cytb6/f to PS-I electron carriers.plastocyanin
Sly07g0121491	Solyc07g047840	204.005	-0.828178	0.0122891	Photosynthesis.photophosphorylation.cytochrome b6/f complex.assembly.assembly factor (HCF222)
Sly10g0177891	Solyc10g051200	1084.21	-0.406905	0.00962146	Photosynthesis.photophosphorylation.cytochrome b6/f complex.assembly.CCS cytochrome f/c6 maturation system (system II).assembly factor (Ccs1/CcsB)
Sly01g0044861	Solyc01g109030	2373.81	-0.752658	8.59871e-05	Photosynthesis.photophosphorylation.cytochrome b6/f complex.component PetM/VII
Sly10g0176961	Solyc10g050440	1688.71	-1.16333	9.69967e-17	Photosynthesis.photophosphorylation.cytochrome b6/f complex.component PetM/VII
Sly12g0049171	Solyc12g005630	1837.09	-1.10932	6.99079e-08	Photosynthesis.photophosphorylation.cytochrome b6/f complex.Rieske iron-sulfur component PetC
Sly06g0377061	Solyc06g074290	1450.4	0.761349	4.15342e-09	Photosynthesis.photophosphorylation.linear electron flow.ferredoxin electron carrier
Sly02g0340091	Solyc02g083810	10039.8	-0.4644	0.0211459	Photosynthesis.photophosphorylation.linear electron flow.ferredoxin-NADP reductase (FNR) activity.ferredoxin-NADP oxidoreductase
Sly10g0177791	Solyc10g051110	3220.1	-0.544174	2.77774e-05	Photosynthesis.photophosphorylation.linear electron flow.ferredoxin-NADP reductase (FNR) activity.FNR membrane-tethering.FNR-interacting protein (TIC62)
Sly02g0343461	Solyc02g086890	1330.01	-0.43041	0.024017	Photosynthesis.photophosphorylation.photosystem I.assembly and maintenance.assembly factor (PSA3)
Sly10g0161921	Solyc10g005180	2625.72	-0.344874	0.0120585	Photosynthesis.photophosphorylation.photosystem I.assembly and maintenance.assembly factor (Y3IP1)
Sly07g0114371	Solyc07g022900	1778.25	-0.730192	0.00130756	Photosynthesis.photophosphorylation.photosystem I.LHC-I complex.component LHCa5
Sly12g0052241	Solyc12g009200	195.426	-1.53783	0.0078097	Photosynthesis.photophosphorylation.photosystem I.LHC-I complex.component LHCa6
Sly02g0343481	Solyc02g086910	1430.83	-0.659644	0.00118567	Photosynthesis.photophosphorylation.photosystem II.assembly and maintenance.assembly factor (CYP38)
Sly07g0128981	Solyc07g062730	1282.02	-0.888869	9.97702e-06	Photosynthesis.photophosphorylation.photosystem II.assembly and maintenance.assembly factor (HCF243)
Sly04g0257441	Solyc04g081320	1130.59	-0.517186	0.0285922	Photosynthesis.photophosphorylation.photosystem II.assembly and maintenance.assembly factor (LQY1)
Sly01g0000561	Solyc01g005520	1097.21	-0.430281	0.00152428	Photosynthesis.photophosphorylation.photosystem II.assembly and maintenance.assembly factor (MET1)
Sly03g0219651	Solyc03g114930	1300.87	-0.602402	3.32541e-05	Photosynthesis.photophosphorylation.photosystem II.assembly and maintenance.assembly factor (PPL1)
Sly07g0125781	Solyc07g054820	1296.15	-0.546501	0.00080307	Photosynthesis.photophosphorylation.photosystem II.assembly and maintenance.assembly factor (Psb29)
Sly01g0033421	Solyc01g097910	965.13	-0.538751	0.00889665	Photosynthesis.photophosphorylation.photosystem II.assembly and maintenance.assembly factor (RBD1)
Sly01g0048191	Solyc01g112060	1139.15	-0.467589	0.000435612	Photosynthesis.photophosphorylation.photosystem II.assembly and maintenance.HCF244-OHP assembly factor complex.component HCF244
Sly12g0054711	Solyc12g011450	4428.49	-0.500058	0.0271078	Photosynthesis.photophosphorylation.photosystem II.LHC-II complex.component LHCb1/2/3
Sly09g0083981	Solyc09g014520	18296.2	-0.495526	0.0281008	Photosynthesis.photophosphorylation.photosystem II.LHC-II complex.component LHCb4
Sly04g0245121	Solyc04g053130	6437.31	0.982531	6.29456e-12	Photosynthesis.photophosphorylation.photosystem II.LHC-related protein groups.two-helix LHC-related protein group.protein (SEP2)
Sly04g0233181	Solyc04g010190	504.583	-0.77553	1.90217e-05	Photosynthesis.photophosphorylation.photosystem II.LHC-related protein groups.two-helix LHC-related protein group.protein (SEP4)
Sly06g0365751	Solyc06g060340	4391.33	-0.512472	0.00260943	Photosynthesis.photophosphorylation.photosystem II.photoprotection.non-photochemical quenching (NPQ).PsbS-dependent machinery.regulatory protein (PsbS)
Sly02g0347471	Solyc02g090890	2169.58	-0.396005	0.00986861	Photosynthesis.photophosphorylation.photosystem II.photoprotection.non-photochemical quenching (NPQ).xanthophyll cycle.zeaxanthin epoxidase
Sly03g0197971	Solyc03g034170	937.698	-0.474373	0.00137594	Photosynthesis.photophosphorylation.photosystem II.photosynthetic acclimation.acclimation factor (APE)
Sly12g0052671	Solyc12g009600	1601.46	-0.631038	0.00628784	Photosynthesis.photophosphorylation.photosystem II.photosynthetic acclimation.acclimation factor (MPH2)
Sly06g0382111	Solyc06g084050	2645.09	-0.499967	0.0147726	Photosynthesis.photophosphorylation.photosystem II.PS-II complex.component PsbW
Sly12g0052091	#N/A	6147.65	-0.578717	0.000921935	Photosynthesis.photophosphorylation.photosystem II.PS-II complex.component PsbX
Sly01g0002931	Solyc01g007940	47.2693	-5.53694	5.37574e-07	Photosynthesis.photorespiration.aminotransferase activities.glutamate-glyoxylate transaminase
Sly10g0164691	Solyc10g007600	17695.4	-3.00627	7.82913e-46	Photosynthesis.photorespiration.glycolate oxidase
Sly01g0047751	Solyc01g111630	3671.52	-0.520174	6.66677e-05	Photosynthesis.photorespiration.hydroxypyruvate reductase (HPR)
Sly02g0348191	Solyc02g091560	11378.7	-0.540527	1.80542e-05	Photosynthesis.photorespiration.serine hydroxymethyltransferase (SHM)
Sly08g0265671	Solyc08g016720	2896.81	0.699983	0.000103313	Phytohormone action.abscisic acid.biosynthesis.neoxanthin cleavage protein
Sly02g0324181	Solyc02g063170	1090.35	0.878819	1.64507e-12	Phytohormone action.abscisic acid.biosynthesis.neoxanthin synthase (ABA4)
Sly01g0031031	Solyc01g095700	1032.93	-1.61022	7.53391e-18	Phytohormone action.abscisic acid.perception and signalling.PYR/PYL-receptor.cytoplasm-localized receptor complex.receptor component PYL/RCAR
Sly03g0193611	Solyc03g007310	1013.35	-0.758137	4.65697e-10	Phytohormone action.abscisic acid.perception and signalling.PYR/PYL-receptor.cytoplasm-localized receptor complex.receptor component PYL/RCAR
Sly06g0361821	Solyc06g050500	150.162	-0.980144	0.0182324	Phytohormone action.abscisic acid.perception and signalling.PYR/PYL-receptor.cytoplasm-localized receptor complex.receptor component PYL/RCAR
Sly02g0348141	Solyc02g091520	455.144	0.541643	0.0222353	Phytohormone action.abscisic acid.perception and signalling.PYR/PYL-receptor.recruitment factor (CAR)
Sly04g0230381	Solyc04g007800	103.215	-1.15861	8.89224e-05	Phytohormone action.abscisic acid.perception and signalling.PYR/PYL-receptor.recruitment factor (CAR)
Sly12g0065501	Solyc12g040800	1480.16	1.10963	2.7136e-11	Phytohormone action.abscisic acid.perception and signalling.PYR/PYL-receptor.recruitment factor (CAR)
Sly04g0230011	Solyc04g007500	634.172	0.935357	0.000168548	Phytohormone action.abscisic acid.perception and signalling.signal transducer (RHA2)
Sly02g0337951	Solyc02g081870	139.945	-2.84569	0.000115799	Phytohormone action.abscisic acid.transport.abscisic acid transporter (ABCG31)
Sly05g0135571	Solyc05g007000	118.407	1.82772	9.33035e-06	Phytohormone action.abscisic acid.transport.abscisic acid transporter (AIT)
Sly08g0275111	Solyc08g068160	346.236	1.33287	1.02973e-07	Phytohormone action.auxin.biosynthesis.indole-3-pyruvic acid (IPyA) pathway.flavin monooxygenase (YUCCA)
Sly09g0097021	Solyc09g074430	553.958	-1.31096	3.31407e-05	Phytohormone action.auxin.biosynthesis.indole-3-pyruvic acid (IPyA) pathway.flavin monooxygenase (YUCCA)
Sly03g0216781	Solyc03g112460	225.385	-2.23959	2.54508e-08	Phytohormone action.auxin.biosynthesis.indole-3-pyruvic acid (IPyA) pathway.tryptophan aminotransferase
Sly06g0360921	Solyc06g048570	205.631	-1.11949	7.89944e-06	Phytohormone action.auxin.conjugation and degradation.indole-3-acetic acid carboxyl methyltransferase
Sly02g0327791	Solyc02g068310	400.569	-0.70052	0.000435333	Phytohormone action.auxin.conjugation and degradation.indole-3-acetic acid dioxygenase
Sly02g0327811	Solyc02g068330	110.701	-2.71649	0.000562487	Phytohormone action.auxin.conjugation and degradation.indole-3-acetic acid dioxygenase
Sly03g0221551	Solyc03g116750	6595.38	0.456264	3.8504e-05	Phytohormone action.auxin.perception and signal transduction.transcriptional repressor (TPL)
Sly02g0347831	Solyc02g091240	2708.32	-0.40166	0.00492497	Phytohormone action.auxin.transport.auxin efflux transporter (PILS)
Sly03g0196601	Solyc03g031990	21.035	-2.08244	0.0120585	Phytohormone action.auxin.transport.auxin efflux transporter (PILS)
Sly10g0181041	Solyc10g074790	20154.5	0.85087	3.16072e-07	Phytohormone action.auxin.transport.auxin efflux transporter (PILS)
Sly02g0344161	Solyc02g087660	246.855	0.748534	0.00161661	Phytohormone action.auxin.transport.polar auxin transport.auxin transporter (PIN)
Sly03g0223681	Solyc03g118740	1465.09	1.25005	6.04074e-10	Phytohormone action.auxin.transport.polar auxin transport.auxin transporter (PIN)
Sly04g0230221	Solyc04g007690	840.727	0.885272	9.81912e-08	Phytohormone action.auxin.transport.polar auxin transport.auxin transporter (PIN)
Sly05g0136731	Solyc05g008060	5328.5	1.19102	2.83592e-11	Phytohormone action.auxin.transport.polar auxin transport.auxin transporter (PIN)
Sly07g0107491	Solyc07g006900	67.3376	-3.30161	0.000618117	Phytohormone action.auxin.transport.polar auxin transport.auxin transporter (PIN)
Sly10g0182771	Solyc10g078370	833.329	0.468559	0.00162913	Phytohormone action.auxin.transport.polar auxin transport.auxin transporter (PIN)
Sly02g0341111	Solyc02g084740	305.219	-1.24109	1.14081e-05	Phytohormone action.brassinosteroid.biosynthesis.3-epi-6-deoxocathasterone 23-monooxygenase
Sly02g0345751	Solyc02g089160	234.757	0.935193	0.0403191	Phytohormone action.brassinosteroid.biosynthesis.6-deoxocastasterone 6-oxidase
Sly02g0341751	Solyc02g085360	598.491	-1.0396	2.42801e-05	Phytohormone action.brassinosteroid.biosynthesis.steroid 22-alpha-hydroxylase (DWF4)
Sly10g0190651	Solyc10g086500	1248.12	1.32226	0.000564954	Phytohormone action.brassinosteroid.biosynthesis.steroid 5-alpha-reductase (DET2)
Sly03g0225111	Solyc03g120060	520.572	-0.818228	0.0296017	Phytohormone action.brassinosteroid.conjugation and degradation.brassinosteroid hydroxylase (CYP72B)
Sly05g0140171	Solyc05g011850	39.4208	-4.82473	2.91029e-10	Phytohormone action.brassinosteroid.conjugation and degradation.steroid sulphotransferase
Sly11g0300001	Solyc11g027800	57.7536	-3.14871	0.00261226	Phytohormone action.brassinosteroid.conjugation and degradation.steroid sulphotransferase
Sly03g0192181	#N/A	24.172	-3.31865	0.0126523	Phytohormone action.brassinosteroid.conjugation and degradation.steroid sulphotransferase
Sly04g0250321	Solyc04g072570	1718.33	-0.94484	4.53095e-10	Phytohormone action.brassinosteroid.perception and signal transduction.receptor complex.co-receptor protein kinase (BAK)
Sly04g0244531	Solyc04g051510	3661.57	0.803447	2.6433e-06	Phytohormone action.brassinosteroid.perception and signal transduction.receptor complex.receptor protein kinase (BRI)
Sly11g0306521	Solyc11g064890	4678.2	-0.268414	0.0187843	Phytohormone action.brassinosteroid.perception and signal transduction.receptor complex.signalling protein kinase (BSK)
Sly07g0128821	Solyc07g062580	4970.37	-0.600858	2.03207e-06	Phytohormone action.brassinosteroid.perception and signal transduction.scaffold protein (TTL)
Sly10g0164301	Solyc10g007230	53.6214	-3.43499	9.15994e-11	Phytohormone action.brassinosteroid.perception and signal transduction.scaffold protein (TTL)
Sly01g0022261	Solyc01g080150	154.121	1.64643	0.00230366	Phytohormone action.cytokinin.biosynthesis.adenylate isopentenyltransferase
Sly08g0271811	Solyc08g062820	600.575	-1.07664	2.35774e-11	Phytohormone action.cytokinin.biosynthesis.cytokinin phosphoribohydrolase
Sly10g0188111	Solyc10g084150	34.325	-2.83673	0.000213679	Phytohormone action.cytokinin.biosynthesis.cytokinin phosphoribohydrolase
Sly01g0026241	Solyc01g088160	142.188	-2.00551	1.08475e-07	Phytohormone action.cytokinin.conjugation and degradation.cytokinin dehydrogenase
Sly04g0256901	Solyc04g080820	502.249	-2.61232	0.0110651	Phytohormone action.cytokinin.conjugation and degradation.cytokinin dehydrogenase
Sly08g0270921	Solyc08g061930	175.214	-0.606064	0.0298071	Phytohormone action.cytokinin.conjugation and degradation.cytokinin dehydrogenase
Sly10g0184401	Solyc10g079870	169.779	1.02208	0.000297631	Phytohormone action.cytokinin.conjugation and degradation.cytokinin dehydrogenase
Sly12g0051891	Solyc12g008900	1469.17	0.907072	1.39239e-05	Phytohormone action.cytokinin.conjugation and degradation.cytokinin dehydrogenase
Sly04g0231061	Solyc04g008330	60.268	-1.47497	0.0158226	Phytohormone action.cytokinin.conjugation and degradation.UDP-dependent glycosyl transferase
Sly04g0236241	Solyc04g016190	8.55552	-5.53854	0.0080585	Phytohormone action.cytokinin.conjugation and degradation.UDP-dependent glycosyl transferase
Sly04g0236271	Solyc04g016210	567.838	0.904056	2.67691e-07	Phytohormone action.cytokinin.conjugation and degradation.UDP-dependent glycosyl transferase
Sly04g0236281	Solyc04g016220	11972.3	0.375076	0.00013868	Phytohormone action.cytokinin.conjugation and degradation.UDP-dependent glycosyl transferase
Sly05g0141171	Solyc05g012670	198.241	-0.83561	0.000590022	Phytohormone action.cytokinin.conjugation and degradation.UDP-dependent glycosyl transferase
Sly07g0120071	Solyc07g043480	8104.45	1.12427	1.98299e-06	Phytohormone action.cytokinin.conjugation and degradation.UDP-dependent glycosyl transferase
Sly10g0184511	Solyc10g079980	1701.01	-1.70451	0.0113658	Phytohormone action.cytokinin.conjugation and degradation.UDP-dependent glycosyl transferase
Sly11g0308291	Solyc11g066680	1387.46	0.813081	0.000276391	Phytohormone action.cytokinin.conjugation and degradation.UDP-dependent glycosyl transferase
Sly12g0053001	Solyc12g009930	41894.5	1.07458	1.79106e-12	Phytohormone action.cytokinin.conjugation and degradation.UDP-dependent glycosyl transferase
Sly12g0053011	Solyc12g009940	1172.85	0.691733	0.00379772	Phytohormone action.cytokinin.conjugation and degradation.UDP-dependent glycosyl transferase
Sly06g0360961	Solyc06g048600	20.0458	-2.68905	0.00134699	Phytohormone action.cytokinin.perception and signal transduction.A-type ARR response negative regulator
Sly10g0184111	Solyc10g079600	1153.17	-0.604002	4.79056e-07	Phytohormone action.cytokinin.perception and signal transduction.A-type ARR response negative regulator
Sly05g0159351	Solyc05g054390	2059.13	0.452446	3.45504e-05	Phytohormone action.cytokinin.perception and signal transduction.B-type ARR response activator
Sly07g0121391	Solyc07g047770	3813.89	-0.611841	6.60501e-06	Phytohormone action.cytokinin.perception and signal transduction.receptor protein (AHK)
Sly01g0033921	Solyc01g098400	1035.09	-0.829566	0.00227573	Phytohormone action.cytokinin.perception and signal transduction.signal transducer (AHP)
Sly04g0229371	Solyc04g006960	703.904	0.949671	5.9623e-06	Phytohormone action.cytokinin.transport.cytokinin transporter (ABCG14)
Sly08g0277661	Solyc08g075430	1516.48	1.16516	1.26853e-07	Phytohormone action.cytokinin.transport.cytokinin transporter (ABCG14)
Sly02g0321271	Solyc02g036350	3952.92	-3.28664	4.22664e-27	Phytohormone action.ethylene.biosynthesis.1-aminocyclopropane-1-carboxylate (ACC) oxidase
Sly02g0337251	Solyc02g081190	1052.72	-0.512156	0.0276593	Phytohormone action.ethylene.biosynthesis.1-aminocyclopropane-1-carboxylate (ACC) oxidase
Sly07g0115061	Solyc07g026650	123.631	-1.43467	0.00400523	Phytohormone action.ethylene.biosynthesis.1-aminocyclopropane-1-carboxylate (ACC) oxidase
Sly08g0284531	Solyc00g095860	88.5979	1.34858	0.026127	Phytohormone action.ethylene.biosynthesis.1-aminocyclopropane-1-carboxylate (ACC) synthase
Sly02g0348621	Solyc02g091990	5.55913	5.93308	0.00555569	Phytohormone action.ethylene.biosynthesis.1-aminocyclopropane-1-carboxylate (ACC) synthase
Sly04g0253181	Solyc04g077410	41.8218	-2.48673	0.0208902	Phytohormone action.ethylene.biosynthesis.1-aminocyclopropane-1-carboxylate (ACC) synthase
Sly09g0100471	Solyc09g089610	208.539	-0.839834	0.0237082	Phytohormone action.ethylene.perception and signal transduction.receptor protein (ETR/ERS)
Sly12g0052631	Solyc12g009560	2388.67	-0.40667	0.00545722	Phytohormone action.ethylene.perception and signal transduction.signal transducer (EBF)
Sly01g0004361	Solyc01g009170	1681.79	-1.19279	1.73094e-07	Phytohormone action.ethylene.perception and signal transduction.signal transducer (EIN3)
Sly01g0023101	Solyc01g080900	961.12	-2.05281	8.55153e-10	Phytohormone action.gibberellin.biosynthesis.ent-kaurene oxidase
Sly12g0050201	Solyc12g006460	14434.6	1.21165	1.30358e-05	Phytohormone action.gibberellin.biosynthesis.ent-kaurene oxidase
Sly03g0193161	Solyc03g006880	2889.23	1.97862	2.28296e-17	Phytohormone action.gibberellin.biosynthesis.gibberellin 20-oxidase
Sly06g0359191	Solyc06g035530	31.6747	-2.12172	0.00416299	Phytohormone action.gibberellin.biosynthesis.gibberellin 20-oxidase
Sly06g0361481	Solyc06g050110	34.9752	-2.65698	0.0472023	Phytohormone action.gibberellin.biosynthesis.gibberellin 20-oxidase
Sly11g0312231	Solyc11g072310	1858.4	0.957637	2.78277e-15	Phytohormone action.gibberellin.biosynthesis.gibberellin 20-oxidase
Sly03g0224961	Solyc03g119910	11.9465	-4.09888	0.0166431	Phytohormone action.gibberellin.biosynthesis.gibberellin 3-oxidase
Sly06g0370701	Solyc06g066820	246.075	1.56064	3.94283e-09	Phytohormone action.gibberellin.biosynthesis.gibberellin 3-oxidase
Sly08g0265651	Solyc08g016660	6.45461	-6.12336	0.00317243	Phytohormone action.gibberellin.modification and degradation.gibberellin 2-oxidase
Sly10g0164661	Solyc10g007570	788.227	1.47179	1.15661e-08	Phytohormone action.gibberellin.modification and degradation.gibberellin 2-oxidase
Sly01g0026871	Solyc01g088760	202.638	0.802006	0.00213336	Phytohormone action.gibberellin.modification and degradation.gibberellin modification enzyme
Sly05g0138301	Solyc05g009500	650.84	-6.58984	9.39231e-93	Phytohormone action.gibberellin.transport.multi-functional transporter (NPF3.1)
Sly01g0001591	Solyc01g006540	8500.14	0.571369	0.00411402	Phytohormone action.jasmonic acid.biosynthesis.13-lipoxygenase
Sly12g0054291	Solyc12g011040	2331.14	0.675403	0.0178298	Phytohormone action.jasmonic acid.biosynthesis.13-lipoxygenase
Sly11g0310581	Solyc11g069800	1847.18	-0.631624	2.36889e-05	Phytohormone action.jasmonic acid.biosynthesis.allene oxidase synthase (AOS)
Sly00g0384091	Solyc00g212260	81.1307	-4.16887	0.0224979	Phytohormone action.jasmonic acid.conjugation and degradation.jasmonoyl-amino acid synthetase (JAR1)
Sly05g0154531	Solyc05g050280	1021.72	-0.903705	6.82897e-12	Phytohormone action.jasmonic acid.conjugation and degradation.jasmonoyl-amino acid synthetase (JAR1)
Sly06g0361031	Solyc06g048710	36.3857	-4.90464	6.47169e-08	Phytohormone action.jasmonic acid.conjugation and degradation.jasmonoyl-amino acid synthetase (JAR1)
Sly10g0167071	Solyc10g009610	46.3559	-3.75271	0.000262817	Phytohormone action.jasmonic acid.conjugation and degradation.jasmonoyl-amino acid synthetase (JAR1)
Sly00g0384051	Solyc10g009620	53.8191	-3.57718	0.000402344	Phytohormone action.jasmonic acid.conjugation and degradation.jasmonoyl-amino acid synthetase (JAR1)
Sly12g0068501	Solyc12g049400	932.802	-1.02691	8.82646e-06	Phytohormone action.jasmonic acid.perception and signal transduction.receptor complex.component JAZ
Sly08g0273461	Solyc08g066610	86.827	-1.32748	0.00605512	Phytohormone action.signalling peptides.CRP (cysteine-rich-peptide) category.EPF/EPFL-peptide activity.EPF/EPFL-precursor polypeptide
Sly08g0270381	Solyc08g061560	6691.56	-0.526264	5.0043e-07	Phytohormone action.signalling peptides.CRP (cysteine-rich-peptide) category.EPF/EPFL-peptide activity.ERF-peptide receptor (ER)
Sly01g0047221	Solyc01g111080	21381.3	1.58493	0.00442075	Phytohormone action.signalling peptides.CRP (cysteine-rich-peptide) category.GASA/GAST-peptide activity.GASA-precursor polypeptide
Sly02g0340191	Solyc02g083880	1254.01	0.844072	0.00955546	Phytohormone action.signalling peptides.CRP (cysteine-rich-peptide) category.GASA/GAST-peptide activity.GASA-precursor polypeptide
Sly02g0345951	Solyc02g089350	5699.02	-1.23089	5.97323e-11	Phytohormone action.signalling peptides.CRP (cysteine-rich-peptide) category.GASA/GAST-peptide activity.GASA-precursor polypeptide
Sly03g0218391	Solyc03g113910	629.056	-1.87053	0.0103408	Phytohormone action.signalling peptides.CRP (cysteine-rich-peptide) category.GASA/GAST-peptide activity.GASA-precursor polypeptide
Sly04g0254021	Solyc04g078200	13298.9	-0.569034	0.027157	Phytohormone action.signalling peptides.CRP (cysteine-rich-peptide) category.GASA/GAST-peptide activity.GASA-precursor polypeptide
Sly06g0353941	Solyc06g007890	32.6189	-2.10068	0.0342961	Phytohormone action.signalling peptides.CRP (cysteine-rich-peptide) category.GASA/GAST-peptide activity.GASA-precursor polypeptide
Sly06g0353961	Solyc06g007910	881.876	-0.615054	0.0413749	Phytohormone action.signalling peptides.CRP (cysteine-rich-peptide) category.GASA/GAST-peptide activity.GASA-precursor polypeptide
Sly06g0373001	Solyc06g069790	1267.82	-0.69369	0.0103106	Phytohormone action.signalling peptides.CRP (cysteine-rich-peptide) category.GASA/GAST-peptide activity.GASA-precursor polypeptide
Sly11g0292251	Solyc11g011210	579.693	0.762471	7.17607e-06	Phytohormone action.signalling peptides.CRP (cysteine-rich-peptide) category.GASA/GAST-peptide activity.GASA-precursor polypeptide
Sly02g0347551	Solyc02g090960	1276.19	-0.470287	0.00859799	Phytohormone action.signalling peptides.CRP (cysteine-rich-peptide) category.RALF/RALFL-peptide activity.RALF/RALFL-precursor polypeptide
Sly07g0129291	Solyc07g063030	5.11371	5.81161	0.0128908	Phytohormone action.signalling peptides.CRP (cysteine-rich-peptide) category.RALF/RALFL-peptide activity.RALF/RALFL-precursor polypeptide
Sly09g0103751	#N/A	118.832	0.742631	0.0114149	Phytohormone action.signalling peptides.CRP (cysteine-rich-peptide) category.RALF/RALFL-peptide activity.RALF/RALFL-precursor polypeptide
Sly01g0045861	Solyc01g109950	86.2179	6.44209	2.02929e-13	Phytohormone action.signalling peptides.CRP (cysteine-rich-peptide) category.RALF/RALFL-peptide activity.RALF-peptide receptor (CrRLK1L)
Sly02g0316691	Solyc02g014030	14.1745	-3.46006	0.00545354	Phytohormone action.signalling peptides.CRP (cysteine-rich-peptide) category.RALF/RALFL-peptide activity.RALF-peptide receptor (CrRLK1L)
Sly02g0345681	Solyc02g089090	2082.49	0.735026	0.00017437	Phytohormone action.signalling peptides.CRP (cysteine-rich-peptide) category.RALF/RALFL-peptide activity.RALF-peptide receptor (CrRLK1L)
Sly05g0141831	Solyc05g013290	1090.77	0.473325	0.00165073	Phytohormone action.signalling peptides.CRP (cysteine-rich-peptide) category.RALF/RALFL-peptide activity.RALF-peptide receptor (CrRLK1L)
Sly06g0351851	Solyc06g005230	2264.62	0.41971	0.00604845	Phytohormone action.signalling peptides.CRP (cysteine-rich-peptide) category.RALF/RALFL-peptide activity.RALF-peptide receptor (CrRLK1L)
Sly07g0129851	Solyc07g063480	5175.21	0.797678	2.81382e-08	Phytohormone action.signalling peptides.CRP (cysteine-rich-peptide) category.RALF/RALFL-peptide activity.RALF-peptide receptor (CrRLK1L)
Sly09g0085491	Solyc09g015830	6007.75	0.722074	1.866e-05	Phytohormone action.signalling peptides.CRP (cysteine-rich-peptide) category.RALF/RALFL-peptide activity.RALF-peptide receptor (CrRLK1L)
Sly11g0312861	Solyc11g072910	1224.11	0.803288	1.38518e-12	Phytohormone action.signalling peptides.CRP (cysteine-rich-peptide) category.RALF/RALFL-peptide activity.RALF-peptide receptor (CrRLK1L)
Sly12g0056261	Solyc12g015970	837.49	-1.0937	8.62935e-14	Phytohormone action.signalling peptides.CRP (cysteine-rich-peptide) category.RALF/RALFL-peptide activity.receptor CrRLK1L chaperone (LLG)
Sly03g0221241	Solyc03g116450	21.1134	-3.10483	0.00279283	Phytohormone action.signalling peptides.CRP (cysteine-rich-peptide) category.STIG1-peptide activity.STIG1/GRI-precursor polypeptide
Sly05g0135911	Solyc05g007230	123.265	-1.19362	0.0125071	Phytohormone action.signalling peptides.NCRP (non-cysteine-rich-peptide) category.CIF-peptide activity.CIF-peptide receptor (GSO)
Sly01g0045811	Solyc01g109900	316.358	1.58258	7.91883e-08	Phytohormone action.signalling peptides.NCRP (non-cysteine-rich-peptide) category.CIF-peptide activity.CIF-precursor polypeptide
Sly01g0007761	Solyc01g014100	351.557	-1.49031	5.57332e-17	Phytohormone action.signalling peptides.NCRP (non-cysteine-rich-peptide) category.CLE-peptide activity.CLE-precursor protein
Sly05g0139111	Solyc05g010200	189.176	-1.17571	0.0102518	Phytohormone action.signalling peptides.NCRP (non-cysteine-rich-peptide) category.CLE-peptide activity.CLE-precursor protein
Sly05g0138101	#N/A	78.6892	-0.887257	0.0305108	Phytohormone action.signalling peptides.NCRP (non-cysteine-rich-peptide) category.CLE-peptide activity.CLE-precursor protein
Sly05g0141011	#N/A	59.7893	-1.08241	0.00919312	Phytohormone action.signalling peptides.NCRP (non-cysteine-rich-peptide) category.CLE-peptide activity.CLE-precursor protein
Sly12g0074501	#N/A	14.244	-5.37328	0.00034979	Phytohormone action.signalling peptides.NCRP (non-cysteine-rich-peptide) category.CLE-peptide activity.CLE-precursor protein
Sly09g0103161	Solyc09g091810	439.389	-1.43003	1.12879e-06	Phytohormone action.signalling peptides.NCRP (non-cysteine-rich-peptide) category.CLE-TDIF-peptide activity.TDIF-precursor polypeptide
Sly06g0379131	Solyc06g076320	273.971	1.88276	1.06939e-12	Phytohormone action.signalling peptides.NCRP (non-cysteine-rich-peptide) category.DVL/ROT-peptide activity.DVL/RTFL-precursor polypeptide
Sly03g0227921	#N/A	228.505	1.92576	0.000673812	Phytohormone action.signalling peptides.NCRP (non-cysteine-rich-peptide) category.DVL/ROT-peptide activity.DVL/RTFL-precursor polypeptide
Sly03g0216901	Solyc03g112580	2193.66	0.750935	4.79364e-06	Phytohormone action.signalling peptides.NCRP (non-cysteine-rich-peptide) category.GLV/RGF/CLEL-peptide activity.RGF-peptide receptor (RGFR)
Sly09g0102681	Solyc09g091400	56.9392	-2.6722	0.000479731	Phytohormone action.signalling peptides.NCRP (non-cysteine-rich-peptide) category.GLV/RGF/CLEL-peptide activity.RGF-peptide receptor (RGFR)
Sly02g0333541	Solyc02g077630	4392.21	0.346901	0.00427314	Phytohormone action.signalling peptides.NCRP (non-cysteine-rich-peptide) category.IDL-peptide activity.IDA/IDL-peptide receptor (HAESA)
Sly07g0120531	Solyc07g044890	491.374	-1.82771	2.78587e-20	Phytohormone action.signalling peptides.NCRP (non-cysteine-rich-peptide) category.IDL-peptide activity.IDA/IDL-precursor polypeptide
Sly04g0253401	Solyc04g077580	896.566	-1.28326	3.0015e-05	Phytohormone action.signalling peptides.NCRP (non-cysteine-rich-peptide) category.phytosulfokine activity.pythosulfokine precursor polypeptide (PSK)
Sly06g0377321	Solyc06g074540	138.017	1.72339	1.02353e-06	Phytohormone action.signalling peptides.NCRP (non-cysteine-rich-peptide) category.phytosulfokine activity.pythosulfokine precursor polypeptide (PSK)
Sly09g0105091	Solyc09g098420	270.898	-1.93298	1.67363e-05	Phytohormone action.signalling peptides.NCRP (non-cysteine-rich-peptide) category.TDL-peptide activity.TDL-peptide receptor (EMS1/MSP1)
Sly00g0385421	Solyc01g090660	18.4809	2.92937	0.0183985	Phytohormone action.strigolactone.biosynthesis.carotenoid cleavage dioxygenase (CCD7)
Sly01g0020031	Solyc01g067620	512.059	0.606682	0.0186027	Phytohormone action.strigolactone.biosynthesis.oxidoreductase (LBO)
Sly07g0112121	Solyc07g018070	1770.78	1.64684	2.13582e-26	Phytohormone action.strigolactone.perception and signal transduction.signal transducer (SMXL)
Sly11g0288391	Solyc11g006650	435.268	0.899329	0.000459875	Phytohormone action.strigolactone.perception and signal transduction.signal transducer (SMXL)
Sly07g0111041	Solyc07g016020	28.7877	8.30524	1.70146e-08	Polyamine metabolism.cadaverine biosynthesis.lysine decarboxylase
Sly07g0111061	Solyc07g016030	72.5561	7.77746	4.34748e-11	Polyamine metabolism.cadaverine biosynthesis.lysine decarboxylase
Sly08g0281931	Solyc08g079430	2400.36	2.0453	2.57534e-49	Polyamine metabolism.polyamine degradation.copper-containing amine oxidase (CuAO)
Sly12g0050111	Solyc12g006370	820.336	0.446243	0.0238836	Polyamine metabolism.polyamine degradation.FAD-dependent polyamine oxidase activities.peroxisomal polyamine oxidase (PAO2/3/4)
Sly05g0147111	Solyc05g018880	256.952	0.873962	0.00465118	Polyamine metabolism.polyamine degradation.FAD-dependent polyamine oxidase activities.polyamine oxidase (PAO5)
Sly12g0051841	Solyc12g008850	31.554	-2.00327	0.0160818	Polyamine metabolism.polyamine degradation.FAD-dependent polyamine oxidase activities.polyamine oxidase (PAO5)
Sly04g0258151	Solyc04g082030	2642.39	0.633497	0.0358767	Polyamine metabolism.putrescine biosynthesis.cytosolic pathway.ornithine decarboxylase
Sly12g0064591	Solyc12g038970	2576.1	0.348379	0.0398332	Polyamine metabolism.putrescine biosynthesis.plastidial/nuclear pathway.agmatine iminohydrolase
Sly10g0179051	Solyc10g054440	4707.53	1.08575	6.18518e-06	Polyamine metabolism.putrescine biosynthesis.plastidial/nuclear pathway.arginine decarboxylase
Sly01g0005451	Solyc01g010040	2023.29	-0.390712	0.0133095	Polyamine metabolism.spermidine biosynthesis.S-adenosyl methionine decarboxylase
Sly02g0346161	Solyc02g089610	4303.81	2.00924	2.46166e-20	Polyamine metabolism.spermidine biosynthesis.S-adenosyl methionine decarboxylase
Sly04g0238801	Solyc04g026030	2364.28	0.593759	0.00271689	Polyamine metabolism.spermidine biosynthesis.spermidine synthase
Sly03g0193551	Solyc03g007240	4170.22	0.414966	0.000123238	Polyamine metabolism.spermidine biosynthesis.spermine synthase
Sly07g0118081	Solyc07g041300	40.9942	-2.51538	0.0473462	Polyamine metabolism.spermidine biosynthesis.thermospermine synthase
Sly08g0270991	Solyc08g061970	330.09	-1.6752	2.7793e-05	Polyamine metabolism.spermidine biosynthesis.thermospermine synthase
Sly09g0090851	Solyc09g057950	161.351	0.886011	0.0195165	Protein biosynthesis.aminoacyl-tRNA synthetase activities.asparagine-tRNA ligase
Sly03g0224241	Solyc03g119280	1255.07	-0.430209	0.0119877	Protein biosynthesis.aminoacyl-tRNA synthetase activities.histidine-tRNA ligase
Sly02g0328761	Solyc02g069140	81.4891	1.12723	0.00883778	Protein biosynthesis.aminoacyl-tRNA synthetase activities.leucine-tRNA ligase
Sly01g0000581	Solyc01g005540	1110.2	-0.382262	0.00168314	Protein biosynthesis.aminoacyl-tRNA synthetase activities.lysine-tRNA ligase
Sly06g0375971	Solyc06g073330	6058.37	-0.264494	0.00687359	Protein biosynthesis.aminoacyl-tRNA synthetase activities.lysine-tRNA ligase
Sly03g0222161	Solyc03g117330	509.214	0.817517	0.000588129	Protein biosynthesis.aminoacyl-tRNA synthetase activities.proline-tRNA ligase
Sly12g0073061	Solyc12g095850	1154.21	0.580649	2.64273e-05	Protein biosynthesis.aminoacyl-tRNA synthetase activities.tryptophan-tRNA ligase
Sly08g0274891	Solyc08g067950	5058.03	-0.306816	0.033364	Protein biosynthesis.organelle machinery.mitochondrial ribosome.large ribosomal subunit proteome.component mtRPL17
Sly11g0313651	Solyc11g063600	82.1177	0.995223	0.0207385	Protein biosynthesis.organelle machinery.mitochondrial ribosome.small ribosomal subunit proteome.component mtRPS10
Sly01g0025751	Solyc01g087730	7243.97	-0.30012	0.0439933	Protein biosynthesis.organelle machinery.plastidial ribosome.large ribosomal subunit proteome.component psRPL1
Sly07g0128461	Solyc07g062190	4333.3	-0.353029	0.0164938	Protein biosynthesis.organelle machinery.plastidial ribosome.large ribosomal subunit proteome.component psRPL13
Sly08g0280431	Solyc08g078010	1088.6	-0.554376	0.0211483	Protein biosynthesis.organelle machinery.plastidial ribosome.large ribosomal subunit proteome.component psRPL19
Sly06g0375671	Solyc06g073090	3382.79	-0.607479	0.00525301	Protein biosynthesis.organelle machinery.plastidial ribosome.plastidial ribosome-associated proteins.hibernation-promoting factor (PSRP1)
Sly05g0138371	Solyc05g009570	805.599	-0.612387	0.0426931	Protein biosynthesis.organelle machinery.plastidial ribosome.small ribosomal subunit proteome.component psPSRP3
Sly08g0281621	Solyc08g079180	2263.45	-0.440029	3.45504e-05	Protein biosynthesis.organelle machinery.translation elongation.elongation factor (EF-G)
Sly06g0374131	Solyc06g071790	7423.51	-0.392725	0.0410528	Protein biosynthesis.organelle machinery.translation elongation.elongation factor (EF-Tu)
Sly08g0284961	Solyc08g081900	1878.03	-0.306773	0.0355736	Protein biosynthesis.organelle machinery.translation initiation.initiation factor (IF-2)
Sly01g0036141	Solyc01g100420	692.548	0.368052	0.0413614	Protein biosynthesis.organelle machinery.translation termination.peptide chain release factor (PrfB)
Sly08g0284561	Solyc08g081580	5520.21	-0.287409	0.0403191	Protein biosynthesis.ribosome biogenesis.large ribosomal subunit (LSU).LSU processome.60S ribosomal subunit cytoplasmic maturation.maturation factor (GDP1)
Sly09g0105031	Solyc09g098360	9530.88	-0.296943	0.0444819	Protein biosynthesis.ribosome biogenesis.large ribosomal subunit (LSU).LSU processome.60S ribosomal subunit cytoplasmic maturation.maturation factor (NSA2)
Sly11g0308221	Solyc11g066630	1022.59	-0.458448	0.00075594	Protein biosynthesis.ribosome biogenesis.large ribosomal subunit (LSU).LSU processome.pre-60S ribosomal subunit nuclear assembly.assembly factor (NOP15)
Sly07g0121301	Solyc07g047670	9745.09	-0.225196	0.024351	Protein biosynthesis.ribosome biogenesis.large ribosomal subunit (LSU).LSU processome.pre-60S ribosomal subunit nuclear assembly.PES-BOP1-WDR12 (PeBoW) complex.component PES
Sly01g0023221	Solyc01g081010	19814.6	-0.370298	0.00156609	Protein biosynthesis.ribosome biogenesis.large ribosomal subunit (LSU).LSU processome.pre-60S ribosomal subunit nuclear assembly.regulatory GTPase (NOG1)
Sly11g0309061	Solyc11g068420	5955.8	-0.329074	0.016955	Protein biosynthesis.ribosome biogenesis.large ribosomal subunit (LSU).LSU proteome.component RPL10a
Sly02g0342671	Solyc02g086240	5562.15	-0.289442	0.0487725	Protein biosynthesis.ribosome biogenesis.large ribosomal subunit (LSU).LSU proteome.component RPL11
Sly07g0126191	Solyc07g055230	2312.96	-0.360712	0.00749583	Protein biosynthesis.ribosome biogenesis.large ribosomal subunit (LSU).LSU proteome.component RPL11
Sly06g0378051	Solyc06g075180	7418.48	-0.447803	0.0029871	Protein biosynthesis.ribosome biogenesis.large ribosomal subunit (LSU).LSU proteome.component RPL12
Sly06g0354321	Solyc06g008260	7338.2	-0.291597	0.0477548	Protein biosynthesis.ribosome biogenesis.large ribosomal subunit (LSU).LSU proteome.component RPL14
Sly06g0365811	Solyc06g060400	10131.8	-0.320316	0.0397686	Protein biosynthesis.ribosome biogenesis.large ribosomal subunit (LSU).LSU proteome.component RPL15
Sly10g0183421	Solyc10g078960	16377.3	-0.357454	0.000127943	Protein biosynthesis.ribosome biogenesis.large ribosomal subunit (LSU).LSU proteome.component RPL21
Sly10g0185141	Solyc10g080590	3573.87	-0.421395	0.00278988	Protein biosynthesis.ribosome biogenesis.large ribosomal subunit (LSU).LSU proteome.component RPL21
Sly01g0035431	Solyc01g099830	8647.27	-0.285824	0.0402616	Protein biosynthesis.ribosome biogenesis.large ribosomal subunit (LSU).LSU proteome.component RPL22
Sly09g0077571	Solyc09g005720	19072.3	-0.35146	0.000644996	Protein biosynthesis.ribosome biogenesis.large ribosomal subunit (LSU).LSU proteome.component RPL23a
Sly10g0187511	Solyc10g083740	4001.27	-0.346167	0.0156191	Protein biosynthesis.ribosome biogenesis.large ribosomal subunit (LSU).LSU proteome.component RPL24
Sly02g0349091	Solyc02g092430	7238.56	-0.326753	0.0157295	Protein biosynthesis.ribosome biogenesis.large ribosomal subunit (LSU).LSU proteome.component RPL26
Sly03g0198941	Solyc03g044000	15359	-0.221105	0.00967298	Protein biosynthesis.ribosome biogenesis.large ribosomal subunit (LSU).LSU proteome.component RPL26
Sly06g0374061	Solyc06g071720	11937.9	-0.215337	0.0200338	Protein biosynthesis.ribosome biogenesis.large ribosomal subunit (LSU).LSU proteome.component RPL27a
Sly06g0367141	Solyc06g062500	3688.78	-0.250177	0.0465348	Protein biosynthesis.ribosome biogenesis.large ribosomal subunit (LSU).LSU proteome.component RPL28
Sly12g0067711	Solyc12g044720	12061	-0.311518	0.0002466	Protein biosynthesis.ribosome biogenesis.large ribosomal subunit (LSU).LSU proteome.component RPL28
Sly04g0250421	Solyc04g072660	3817.33	-0.352615	0.00859837	Protein biosynthesis.ribosome biogenesis.large ribosomal subunit (LSU).LSU proteome.component RPL30
Sly05g0136691	Solyc05g008010	8976.33	-0.399563	0.000827073	Protein biosynthesis.ribosome biogenesis.large ribosomal subunit (LSU).LSU proteome.component RPL31
Sly05g0157551	Solyc05g052800	9781.95	-0.337087	0.000437843	Protein biosynthesis.ribosome biogenesis.large ribosomal subunit (LSU).LSU proteome.component RPL35a
Sly08g0275131	Solyc08g068180	5462.34	-0.431541	3.69798e-05	Protein biosynthesis.ribosome biogenesis.large ribosomal subunit (LSU).LSU proteome.component RPL37
Sly08g0280111	Solyc08g077720	5494.38	-0.295808	0.0237708	Protein biosynthesis.ribosome biogenesis.large ribosomal subunit (LSU).LSU proteome.component RPL37a
Sly10g0171931	Solyc10g061970	216.93	-0.822393	0.000809689	Protein biosynthesis.ribosome biogenesis.large ribosomal subunit (LSU).LSU proteome.component RPL37a
Sly11g0290411	Solyc11g008510	9038.5	-0.220747	0.028558	Protein biosynthesis.ribosome biogenesis.large ribosomal subunit (LSU).LSU proteome.component RPL38
Sly06g0363471	Solyc06g053210	533.951	-0.53401	0.0152173	Protein biosynthesis.ribosome biogenesis.large ribosomal subunit (LSU).LSU proteome.component RPL40
Sly06g0380801	Solyc06g082870	15624.5	-0.322593	0.00191923	Protein biosynthesis.ribosome biogenesis.large ribosomal subunit (LSU).LSU proteome.component RPL5
Sly11g0293401	Solyc11g012110	10613.2	-0.252156	0.0278664	Protein biosynthesis.ribosome biogenesis.large ribosomal subunit (LSU).LSU proteome.component RPL6
Sly12g0073451	Solyc12g096220	23728	-0.311881	0.000935629	Protein biosynthesis.ribosome biogenesis.large ribosomal subunit (LSU).LSU proteome.component RPL7
Sly12g0073941	Solyc12g096700	8067.2	-0.447701	0.00658851	Protein biosynthesis.ribosome biogenesis.large ribosomal subunit (LSU).LSU proteome.component RPL9
Sly01g0001221	Solyc01g006160	8189.6	-0.270878	0.0393757	Protein biosynthesis.ribosome biogenesis.large ribosomal subunit (LSU).LSU proteome.component RPP1
Sly09g0103461	Solyc09g092080	1041.96	-0.382688	0.0497097	Protein biosynthesis.ribosome biogenesis.rRNA biosynthesis.post-transcriptional rRNA modification.methylation.C/D small nucleolar ribonucleoprotein (snoRNP) rRNA methylation complex.component Snu13
Sly06g0380541	Solyc06g082620	10206.6	0.45483	5.31209e-09	Protein biosynthesis.ribosome biogenesis.small ribosomal subunit (SSU).SSU processome.pre-40S ribosomal subunit nuclear export.export factor (Dim2)
Sly12g0066391	Solyc12g042650	3709.59	-0.326127	0.023419	Protein biosynthesis.ribosome biogenesis.small ribosomal subunit (SSU).SSU proteome.component RPS12
Sly02g0330271	Solyc02g070570	7958.5	-0.275253	0.0325245	Protein biosynthesis.ribosome biogenesis.small ribosomal subunit (SSU).SSU proteome.component RPS14
Sly06g0364091	Solyc06g053820	2118.58	-0.385165	0.0287921	Protein biosynthesis.ribosome biogenesis.small ribosomal subunit (SSU).SSU proteome.component RPS15
Sly04g0247351	#N/A	5110.61	-0.319365	0.0407818	Protein biosynthesis.ribosome biogenesis.small ribosomal subunit (SSU).SSU proteome.component RPS15a
Sly04g0247361	#N/A	1489.38	-0.66934	4.71147e-05	Protein biosynthesis.ribosome biogenesis.small ribosomal subunit (SSU).SSU proteome.component RPS15a
Sly05g0134121	Solyc05g005690	3196.07	-0.314504	0.0279171	Protein biosynthesis.ribosome biogenesis.small ribosomal subunit (SSU).SSU proteome.component RPS16
Sly10g0186871	#N/A	4065.63	-0.584309	1.3772e-06	Protein biosynthesis.ribosome biogenesis.small ribosomal subunit (SSU).SSU proteome.component RPS17
Sly03g0220081	Solyc03g115360	15378.9	-0.281901	0.00603174	Protein biosynthesis.ribosome biogenesis.small ribosomal subunit (SSU).SSU proteome.component RPS19
Sly04g0251651	Solyc04g074910	4132.47	-0.434934	0.000262817	Protein biosynthesis.ribosome biogenesis.small ribosomal subunit (SSU).SSU proteome.component RPS21
Sly10g0190131	Solyc10g086020	8366.85	-0.278187	0.021715	Protein biosynthesis.ribosome biogenesis.small ribosomal subunit (SSU).SSU proteome.component RPS23
Sly01g0033381	Solyc01g097870	10318.6	-0.236287	0.0117851	Protein biosynthesis.ribosome biogenesis.small ribosomal subunit (SSU).SSU proteome.component RPS24
Sly01g0003091	Solyc01g008080	9950.62	-0.326719	0.00225741	Protein biosynthesis.ribosome biogenesis.small ribosomal subunit (SSU).SSU proteome.component RPS27
Sly12g0075281	Solyc12g098940	8319.23	-0.304298	0.000338798	Protein biosynthesis.ribosome biogenesis.small ribosomal subunit (SSU).SSU proteome.component RPS27a
Sly12g0075351	#N/A	6946.62	-0.248208	0.0236287	Protein biosynthesis.ribosome biogenesis.small ribosomal subunit (SSU).SSU proteome.component RPS27a
Sly02g0318281	Solyc02g021400	3552.57	-0.41905	0.0182977	Protein biosynthesis.ribosome biogenesis.small ribosomal subunit (SSU).SSU proteome.component RPS28
Sly10g0183071	Solyc10g078630	14176.3	-0.406679	0.00757814	Protein biosynthesis.ribosome biogenesis.small ribosomal subunit (SSU).SSU proteome.component RPS28
Sly06g0376071	Solyc06g073430	9971.71	-0.33087	0.00109685	Protein biosynthesis.ribosome biogenesis.small ribosomal subunit (SSU).SSU proteome.component RPS29
Sly11g0297741	Solyc11g020890	1861.78	-0.341381	0.0475689	Protein biosynthesis.ribosome biogenesis.small ribosomal subunit (SSU).SSU proteome.component RPS29
Sly03g0213601	Solyc03g097900	16941.6	-0.34923	0.0015082	Protein biosynthesis.ribosome biogenesis.small ribosomal subunit (SSU).SSU proteome.component RPS3a
Sly08g0276351	Solyc08g074240	11273.1	-0.319483	0.0204481	Protein biosynthesis.ribosome biogenesis.small ribosomal subunit (SSU).SSU proteome.component RPS6
Sly01g0005981	Solyc01g010580	8749.68	-0.287356	0.000724358	Protein biosynthesis.ribosome biogenesis.small ribosomal subunit (SSU).SSU proteome.component RPS9
Sly06g0356041	Solyc06g009960	48.4879	-2.23903	0.0379434	Protein biosynthesis.translation elongation.eEF1 aminoacyl-tRNA binding factor activity.aminoacyl-tRNA binding factor (eEF1A)
Sly11g0312101	Solyc11g072190	18293.1	-0.240738	0.0186537	Protein biosynthesis.translation elongation.eEF1 aminoacyl-tRNA binding factor activity.eEF1B eEF1A-GDP-recycling complex.component eEF1B-beta/-delta
Sly10g0186181	Solyc10g081540	634.191	0.450705	0.0242743	Protein biosynthesis.translation elongation.eEF2 mRNA-translocation factor activity.regulatory eEF2 diphthamide-modification.diphthamide biosynthesis protein (DPH2)
Sly03g0220381	Solyc03g115650	7200.45	-0.433631	0.0220744	Protein biosynthesis.translation elongation.eEF5 poly-P/G elongation factor activity.poly-P/G elongation factor (eEF5/eIF5A)
Sly12g0053161	Solyc12g010060	19978.8	-0.305769	8.69696e-05	Protein biosynthesis.translation elongation.eEF5 poly-P/G elongation factor activity.poly-P/G elongation factor (eEF5/eIF5A)
Sly02g0336891	Solyc02g080790	299.392	1.26433	3.37024e-09	Protein biosynthesis.translation elongation.eEF5 poly-P/G elongation factor activity.regulatory eEF5 hypusination.deoxyhypusine synthase
Sly09g0101511	Solyc09g090580	5029.95	-0.226513	0.0281426	Protein biosynthesis.translation initiation.mRNA loading.eIF-iso4F unwinding complex.component eIF-iso4E
Sly00g0384271	Solyc00g009040	166.459	-1.40269	0.0106776	Protein biosynthesis.translation initiation.mRNA loading.mRNA poly-A-tail binding factor (PABP)
Sly10g0189861	Solyc10g085750	467.413	-1.43889	5.74426e-06	Protein biosynthesis.translation initiation.mRNA loading.mRNA poly-A-tail binding factor (PABP)
Sly12g0071691	Solyc12g088720	28422.4	-0.253073	0.022826	Protein biosynthesis.translation initiation.mRNA loading.mRNA poly-A-tail binding factor (PABP)
Sly07g0131101	Solyc07g064620	1205.13	0.809366	1.21892e-11	Protein biosynthesis.translation initiation.Pre-Initiation Complex (PIC) module.eIF1 PIC assembly factor activity.assembly factor (eIF1)
Sly09g0101301	Solyc09g090400	956.277	0.359863	0.0388294	Protein biosynthesis.translation initiation.Pre-Initiation Complex (PIC) module.eIF2 Met-tRNA binding factor activity.eIF2-GDP recycling complex (eIF2B).component eIF2B-beta
Sly01g0033691	Solyc01g098180	3517.08	0.256978	0.0339981	Protein biosynthesis.translation initiation.Pre-Initiation Complex (PIC) module.eIF2 Met-tRNA binding factor activity.eIF2-GDP recycling complex (eIF2B).component eIF2B-epsilon
Sly10g0184411	Solyc10g079880	6404.49	-0.264391	0.0289881	Protein biosynthesis.translation initiation.Pre-Initiation Complex (PIC) module.eIF3 mRNA-to-PIC binding complex.component eIF3e
Sly05g0157431	Solyc05g052690	1127.38	-0.441866	0.00714704	Protein biosynthesis.translation initiation.Pre-Initiation Complex (PIC) module.eIF3 mRNA-to-PIC binding complex.component eIF3f
Sly09g0104931	Solyc09g098280	1861.78	-0.3234	0.0241634	Protein biosynthesis.translation initiation.Pre-Initiation Complex (PIC) module.eIF3 mRNA-to-PIC binding complex.component eIF3h
Sly07g0124231	Solyc07g053320	1643.25	0.556953	0.00163551	Protein homeostasis.autophagy.autophagic cargo receptor activities.adapter protein (ATI3)
Sly03g0216561	Solyc03g112230	21173.5	0.51417	3.82736e-06	Protein homeostasis.autophagy.autophagic cargo receptor activities.adapter protein (NBR1)
Sly06g0374111	Solyc06g071770	3826.49	0.437602	0.000171972	Protein homeostasis.autophagy.autophagic cargo receptor activities.adapter protein (NBR1)
Sly04g0233511	Solyc04g011440	1728.45	1.07116	2.74369e-10	Protein homeostasis.protein quality control.cytosolic Hsp70 chaperone system.chaperone (Hsp70)
Sly06g0378801	Solyc06g076020	1535.27	1.39185	1.30078e-06	Protein homeostasis.protein quality control.cytosolic Hsp70 chaperone system.chaperone (Hsp70)
Sly11g0307701	Solyc11g066060	16896.3	0.431291	0.0332179	Protein homeostasis.protein quality control.cytosolic Hsp70 chaperone system.chaperone (Hsp70)
Sly01g0045801	Solyc01g109890	1837.29	0.941137	7.7379e-09	Protein homeostasis.protein quality control.cytosolic Hsp70 chaperone system.co-chaperone (Hsp40)
Sly11g0311751	Solyc11g071830	1233.8	-0.752042	0.000321271	Protein homeostasis.protein quality control.cytosolic Hsp70 chaperone system.co-chaperone (Hsp40)
Sly03g0195651	Solyc03g026220	3585.32	-0.794103	4.62393e-10	Protein homeostasis.protein quality control.cytosolic Hsp70 chaperone system.nucleotide exchange factor (BAG)
Sly06g0353231	Solyc06g007240	209.133	-1.07678	1.15373e-06	Protein homeostasis.protein quality control.cytosolic Hsp70 chaperone system.nucleotide exchange factor (BAG)
Sly06g0359321	Solyc06g035720	4845.3	-1.29858	5.09143e-53	Protein homeostasis.protein quality control.cytosolic Hsp70 chaperone system.nucleotide exchange factor (BAG)
Sly09g0082411	Solyc09g011030	2284.92	0.275065	0.0315216	Protein homeostasis.protein quality control.cytosolic Hsp70 chaperone system.nucleotide exchange factor (FES1)
Sly04g0241331	Solyc04g048900	847.915	1.0045	8.35343e-09	Protein homeostasis.protein quality control.ER Quality Control (ERQC) machinery.calnexin/calreticulin chaperone system.CNX-CRT cycle.lectin chaperone (CRT)
Sly05g0161331	Solyc05g056230	8480.74	0.439052	0.00113001	Protein homeostasis.protein quality control.ER Quality Control (ERQC) machinery.calnexin/calreticulin chaperone system.CNX-CRT cycle.lectin chaperone (CRT)
Sly03g0194231	Solyc03g007890	942.415	-1.05832	2.4613e-05	Protein homeostasis.protein quality control.Hsp90 chaperone system.chaperone (Hsp90)
Sly07g0132491	Solyc07g065840	196369	0.387049	0.00932669	Protein homeostasis.protein quality control.Hsp90 chaperone system.chaperone (Hsp90)
Sly04g0249851	Solyc04g072160	1964.33	0.835679	1.51391e-08	Protein homeostasis.protein quality control.Hsp90 chaperone system.Hsp90-co-chaperone (P23)
Sly10g0186001	Solyc10g081360	722.747	0.435333	0.00397826	Protein homeostasis.protein quality control.Hsp90 chaperone system.Hsp90-co-chaperone (P23)
Sly06g0379441	Solyc06g076570	3791.02	0.573078	0.000677959	Protein homeostasis.protein quality control.smallHsp holdase chaperone activities.class-C-I protein
Sly03g0227671	Solyc03g123540	188.434	-1.19544	0.000835837	Protein homeostasis.protein quality control.smallHsp holdase chaperone activities.class-C-III protein
Sly07g0130431	Solyc07g064020	443.497	1.48033	3.74817e-09	Protein homeostasis.protein quality control.smallHsp holdase chaperone activities.class-C-VI protein
Sly01g0038231	Solyc01g102960	358.313	-1.56044	2.56497e-05	Protein homeostasis.protein quality control.smallHsp holdase chaperone activities.class-ER protein
Sly03g0218411	Solyc03g113930	5.95247	-4.06188	0.0320921	Protein homeostasis.protein quality control.smallHsp holdase chaperone activities.class-ER protein
Sly01g0022061	Solyc01g079950	203.876	1.84031	1.02181e-05	Protein homeostasis.proteolysis.aspartic-type peptidase activities.A1-class protease (Pepsin)
Sly01g0022101	Solyc01g079980	120.097	1.30594	0.0114278	Protein homeostasis.proteolysis.aspartic-type peptidase activities.A1-class protease (Pepsin)
Sly01g0022121	Solyc01g080000	208.905	-3.61499	0.00155694	Protein homeostasis.proteolysis.aspartic-type peptidase activities.A1-class protease (Pepsin)
Sly01g0022131	Solyc01g080010	595.068	-4.55269	4.06526e-71	Protein homeostasis.proteolysis.aspartic-type peptidase activities.A1-class protease (Pepsin)
Sly01g0023601	Solyc01g081350	128.091	-4.05091	0.0352638	Protein homeostasis.proteolysis.aspartic-type peptidase activities.A1-class protease (Pepsin)
Sly01g0023631	Solyc01g081370	401.599	-2.6977	1.63607e-08	Protein homeostasis.proteolysis.aspartic-type peptidase activities.A1-class protease (Pepsin)
Sly02g0320831	Solyc02g032940	3689.33	-0.823084	0.00500341	Protein homeostasis.proteolysis.aspartic-type peptidase activities.A1-class protease (Pepsin)
Sly02g0325251	Solyc02g065050	37.6331	-2.29853	0.00374053	Protein homeostasis.proteolysis.aspartic-type peptidase activities.A1-class protease (Pepsin)
Sly02g0339681	Solyc02g083450	797.53	1.33017	1.21117e-22	Protein homeostasis.proteolysis.aspartic-type peptidase activities.A1-class protease (Pepsin)
Sly03g0222521	Solyc03g117690	841.444	0.622753	2.08167e-06	Protein homeostasis.proteolysis.aspartic-type peptidase activities.A1-class protease (Pepsin)
Sly03g0224711	Solyc03g119690	6950.45	-0.66213	2.33144e-12	Protein homeostasis.proteolysis.aspartic-type peptidase activities.A1-class protease (Pepsin)
Sly04g0251941	Solyc04g076190	8284.35	-1.79717	5.24525e-15	Protein homeostasis.proteolysis.aspartic-type peptidase activities.A1-class protease (Pepsin)
Sly05g0155731	Solyc05g051240	1222.51	-0.852024	0.0136087	Protein homeostasis.proteolysis.aspartic-type peptidase activities.A1-class protease (Pepsin)
Sly06g0371521	Solyc06g068550	814.483	-1.24164	3.55088e-06	Protein homeostasis.proteolysis.aspartic-type peptidase activities.A1-class protease (Pepsin)
Sly06g0376731	Solyc06g074000	9886.21	0.944322	3.87032e-05	Protein homeostasis.proteolysis.aspartic-type peptidase activities.A1-class protease (Pepsin)
Sly07g0107021	Solyc07g006450	8.78421	-4.65082	0.0050233	Protein homeostasis.proteolysis.aspartic-type peptidase activities.A1-class protease (Pepsin)
Sly08g0260281	Solyc08g005850	109.528	-4.64751	0.00365723	Protein homeostasis.proteolysis.aspartic-type peptidase activities.A1-class protease (Pepsin)
Sly08g0277101	Solyc08g074930	149.291	-1.89649	0.00817956	Protein homeostasis.proteolysis.aspartic-type peptidase activities.A1-class protease (Pepsin)
Sly08g0277111	Solyc08g074940	30936.8	-1.35919	0.0126093	Protein homeostasis.proteolysis.aspartic-type peptidase activities.A1-class protease (Pepsin)
Sly08g0279031	Solyc08g076620	44.1306	-2.53749	0.00157887	Protein homeostasis.proteolysis.aspartic-type peptidase activities.A1-class protease (Pepsin)
Sly08g0281091	Solyc08g078670	4842.83	0.982724	1.09883e-18	Protein homeostasis.proteolysis.aspartic-type peptidase activities.A1-class protease (Pepsin)
Sly09g0099391	Solyc09g082760	2234.03	-1.00318	0.000262685	Protein homeostasis.proteolysis.aspartic-type peptidase activities.A1-class protease (Pepsin)
Sly11g0292501	Solyc11g011440	1594.81	1.57919	1.68249e-10	Protein homeostasis.proteolysis.aspartic-type peptidase activities.A1-class protease (Pepsin)
Sly11g0308211	Solyc11g066620	1712.45	0.414984	6.23834e-05	Protein homeostasis.proteolysis.aspartic-type peptidase activities.A1-class protease (Pepsin)
Sly11g0309551	Solyc11g068880	1429.69	2.33789	0.00274135	Protein homeostasis.proteolysis.aspartic-type peptidase activities.A1-class protease (Pepsin)
Sly12g0070891	Solyc12g087940	6568.28	-1.31598	1.05152e-13	Protein homeostasis.proteolysis.aspartic-type peptidase activities.A1-class protease (Pepsin)
Sly07g0107031	#N/A	55.7255	-4.89132	2.3014e-07	Protein homeostasis.proteolysis.aspartic-type peptidase activities.A1-class protease (Pepsin)
Sly01g0036721	Solyc01g100970	13799.1	0.336712	0.0200338	Protein homeostasis.proteolysis.cysteine-type peptidase activities.C15-class pyrrolidone-carboxylate peptidase
Sly05g0133591	Solyc05g005200	973.005	0.734309	1.63632e-06	Protein homeostasis.proteolysis.cysteine-type peptidase activities.C15-class pyrrolidone-carboxylate peptidase
Sly02g0328711	Solyc02g069100	2431.13	-0.493314	0.00381555	Protein homeostasis.proteolysis.cysteine-type peptidase activities.C1-class protease (Papain)
Sly02g0328721	Solyc02g069110	1975.32	-1.69187	1.29994e-16	Protein homeostasis.proteolysis.cysteine-type peptidase activities.C1-class protease (Papain)
Sly05g0142551	Solyc05g013920	66.1776	-5.78651	4.379e-12	Protein homeostasis.proteolysis.cysteine-type peptidase activities.C1-class protease (Papain)
Sly07g0118571	Solyc07g041910	193.611	-9.138	1.50423e-05	Protein homeostasis.proteolysis.cysteine-type peptidase activities.C1-class protease (Papain)
Sly11g0290141	Solyc11g008260	448.635	-0.718584	0.00112953	Protein homeostasis.proteolysis.cysteine-type peptidase activities.C1-class protease (Papain)
Sly04g0255961	Solyc04g080030	739.531	0.882112	2.59687e-05	Protein homeostasis.proteolysis.cysteine-type peptidase activities.C97-class peptidase (PPPDE)
Sly08g0280631	Solyc08g078220	1665.76	-0.578116	0.00361264	Protein homeostasis.proteolysis.cysteine-type peptidase activities.C97-class peptidase (PPPDE)
Sly12g0053131	Solyc12g010040	13601.2	0.412103	0.000238886	Protein homeostasis.proteolysis.metallopeptidase activities.aminopeptidase activities.M17-class leucyl aminopeptidase (LAP)
Sly04g0242221	Solyc04g049720	2471.38	0.36517	0.033939	Protein homeostasis.proteolysis.metallopeptidase activities.aminopeptidase activities.M1-class neutral/aromatic-hydroxyl amino acid aminopeptidase
Sly05g0134721	Solyc05g006220	772.553	-1.78076	0.0162163	Protein homeostasis.proteolysis.metallopeptidase activities.aminopeptidase activities.M20-class IAA-amino acid hydrolase
Sly08g0272051	Solyc08g063050	3376.32	0.229863	0.024947	Protein homeostasis.proteolysis.metallopeptidase activities.FtsH endopeptidase activities.FtsH mitochondrial protease complexes.component FtsH4|11
Sly01g0025981	Solyc01g087920	353.431	-0.816204	0.0238836	Protein homeostasis.proteolysis.serine-type peptidase activities.S10-class serine carboxypeptidase (SCPL)
Sly01g0026001	Solyc01g087950	1330.87	-1.11754	0.000562167	Protein homeostasis.proteolysis.serine-type peptidase activities.S10-class serine carboxypeptidase (SCPL)
Sly01g0040431	Solyc01g104850	1059.51	1.31135	4.2645e-08	Protein homeostasis.proteolysis.serine-type peptidase activities.S10-class serine carboxypeptidase (SCPL)
Sly01g0044301	Solyc01g108450	41391.8	-0.852741	0.00525908	Protein homeostasis.proteolysis.serine-type peptidase activities.S10-class serine carboxypeptidase (SCPL)
Sly01g0044351	Solyc01g108490	6770.43	0.395077	0.0186537	Protein homeostasis.proteolysis.serine-type peptidase activities.S10-class serine carboxypeptidase (SCPL)
Sly03g0223261	Solyc03g118370	405.554	-2.01819	2.42543e-20	Protein homeostasis.proteolysis.serine-type peptidase activities.S10-class serine carboxypeptidase (SCPL)
Sly04g0248251	Solyc04g064760	3559.11	-0.635676	0.0240173	Protein homeostasis.proteolysis.serine-type peptidase activities.S10-class serine carboxypeptidase (SCPL)
Sly04g0253461	Solyc04g077630	65.3917	1.40196	0.0495002	Protein homeostasis.proteolysis.serine-type peptidase activities.S10-class serine carboxypeptidase (SCPL)
Sly04g0253471	Solyc04g077630	3289.63	1.26798	3.63617e-11	Protein homeostasis.proteolysis.serine-type peptidase activities.S10-class serine carboxypeptidase (SCPL)
Sly04g0253491	Solyc04g077670	2307.43	-0.554333	0.0045722	Protein homeostasis.proteolysis.serine-type peptidase activities.S10-class serine carboxypeptidase (SCPL)
Sly04g0254871	Solyc04g079040	150.165	-1.97821	2.68852e-13	Protein homeostasis.proteolysis.serine-type peptidase activities.S10-class serine carboxypeptidase (SCPL)
Sly04g0254931	Solyc04g079070	6475.48	1.07958	1.70793e-12	Protein homeostasis.proteolysis.serine-type peptidase activities.S10-class serine carboxypeptidase (SCPL)
Sly05g0151371	Solyc05g041540	82.6619	-1.22838	0.00155694	Protein homeostasis.proteolysis.serine-type peptidase activities.S10-class serine carboxypeptidase (SCPL)
Sly05g0155161	Solyc05g050770	169.167	-0.976741	0.00185844	Protein homeostasis.proteolysis.serine-type peptidase activities.S10-class serine carboxypeptidase (SCPL)
Sly06g0357541	Solyc06g017860	40.0806	-2.73534	4.28605e-05	Protein homeostasis.proteolysis.serine-type peptidase activities.S10-class serine carboxypeptidase (SCPL)
Sly06g0380981	Solyc06g083030	17553.8	-1.10578	8.12246e-05	Protein homeostasis.proteolysis.serine-type peptidase activities.S10-class serine carboxypeptidase (SCPL)
Sly11g0307841	Solyc11g066250	5046.3	-1.08331	0.000122959	Protein homeostasis.proteolysis.serine-type peptidase activities.S10-class serine carboxypeptidase (SCPL)
Sly11g0308121	Solyc11g066520	106.383	-2.07217	0.000188226	Protein homeostasis.proteolysis.serine-type peptidase activities.S10-class serine carboxypeptidase (SCPL)
Sly12g0057931	Solyc12g019560	761.984	-0.34426	0.0222485	Protein homeostasis.proteolysis.serine-type peptidase activities.S10-class serine carboxypeptidase (SCPL)
Sly12g0071241	Solyc12g088250	222.623	-0.874508	0.00475649	Protein homeostasis.proteolysis.serine-type peptidase activities.S10-class serine carboxypeptidase (SCPL)
Sly03g0198581	Solyc03g043660	2328.35	0.402431	0.000670244	Protein homeostasis.proteolysis.serine-type peptidase activities.S1-class protease (Deg)
Sly07g0105501	Solyc07g005190	135.064	-2.22865	0.00514647	Protein homeostasis.proteolysis.serine-type peptidase activities.S28-class serine carboxypeptidase
Sly09g0081491	Solyc09g010220	446.207	-1.96493	4.70888e-08	Protein homeostasis.proteolysis.serine-type peptidase activities.S28-class serine carboxypeptidase
Sly11g0308181	Solyc11g066590	148.795	-0.834929	0.0235616	Protein homeostasis.proteolysis.serine-type peptidase activities.S28-class serine carboxypeptidase
Sly11g0308191	Solyc11g066600	696.607	-1.59301	3.01428e-06	Protein homeostasis.proteolysis.serine-type peptidase activities.S28-class serine carboxypeptidase
Sly08g0283181	Solyc08g080500	4563.88	-0.541594	0.00913209	Protein homeostasis.proteolysis.serine-type peptidase activities.S54-class protease (RBL))
Sly01g0025831	Solyc01g087790	315.61	-3.83553	6.66704e-30	Protein homeostasis.proteolysis.serine-type peptidase activities.S8-class protease (subtilisin) families.protease (SBT1)
Sly01g0025841	Solyc01g087800	17.278	-6.56555	0.000166842	Protein homeostasis.proteolysis.serine-type peptidase activities.S8-class protease (subtilisin) families.protease (SBT1)
Sly01g0025911	Solyc01g087850	4566.34	-1.17777	9.21752e-13	Protein homeostasis.proteolysis.serine-type peptidase activities.S8-class protease (subtilisin) families.protease (SBT1)
Sly02g0318111	Solyc02g021220	2762.36	-0.99183	0.00279892	Protein homeostasis.proteolysis.serine-type peptidase activities.S8-class protease (subtilisin) families.protease (SBT1)
Sly02g0349351	Solyc02g092670	43990.9	-0.720545	0.0127899	Protein homeostasis.proteolysis.serine-type peptidase activities.S8-class protease (subtilisin) families.protease (SBT1)
Sly03g0193261	Solyc03g006970	4511.97	-0.863468	2.54716e-07	Protein homeostasis.proteolysis.serine-type peptidase activities.S8-class protease (subtilisin) families.protease (SBT1)
Sly07g0118621	Solyc07g041970	24825.6	0.617057	3.51591e-15	Protein homeostasis.proteolysis.serine-type peptidase activities.S8-class protease (subtilisin) families.protease (SBT1)
Sly08g0274931	Solyc08g067990	653.7	-2.31649	0.00841647	Protein homeostasis.proteolysis.serine-type peptidase activities.S8-class protease (subtilisin) families.protease (SBT1)
Sly12g0071731	Solyc12g088760	76.2212	2.40796	1.91805e-07	Protein homeostasis.proteolysis.serine-type peptidase activities.S8-class protease (subtilisin) families.protease (SBT1)
Sly03g0207681	Solyc03g081260	3758.36	1.04075	6.09465e-09	Protein homeostasis.proteolysis.serine-type peptidase activities.S8-class protease (subtilisin) families.protease (SBT3)
Sly02g0331371	Solyc02g071580	574.544	0.422594	0.00486771	Protein homeostasis.proteolysis.serine-type peptidase activities.S8-class protease (subtilisin) families.protease (SBT5)
Sly07g0127141	Solyc07g056170	906.401	0.442944	0.00809936	Protein homeostasis.proteolysis.serine-type peptidase activities.S8-class protease (subtilisin) families.protease (SBT5)
Sly12g0051611	Solyc12g008640	4344.41	0.601492	7.87163e-10	Protein homeostasis.proteolysis.threonine-type peptidase activities.T3-class gamma-glutamyl transpeptidase (GGT)
Sly10g0178701	Solyc10g054040	72.8926	-0.977745	0.0161759	Protein homeostasis.ubiquitin-proteasome system.26S proteasome.19S regulatory particle.ATPase components.regulatory component RPT4
Sly04g0244351	Solyc04g051370	5661.04	-0.212617	0.048988	Protein homeostasis.ubiquitin-proteasome system.26S proteasome.19S regulatory particle.non-ATPase components.regulatory component RPN5
Sly09g0082921	Solyc09g011450	1697.78	0.317354	0.00838771	Protein homeostasis.ubiquitin-proteasome system.26S proteasome.regulation.regulatory protein (PTRE1)
Sly05g0159511	Solyc05g054540	1267.78	0.472392	0.00502965	Protein homeostasis.ubiquitin-proteasome system.ER-associated protein degradation (ERAD).HRD1 E3 ubiquitin ligase complex.E2 ubiquitin-conjugating component Ubc7/13/14
Sly03g0216911	Solyc03g112590	980.143	0.880182	0.0379636	Protein homeostasis.ubiquitin-proteasome system.ER-associated protein degradation (ERAD).substrate extraction.platform ATPase (CDC48)
Sly03g0217461	Solyc03g113130	119.198	-2.35812	1.08859e-08	Protein homeostasis.ubiquitin-proteasome system.N-degron pathways.Arg/N-degron pathway.N-terminal modification.cysteine oxidase (PCO)
Sly02g0349121	Solyc02g092460	291.099	-0.777676	0.00601224	Protein homeostasis.ubiquitin-proteasome system.ubiquitin-fold protein conjugation.Cullin-based ubiquitylation complexes.CUL3-BTB E3 ligase complexes.BTB/POZ substrate adaptor components.component BT
Sly08g0264431	Solyc08g014440	428.882	0.534496	0.0131047	Protein homeostasis.ubiquitin-proteasome system.ubiquitin-fold protein conjugation.Cullin-based ubiquitylation complexes.CUL3-BTB E3 ligase complexes.BTB/POZ substrate adaptor components.component BT
Sly01g0041291	Solyc01g105680	198.386	0.947402	0.000570027	Protein homeostasis.ubiquitin-proteasome system.ubiquitin-fold protein conjugation.Cullin-based ubiquitylation complexes.CUL3-BTB E3 ligase complexes.BTB/POZ substrate adaptor components.component NPH3
Sly00g0393351	Solyc00g014390	17.9845	-4.10455	0.00188431	Protein homeostasis.ubiquitin-proteasome system.ubiquitin-fold protein conjugation.Cullin-based ubiquitylation complexes.SKP1-CUL1-FBX (SCF) E3 ligase complexes.F-BOX substrate adaptor components.component FBX
Sly01g0019391	Solyc01g067010	218.445	0.900687	0.000579418	Protein homeostasis.ubiquitin-proteasome system.ubiquitin-fold protein conjugation.Cullin-based ubiquitylation complexes.SKP1-CUL1-FBX (SCF) E3 ligase complexes.F-BOX substrate adaptor components.component FBX
Sly01g0028831	Solyc01g091700	283.019	-1.20934	0.0154171	Protein homeostasis.ubiquitin-proteasome system.ubiquitin-fold protein conjugation.Cullin-based ubiquitylation complexes.SKP1-CUL1-FBX (SCF) E3 ligase complexes.F-BOX substrate adaptor components.component FBX
Sly01g0030681	Solyc01g095370	631.933	-0.329197	0.0402205	Protein homeostasis.ubiquitin-proteasome system.ubiquitin-fold protein conjugation.Cullin-based ubiquitylation complexes.SKP1-CUL1-FBX (SCF) E3 ligase complexes.F-BOX substrate adaptor components.component FBX
Sly02g0349641	Solyc02g092990	667.375	0.543142	0.000580676	Protein homeostasis.ubiquitin-proteasome system.ubiquitin-fold protein conjugation.Cullin-based ubiquitylation complexes.SKP1-CUL1-FBX (SCF) E3 ligase complexes.F-BOX substrate adaptor components.component FBX
Sly02g0349901	Solyc02g093220	736.51	0.686512	0.00145116	Protein homeostasis.ubiquitin-proteasome system.ubiquitin-fold protein conjugation.Cullin-based ubiquitylation complexes.SKP1-CUL1-FBX (SCF) E3 ligase complexes.F-BOX substrate adaptor components.component FBX
Sly03g0199211	Solyc03g044220	558.319	-0.743601	5.41783e-05	Protein homeostasis.ubiquitin-proteasome system.ubiquitin-fold protein conjugation.Cullin-based ubiquitylation complexes.SKP1-CUL1-FBX (SCF) E3 ligase complexes.F-BOX substrate adaptor components.component FBX
Sly05g0136001	Solyc05g007360	31.1472	-4.13802	4.81094e-06	Protein homeostasis.ubiquitin-proteasome system.ubiquitin-fold protein conjugation.Cullin-based ubiquitylation complexes.SKP1-CUL1-FBX (SCF) E3 ligase complexes.F-BOX substrate adaptor components.component FBX
Sly10g0165711	Solyc10g008450	241.25	-1.21936	2.94846e-08	Protein homeostasis.ubiquitin-proteasome system.ubiquitin-fold protein conjugation.Cullin-based ubiquitylation complexes.SKP1-CUL1-FBX (SCF) E3 ligase complexes.F-BOX substrate adaptor components.component FBX
Sly10g0181261	Solyc10g075010	52.6584	-3.93567	1.08849e-06	Protein homeostasis.ubiquitin-proteasome system.ubiquitin-fold protein conjugation.Cullin-based ubiquitylation complexes.SKP1-CUL1-FBX (SCF) E3 ligase complexes.F-BOX substrate adaptor components.component FBX
Sly10g0182811	Solyc10g078410	2046.54	-0.306239	0.0226429	Protein homeostasis.ubiquitin-proteasome system.ubiquitin-fold protein conjugation.Cullin-based ubiquitylation complexes.SKP1-CUL1-FBX (SCF) E3 ligase complexes.F-BOX substrate adaptor components.component FBX
Sly11g0291021	Solyc11g009050	1319.52	-0.356082	0.0122055	Protein homeostasis.ubiquitin-proteasome system.ubiquitin-fold protein conjugation.Cullin-based ubiquitylation complexes.SKP1-CUL1-FBX (SCF) E3 ligase complexes.F-BOX substrate adaptor components.component FBX
Sly12g0069751	Solyc12g056410	3498.22	1.49635	3.65746e-11	Protein homeostasis.ubiquitin-proteasome system.ubiquitin-fold protein conjugation.Cullin-based ubiquitylation complexes.SKP1-CUL1-FBX (SCF) E3 ligase complexes.F-BOX substrate adaptor components.component FBX
Sly04g0247861	#N/A	15.4057	-2.46422	0.0481623	Protein homeostasis.ubiquitin-proteasome system.ubiquitin-fold protein conjugation.Cullin-based ubiquitylation complexes.SKP1-CUL1-FBX (SCF) E3 ligase complexes.F-BOX substrate adaptor components.component FBX
Sly09g0102971	#N/A	79.2985	-3.66221	0.04093	Protein homeostasis.ubiquitin-proteasome system.ubiquitin-fold protein conjugation.Cullin-based ubiquitylation complexes.SKP1-CUL1-FBX (SCF) E3 ligase complexes.F-BOX substrate adaptor components.component FBX
Sly10g0180611	#N/A	5.64575	-4.92326	0.0202481	Protein homeostasis.ubiquitin-proteasome system.ubiquitin-fold protein conjugation.Cullin-based ubiquitylation complexes.SKP1-CUL1-FBX (SCF) E3 ligase complexes.F-BOX substrate adaptor components.component FBX
Sly10g0180621	#N/A	5.20604	-5.81254	0.00773308	Protein homeostasis.ubiquitin-proteasome system.ubiquitin-fold protein conjugation.Cullin-based ubiquitylation complexes.SKP1-CUL1-FBX (SCF) E3 ligase complexes.F-BOX substrate adaptor components.component FBX
Sly01g0047761	Solyc01g111640	337.072	-1.77324	1.12462e-05	Protein homeostasis.ubiquitin-proteasome system.ubiquitin-fold protein conjugation.Cullin-based ubiquitylation complexes.SKP1-CUL1-FBX (SCF) E3 ligase complexes.target protein binding component SKP1/ASK1
Sly01g0025621	Solyc01g087620	4685.88	0.558604	7.01086e-05	Protein homeostasis.ubiquitin-proteasome system.ubiquitin-fold protein conjugation.HUB conjugation.ubiquitin-fold protein (HUB)
Sly02g0339831	Solyc02g083570	1502.52	1.40759	2.56911e-15	Protein homeostasis.ubiquitin-proteasome system.ubiquitin-fold protein conjugation.MUB conjugation.conjugation E2 protein
Sly03g0193771	Solyc03g007470	6367.56	-0.316887	0.0163471	Protein homeostasis.ubiquitin-proteasome system.ubiquitin-fold protein conjugation.MUB conjugation.conjugation E2 protein
Sly03g0197091	Solyc03g033410	130.596	2.00029	3.99527e-05	Protein homeostasis.ubiquitin-proteasome system.ubiquitin-fold protein conjugation.MUB conjugation.conjugation E2 protein
Sly08g0285011	Solyc08g081950	9027.45	-0.495315	0.00270782	Protein homeostasis.ubiquitin-proteasome system.ubiquitin-fold protein conjugation.MUB conjugation.conjugation E2 protein
Sly10g0167161	Solyc10g011740	1065.96	1.82609	1.1404e-06	Protein homeostasis.ubiquitin-proteasome system.ubiquitin-fold protein conjugation.MUB conjugation.conjugation E2 protein
Sly12g0072041	Solyc12g089030	937.627	-0.499568	0.00305676	Protein homeostasis.ubiquitin-proteasome system.ubiquitin-fold protein conjugation.RUB/NEDD8 conjugation (neddylation).RUB conjugation E2 protein (RCE1)
Sly06g0366311	Solyc06g060850	1553.61	0.328253	0.0273119	Protein homeostasis.ubiquitin-proteasome system.ubiquitin-fold protein conjugation.RUB/NEDD8 conjugation (neddylation).RUB maturation.ubiquitin carboxyl-terminal hydrolase (UCH3)
Sly02g0349761	Solyc02g093110	3992.64	0.38299	0.000140609	Protein homeostasis.ubiquitin-proteasome system.ubiquitin-fold protein conjugation.SUMO conjugation (sumoylation).SUMO conjugation E2 enzyme (SCE1)
Sly09g0091951	Solyc09g059970	3079.86	0.621575	0.000705442	Protein homeostasis.ubiquitin-proteasome system.ubiquitin-fold protein conjugation.SUMO conjugation (sumoylation).ubiquitin-fold protein (SUMO)
Sly12g0049671	Solyc12g006010	2820.02	0.232538	0.0327991	Protein homeostasis.ubiquitin-proteasome system.ubiquitin-fold protein conjugation.SUMO conjugation (sumoylation).ubiquitin-fold protein (SUMO)
Sly09g0095331	Solyc09g065870	1768.66	-0.232343	0.0469288	Protein homeostasis.ubiquitin-proteasome system.ubiquitin-fold protein conjugation.ubiquitin conjugation (ubiquitylation).polyubiquitination.ligating E3 protein (RGLG)
Sly04g0230561	Solyc04g007970	8965.02	-0.572001	0.000295134	Protein homeostasis.ubiquitin-proteasome system.ubiquitin-fold protein conjugation.ubiquitin conjugation (ubiquitylation).polyubiquitination.Ubc13-Uev1 conjugating E2 complex.component Uev1
Sly05g0157681	Solyc05g052910	612.096	1.25868	2.81279e-11	Protein homeostasis.ubiquitin-proteasome system.ubiquitin-fold protein conjugation.ubiquitin conjugation (ubiquitylation).ubiquitin receptor regulatory protein (DA1)
Sly10g0185801	Solyc10g081160	2053.89	-0.38964	0.00140286	Protein homeostasis.ubiquitin-proteasome system.ubiquitin-fold protein conjugation.ubiquitin conjugation (ubiquitylation).ubiquitin-conjugating E2 protein (UBC)
Sly11g0287251	#N/A	265.3	0.560284	0.00523154	Protein homeostasis.ubiquitin-proteasome system.ubiquitin-fold protein conjugation.ubiquitin conjugation (ubiquitylation).ubiquitin-fold protein (UBQ)
Sly05g0158991	Solyc05g054080	1455.54	0.390185	0.00960062	Protein homeostasis.ubiquitin-proteasome system.ubiquitin-fold protein conjugation.ubiquitin conjugation (ubiquitylation).ubiquitin-ligase E3 activities.HECT-type E3 ligase activities.monomeric E3 ubiquitin ligase (HECT)
Sly09g0078421	Solyc09g007310	2129.43	0.409442	0.0192282	Protein homeostasis.ubiquitin-proteasome system.ubiquitin-fold protein conjugation.ubiquitin conjugation (ubiquitylation).ubiquitin-ligase E3 activities.HECT-type E3 ligase activities.monomeric E3 ubiquitin ligase (HECT)
Sly08g0259391	Solyc08g005150	860.098	-0.448732	0.00276655	Protein homeostasis.ubiquitin-proteasome system.ubiquitin-fold protein conjugation.ubiquitin conjugation (ubiquitylation).ubiquitin-ligase E3 activities.RBR-type E3 ligase activities.E3 ubiquitin ligase (ARA54)
Sly12g0072011	Solyc12g089000	1358.35	0.352205	0.034476	Protein homeostasis.ubiquitin-proteasome system.ubiquitin-fold protein conjugation.ubiquitin conjugation (ubiquitylation).ubiquitin-ligase E3 activities.RBR-type E3 ligase activities.E3 ubiquitin ligase (RBR-Ariadne)
Sly02g0328871	Solyc02g069230	2399.37	0.352502	0.0485905	Protein homeostasis.ubiquitin-proteasome system.ubiquitin-fold protein conjugation.ubiquitin conjugation (ubiquitylation).ubiquitin-ligase E3 activities.RBR-type E3 ligase activities.plant-specific E3 ubiquitin ligase (RSL/RFA)
Sly04g0252721	Solyc04g077000	254.762	0.565341	0.0104688	Protein homeostasis.ubiquitin-proteasome system.ubiquitin-fold protein conjugation.ubiquitin conjugation (ubiquitylation).ubiquitin-ligase E3 activities.RBR-type E3 ligase activities.plant-specific E3 ubiquitin ligase (RSL/RFA)
Sly07g0127661	Solyc07g056630	1176.68	-0.445076	0.0215781	Protein homeostasis.ubiquitin-proteasome system.ubiquitin-fold protein conjugation.ubiquitin conjugation (ubiquitylation).ubiquitin-ligase E3 activities.RING-domain E3 ligase activities.E3 ubiquitin ligase (DA2)
Sly10g0166841	Solyc10g009420	270.131	0.93963	2.15149e-06	Protein homeostasis.ubiquitin-proteasome system.ubiquitin-fold protein conjugation.ubiquitin conjugation (ubiquitylation).ubiquitin-ligase E3 activities.RING-domain E3 ligase activities.E3 ubiquitin ligase (SINA)
Sly01g0018781	Solyc01g066430	364.757	2.32949	0.0358478	Protein homeostasis.ubiquitin-proteasome system.ubiquitin-fold protein conjugation.ubiquitin conjugation (ubiquitylation).ubiquitin-ligase E3 activities.RING-domain E3 ligase activities.RING-H2-class E3 ligase
Sly02g0338571	Solyc02g082420	1390.23	-0.731644	9.72565e-08	Protein homeostasis.ubiquitin-proteasome system.ubiquitin-fold protein conjugation.ubiquitin conjugation (ubiquitylation).ubiquitin-ligase E3 activities.RING-domain E3 ligase activities.RING-H2-class E3 ligase
Sly04g0234091	Solyc04g014220	104.404	-0.895758	0.0121286	Protein homeostasis.ubiquitin-proteasome system.ubiquitin-fold protein conjugation.ubiquitin conjugation (ubiquitylation).ubiquitin-ligase E3 activities.RING-domain E3 ligase activities.RING-H2-class E3 ligase
Sly06g0362501	Solyc06g051250	84.574	-1.78651	2.89703e-05	Protein homeostasis.ubiquitin-proteasome system.ubiquitin-fold protein conjugation.ubiquitin conjugation (ubiquitylation).ubiquitin-ligase E3 activities.RING-domain E3 ligase activities.RING-H2-class E3 ligase
Sly06g0366871	Solyc06g061250	219.569	0.871362	0.00139174	Protein homeostasis.ubiquitin-proteasome system.ubiquitin-fold protein conjugation.ubiquitin conjugation (ubiquitylation).ubiquitin-ligase E3 activities.RING-domain E3 ligase activities.RING-H2-class E3 ligase
Sly09g0100751	Solyc09g089890	77.4667	-1.00481	0.0402572	Protein homeostasis.ubiquitin-proteasome system.ubiquitin-fold protein conjugation.ubiquitin conjugation (ubiquitylation).ubiquitin-ligase E3 activities.RING-domain E3 ligase activities.RING-H2-class E3 ligase
Sly11g0286891	Solyc11g005280	7.28888	-5.30296	0.0128214	Protein homeostasis.ubiquitin-proteasome system.ubiquitin-fold protein conjugation.ubiquitin conjugation (ubiquitylation).ubiquitin-ligase E3 activities.RING-domain E3 ligase activities.RING-H2-class E3 ligase
Sly11g0286911	Solyc11g005300	123.543	-0.985016	0.0014558	Protein homeostasis.ubiquitin-proteasome system.ubiquitin-fold protein conjugation.ubiquitin conjugation (ubiquitylation).ubiquitin-ligase E3 activities.RING-domain E3 ligase activities.RING-H2-class E3 ligase
Sly11g0286931	Solyc11g005320	86.7539	1.84721	7.42575e-05	Protein homeostasis.ubiquitin-proteasome system.ubiquitin-fold protein conjugation.ubiquitin conjugation (ubiquitylation).ubiquitin-ligase E3 activities.RING-domain E3 ligase activities.RING-H2-class E3 ligase
Sly11g0289341	Solyc11g007530	2313.76	1.57545	3.9778e-16	Protein homeostasis.ubiquitin-proteasome system.ubiquitin-fold protein conjugation.ubiquitin conjugation (ubiquitylation).ubiquitin-ligase E3 activities.RING-domain E3 ligase activities.RING-H2-class E3 ligase
Sly11g0308111	Solyc11g066510	287.685	0.945925	1.9793e-07	Protein homeostasis.ubiquitin-proteasome system.ubiquitin-fold protein conjugation.ubiquitin conjugation (ubiquitylation).ubiquitin-ligase E3 activities.RING-domain E3 ligase activities.RING-H2-class E3 ligase
Sly12g0069741	Solyc12g056400	628.827	0.414982	0.0228231	Protein homeostasis.ubiquitin-proteasome system.ubiquitin-fold protein conjugation.ubiquitin conjugation (ubiquitylation).ubiquitin-ligase E3 activities.RING-domain E3 ligase activities.RING-H2-class E3 ligase
Sly01g0045171	Solyc01g109340	1786.34	-0.955813	1.33937e-08	Protein homeostasis.ubiquitin-proteasome system.ubiquitin-fold protein conjugation.ubiquitin conjugation (ubiquitylation).ubiquitin-ligase E3 activities.RING-domain E3 ligase activities.RING-HC-class E3 ligase
Sly05g0142911	Solyc05g014250	110.297	-0.704851	0.0218864	Protein homeostasis.ubiquitin-proteasome system.ubiquitin-fold protein conjugation.ubiquitin conjugation (ubiquitylation).ubiquitin-ligase E3 activities.RING-domain E3 ligase activities.RING-HC-class E3 ligase
Sly07g0106861	Solyc07g006350	955.605	-0.37179	0.0237459	Protein homeostasis.ubiquitin-proteasome system.ubiquitin-fold protein conjugation.ubiquitin conjugation (ubiquitylation).ubiquitin-ligase E3 activities.RING-domain E3 ligase activities.RING-HC-class E3 ligase
Sly07g0124991	Solyc07g054080	2806.37	-1.43044	1.46276e-11	Protein homeostasis.ubiquitin-proteasome system.ubiquitin-fold protein conjugation.ubiquitin conjugation (ubiquitylation).ubiquitin-ligase E3 activities.RING-domain E3 ligase activities.RING-HC-class E3 ligase
Sly09g0082031	Solyc09g010690	8151.2	-0.276221	0.00208749	Protein homeostasis.ubiquitin-proteasome system.ubiquitin-fold protein conjugation.ubiquitin conjugation (ubiquitylation).ubiquitin-ligase E3 activities.RING-domain E3 ligase activities.RING-HC-class E3 ligase
Sly11g0307661	Solyc11g066020	9232	-0.261189	0.0450762	Protein homeostasis.ubiquitin-proteasome system.ubiquitin-fold protein conjugation.ubiquitin conjugation (ubiquitylation).ubiquitin-ligase E3 activities.RING-domain E3 ligase activities.RING-HC-class E3 ligase
Sly12g0053831	Solyc12g010670	23.2175	2.14943	0.00869954	Protein homeostasis.ubiquitin-proteasome system.ubiquitin-fold protein conjugation.ubiquitin conjugation (ubiquitylation).ubiquitin-ligase E3 activities.RING-domain E3 ligase activities.RING-HC-class E3 ligase
Sly12g0055071	Solyc12g013800	1318.09	0.343164	0.0417377	Protein homeostasis.ubiquitin-proteasome system.ubiquitin-fold protein conjugation.ubiquitin conjugation (ubiquitylation).ubiquitin-ligase E3 activities.RING-domain E3 ligase activities.RING-HC-class E3 ligase
Sly01g0020241	Solyc01g067800	3064.58	0.35398	0.0157243	Protein homeostasis.ubiquitin-proteasome system.ubiquitin-fold protein conjugation.ubiquitin conjugation (ubiquitylation).ubiquitin-ligase E3 activities.RING-domain E3 ligase activities.RING-v-class E3 ligase
Sly09g0078841	Solyc09g007680	889.42	0.693858	2.28812e-05	Protein homeostasis.ubiquitin-proteasome system.ubiquitin-fold protein conjugation.ubiquitin conjugation (ubiquitylation).ubiquitin-ligase E3 activities.RING-domain E3 ligase activities.RING-v-class E3 ligase
Sly02g0343771	Solyc02g087200	1737.96	0.776245	1.01053e-05	Protein homeostasis.ubiquitin-proteasome system.ubiquitin-fold protein conjugation.ubiquitin conjugation (ubiquitylation).ubiquitin-ligase E3 activities.U-Box E3 ligase activities.E3 ubiquitin ligase (PUB)
Sly03g0208181	Solyc03g082690	221.575	-1.02948	0.00316831	Protein homeostasis.ubiquitin-proteasome system.ubiquitin-fold protein conjugation.ubiquitin conjugation (ubiquitylation).ubiquitin-ligase E3 activities.U-Box E3 ligase activities.E3 ubiquitin ligase (PUB)
Sly09g0090181	Solyc09g056450	2432.92	0.856677	0.000899807	Protein homeostasis.ubiquitin-proteasome system.ubiquitin-fold protein conjugation.ubiquitin conjugation (ubiquitylation).ubiquitin-ligase E3 activities.U-Box E3 ligase activities.E3 ubiquitin ligase (PUB)
Sly09g0099791	Solyc09g083060	729.073	0.730286	1.87519e-05	Protein homeostasis.ubiquitin-proteasome system.ubiquitin-fold protein conjugation.ubiquitin conjugation (ubiquitylation).ubiquitin-ligase E3 activities.U-Box E3 ligase activities.E3 ubiquitin ligase (PUB)
Sly11g0289431	Solyc11g007590	2222.07	0.633863	0.00847364	Protein homeostasis.ubiquitin-proteasome system.ubiquitin-fold protein deconjugation.ubiquitin deconjugation.OTU deubiquitinase activities.deubiquitinase (OTU3-4)
Sly07g0128001	Solyc07g061780	3364.66	0.54586	0.000848516	Protein homeostasis.ubiquitin-proteasome system.ubiquitin-fold protein deconjugation.ubiquitin deconjugation.UBP deubiquitinase activities.deubiquitinase (UBP15-21)
Sly08g0275881	Solyc08g068810	648.873	0.425724	0.0142933	Protein homeostasis.ubiquitin-proteasome system.ubiquitin-fold protein deconjugation.ubiquitin deconjugation.UBP deubiquitinase activities.deubiquitinase (UBP22)
Sly07g0105871	Solyc07g005530	29512.2	-0.459121	5.26212e-08	Protein homeostasis.ubiquitin-proteasome system.ubiquitin-fold protein deconjugation.ubiquitin deconjugation.UBP deubiquitinase activities.deubiquitinase (UBP23)
Sly04g0246411	Solyc04g056290	785.798	0.562591	0.000391891	Protein homeostasis.ubiquitin-proteasome system.ubiquitin-fold protein deconjugation.ubiquitin deconjugation.UBP deubiquitinase activities.deubiquitinase (UBP3-4)
Sly09g0103351	Solyc09g091980	1929.92	-0.61499	1.10336e-07	Protein modification.acetylation.NatC N-terminal acetylase complex.catalytic component NAA30
Sly06g0365391	Solyc06g059990	14.604	6.34795	0.000154361	Protein modification.glycosylation.N-linked glycosylation.dolichol-phosphate biosynthesis.dehydro-dolichyl diphosphate synthase (DPS)
Sly02g0336271	Solyc02g080180	135.284	-0.866825	0.0173813	Protein modification.glycosylation.N-linked glycosylation.oligosaccharyl transferase (OST) complex.component OST3/6
Sly11g0290731	Solyc11g008810	2255.25	-0.738376	4.09675e-09	Protein modification.glycosylation.N-linked glycosylation.paucimannosidic N-glycan formation.beta-N-acetylhexosaminidase (HEXO)
Sly02g0343971	Solyc02g087490	65.2034	-1.29827	0.0376442	Protein modification.hydroxylation.prolyl hydroxylase
Sly11g0286801	Solyc11g005200	979.696	0.436733	0.0054221	Protein modification.hydroxylation.prolyl hydroxylase
Sly09g0101071	Solyc09g090200	4321	0.479949	3.3549e-06	Protein modification.phosphorylation.AGC protein kinase superfamily.protein kinase (AGC-VII/NDR)
Sly12g0071791	Solyc12g088820	327.658	-0.851416	0.00537662	Protein modification.phosphorylation.AGC protein kinase superfamily.protein kinase (AGC-VII/NDR)
Sly02g0350041	Solyc02g093360	631.3	-0.36244	0.0376332	Protein modification.phosphorylation.AGC protein kinase superfamily.protein kinase (AGC-VIII)
Sly06g0377251	Solyc06g074470	1341.94	0.419536	0.00701282	Protein modification.phosphorylation.AGC protein kinase superfamily.protein kinase (AGC-VIII)
Sly10g0162561	Solyc10g005770	4199.38	-0.57076	7.92378e-05	Protein modification.phosphorylation.AGC protein kinase superfamily.protein kinase (AGC-VIII)
Sly11g0305401	Solyc11g061720	1279.67	0.672479	0.000338798	Protein modification.phosphorylation.AGC protein kinase superfamily.protein kinase (AGC-VIII)
Sly03g0223411	Solyc03g118530	2719.52	-0.427243	0.0217356	Protein modification.phosphorylation.AGC protein kinase superfamily.protein kinase (MAST)
Sly04g0256091	Solyc04g080170	901.202	-0.492968	0.00534284	Protein modification.phosphorylation.AGC protein kinase superfamily.protein kinase (MAST)
Sly05g0157321	Solyc05g052580	869.017	-0.529325	0.00469637	Protein modification.phosphorylation.aspartate-based protein phosphatase superfamily.FCP phosphatase families.subcluster E phosphatase
Sly06g0362741	Solyc06g051520	1722.63	-0.490454	0.00872093	Protein modification.phosphorylation.aspartate-based protein phosphatase superfamily.FCP phosphatase families.subcluster E phosphatase
Sly09g0083911	Solyc09g014440	2026.24	0.428236	0.00464996	Protein modification.phosphorylation.aspartate-based protein phosphatase superfamily.FCP phosphatase families.subcluster H/CPL1-2 phosphatase
Sly06g0372541	Solyc06g069450	572.376	-0.694326	0.000110533	Protein modification.phosphorylation.aspartate-based protein phosphatase superfamily.FCP phosphatase families.subcluster I phosphatase
Sly02g0340701	Solyc02g084400	494.119	-1.17113	3.72588e-14	Protein modification.phosphorylation.atypical protein kinase families.protein kinase (ABC1)
Sly07g0121051	Solyc07g045420	1908.65	0.71993	5.62442e-09	Protein modification.phosphorylation.atypical protein kinase families.protein kinase (ABC1)
Sly08g0276621	Solyc08g074560	790.141	-0.562539	0.0138169	Protein modification.phosphorylation.atypical protein kinase families.protein kinase (ABC1)
Sly03g0197261	Solyc03g033540	2695.51	0.476454	0.00417097	Protein modification.phosphorylation.CAMK protein kinase superfamily.protein kinase (CDPK)
Sly04g0232671	Solyc04g009800	2138.66	0.518349	0.000152513	Protein modification.phosphorylation.CAMK protein kinase superfamily.protein kinase (CDPK)
Sly04g0258001	Solyc04g081910	9505.95	0.646117	1.68418e-08	Protein modification.phosphorylation.CAMK protein kinase superfamily.protein kinase (CDPK)
Sly06g0369101	Solyc06g065380	87.8806	-1.21848	0.00445381	Protein modification.phosphorylation.CAMK protein kinase superfamily.protein kinase (CDPK)
Sly07g0131091	Solyc07g064610	3039.87	-0.495294	0.00329821	Protein modification.phosphorylation.CAMK protein kinase superfamily.protein kinase (CDPK)
Sly09g0077401	Solyc09g005550	4011.53	-0.224179	0.0314278	Protein modification.phosphorylation.CAMK protein kinase superfamily.protein kinase (CDPK)
Sly02g0325291	Solyc02g065070	1340.38	0.377757	0.00337984	Protein modification.phosphorylation.CAMK protein kinase superfamily.protein kinase (CRK)
Sly02g0347071	Solyc02g090510	2470.1	-0.718662	3.24837e-10	Protein modification.phosphorylation.CAMK protein kinase superfamily.protein kinase (CRK)
Sly01g0041281	Solyc01g105670	3691.78	0.237965	0.0192409	Protein modification.phosphorylation.CAMK protein kinase superfamily.protein kinase (PEPRK)
Sly01g0004011	Solyc01g008850	2382.56	-0.508371	0.00955063	Protein modification.phosphorylation.CAMK protein kinase superfamily.SNF1-related protein kinase (SnRK3)
Sly02g0318331	Solyc02g021440	6261.63	0.266711	0.0109011	Protein modification.phosphorylation.CAMK protein kinase superfamily.SNF1-related protein kinase (SnRK3)
Sly06g0361631	Solyc06g050270	6.27048	-3.05131	0.0417918	Protein modification.phosphorylation.CAMK protein kinase superfamily.SNF1-related protein kinase (SnRK3)
Sly06g0361661	Solyc06g050300	1519.84	0.439177	0.000520762	Protein modification.phosphorylation.CAMK protein kinase superfamily.SNF1-related protein kinase (SnRK3)
Sly09g0086001	Solyc09g018280	5853.56	0.480709	0.0121286	Protein modification.phosphorylation.CAMK protein kinase superfamily.SNF1-related protein kinase (SnRK3)
Sly09g0099821	Solyc09g083090	1447.02	1.23763	3.63617e-11	Protein modification.phosphorylation.CAMK protein kinase superfamily.SNF1-related protein kinase (SnRK3)
Sly11g0306221	Solyc11g062410	3384.41	-0.582921	4.02688e-09	Protein modification.phosphorylation.CAMK protein kinase superfamily.SNF1-related protein kinase (SnRK3)
Sly12g0075251	Solyc12g098910	102.579	-1.24042	3.11115e-05	Protein modification.phosphorylation.CAMK protein kinase superfamily.SNF1-related protein kinase (SnRK3)
Sly03g0213391	Solyc03g097690	223.58	-1.05603	3.06068e-05	Protein modification.phosphorylation.CMGC protein kinase superfamily.CDK protein kinase families.protein kinase (CDK9)
Sly04g0244461	Solyc04g051460	92.2193	-4.73101	1.10056e-16	Protein modification.phosphorylation.CMGC protein kinase superfamily.CDK protein kinase families.protein kinase (CDK9)
Sly04g0230241	Solyc04g007710	2715.32	-0.328633	0.0287571	Protein modification.phosphorylation.CMGC protein kinase superfamily.protein kinase (MAPK)
Sly05g0136701	Solyc05g008020	88.7762	-2.22121	6.47236e-08	Protein modification.phosphorylation.CMGC protein kinase superfamily.protein kinase (MAPK)
Sly07g0127381	Solyc07g056350	7090.16	-0.30187	0.0124212	Protein modification.phosphorylation.CMGC protein kinase superfamily.protein kinase (MAPK)
Sly10g0189831	Solyc10g085720	792.232	0.603276	0.0152071	Protein modification.phosphorylation.CMGC protein kinase superfamily.protein kinase (SRPK)
Sly12g0064541	Solyc12g038920	1852.35	-0.572113	1.6976e-05	Protein modification.phosphorylation.protein kinase (NAK)
Sly01g0004521	Solyc01g009300	2274.14	-1.77443	8.24412e-63	Protein modification.phosphorylation.protein kinase (NEK)
Sly03g0203061	Solyc03g059250	887.315	-0.480419	0.00193242	Protein modification.phosphorylation.protein kinase (NEK)
Sly10g0184901	Solyc10g080390	2056.54	-1.51786	1.66815e-57	Protein modification.phosphorylation.protein kinase (NEK)
Sly11g0305801	Solyc11g061960	121.73	-1.22428	0.00129054	Protein modification.phosphorylation.protein kinase (NEK)
Sly07g0129391	Solyc07g063120	956.896	0.458901	0.0028464	Protein modification.phosphorylation.protein kinase (PEK)
Sly03g0193221	Solyc03g006930	9.18407	-5.6444	0.00568863	Protein modification.phosphorylation.serine/threonine protein phosphatase superfamily.PPM/PP2C Mn/Mg-dependent phosphatase families.clade A phosphatase
Sly03g0193231	Solyc03g006940	42.6859	-2.87401	0.0198782	Protein modification.phosphorylation.serine/threonine protein phosphatase superfamily.PPM/PP2C Mn/Mg-dependent phosphatase families.clade A phosphatase
Sly03g0193241	Solyc03g006950	42.1912	-2.89336	0.0109427	Protein modification.phosphorylation.serine/threonine protein phosphatase superfamily.PPM/PP2C Mn/Mg-dependent phosphatase families.clade A phosphatase
Sly06g0379221	Solyc06g076400	1692.66	0.730904	2.24965e-07	Protein modification.phosphorylation.serine/threonine protein phosphatase superfamily.PPM/PP2C Mn/Mg-dependent phosphatase families.clade A phosphatase
Sly01g0043081	Solyc01g107300	276.502	0.886356	0.000883723	Protein modification.phosphorylation.serine/threonine protein phosphatase superfamily.PPM/PP2C Mn/Mg-dependent phosphatase families.clade D phosphatase
Sly01g0043071	Solyc01g107310	194.13	0.963379	0.0136687	Protein modification.phosphorylation.serine/threonine protein phosphatase superfamily.PPM/PP2C Mn/Mg-dependent phosphatase families.clade D phosphatase
Sly02g0339651	Solyc02g083420	2627.93	-0.422401	0.0168269	Protein modification.phosphorylation.serine/threonine protein phosphatase superfamily.PPM/PP2C Mn/Mg-dependent phosphatase families.clade D phosphatase
Sly02g0349421	Solyc02g092750	319.802	0.595517	0.0049327	Protein modification.phosphorylation.serine/threonine protein phosphatase superfamily.PPM/PP2C Mn/Mg-dependent phosphatase families.clade D phosphatase
Sly06g0369641	Solyc06g065920	2191.34	0.628094	0.00025121	Protein modification.phosphorylation.serine/threonine protein phosphatase superfamily.PPM/PP2C Mn/Mg-dependent phosphatase families.clade D phosphatase
Sly10g0175971	Solyc10g049630	718.045	1.68493	7.68157e-05	Protein modification.phosphorylation.serine/threonine protein phosphatase superfamily.PPM/PP2C Mn/Mg-dependent phosphatase families.clade D phosphatase
Sly01g0018051	Solyc01g065700	24.0504	-1.69617	0.01914	Protein modification.phosphorylation.serine/threonine protein phosphatase superfamily.PPM/PP2C Mn/Mg-dependent phosphatase families.clade E phosphatase
Sly05g0160861	Solyc05g055790	1104.99	-0.786258	0.000212966	Protein modification.phosphorylation.serine/threonine protein phosphatase superfamily.PPM/PP2C Mn/Mg-dependent phosphatase families.clade E phosphatase
Sly07g0125221	Solyc07g054300	544.239	-0.936695	1.29618e-10	Protein modification.phosphorylation.serine/threonine protein phosphatase superfamily.PPM/PP2C Mn/Mg-dependent phosphatase families.clade E phosphatase
Sly10g0162411	Solyc10g005640	831.409	-0.543464	0.000398492	Protein modification.phosphorylation.serine/threonine protein phosphatase superfamily.PPM/PP2C Mn/Mg-dependent phosphatase families.clade E phosphatase
Sly07g0124701	Solyc07g053760	97.6988	1.32053	0.00138426	Protein modification.phosphorylation.serine/threonine protein phosphatase superfamily.PPM/PP2C Mn/Mg-dependent phosphatase families.clade F phosphatase
Sly07g0129221	Solyc07g062970	1297.6	0.819519	1.22312e-09	Protein modification.phosphorylation.serine/threonine protein phosphatase superfamily.PPM/PP2C Mn/Mg-dependent phosphatase families.clade F phosphatase
Sly01g0035751	Solyc01g100110	3474.38	0.533395	1.82079e-09	Protein modification.phosphorylation.serine/threonine protein phosphatase superfamily.PPM/PP2C Mn/Mg-dependent phosphatase families.clade H phosphatase
Sly04g0255011	Solyc04g079120	1297.34	0.708257	2.69899e-05	Protein modification.phosphorylation.serine/threonine protein phosphatase superfamily.PPM/PP2C Mn/Mg-dependent phosphatase families.clade H phosphatase
Sly12g0050671	Solyc12g006920	857.522	-0.858639	4.68717e-07	Protein modification.phosphorylation.serine/threonine protein phosphatase superfamily.PPP Fe-Zn-dependent phosphatase families.PP2A-class phosphatase complexes.regulatory component B1
Sly02g0325141	Solyc02g064980	15.1425	-2.58906	0.0261569	Protein modification.phosphorylation.STE protein kinase superfamily.protein kinase (MAP3K-MEKK)
Sly02g0346981	Solyc02g090430	1619.09	-2.1937	4.60538e-25	Protein modification.phosphorylation.STE protein kinase superfamily.protein kinase (MAP3K-MEKK)
Sly02g0347581	Solyc02g090990	99.2185	2.13247	5.06196e-06	Protein modification.phosphorylation.STE protein kinase superfamily.protein kinase (MAP3K-MEKK)
Sly08g0284131	Solyc08g081210	1002.45	-0.364651	0.0132335	Protein modification.phosphorylation.STE protein kinase superfamily.protein kinase (MAP3K-MEKK)
Sly01g0031621	Solyc01g096170	190.714	1.88032	4.78808e-10	Protein modification.phosphorylation.STE protein kinase superfamily.protein kinase (MAP3K-WNK)
Sly01g0033341	Solyc01g097840	995.66	-0.668183	0.000367899	Protein modification.phosphorylation.STE protein kinase superfamily.protein kinase (MAP3K-WNK)
Sly03g0216461	Solyc03g112140	631.634	-0.719582	9.24306e-06	Protein modification.phosphorylation.STE protein kinase superfamily.protein kinase (MAP3K-WNK)
Sly10g0166751	Solyc10g009350	166.23	-0.605241	0.0296131	Protein modification.phosphorylation.STE protein kinase superfamily.protein kinase (MAP3K-WNK)
Sly02g0334731	Solyc02g078730	720.964	0.399	0.0234579	Protein modification.phosphorylation.TKL protein kinase superfamily.G-Lectin protein kinase families.protein kinase (SD-1)
Sly02g0335701	Solyc02g079630	10.5199	-6.82622	0.000381564	Protein modification.phosphorylation.TKL protein kinase superfamily.G-Lectin protein kinase families.protein kinase (SD-1)
Sly02g0336061	Solyc02g079990	527.167	-0.474721	0.00456319	Protein modification.phosphorylation.TKL protein kinase superfamily.G-Lectin protein kinase families.protein kinase (SD-1)
Sly04g0230471	Solyc04g007880	1167.36	1.05257	0.000133919	Protein modification.phosphorylation.TKL protein kinase superfamily.G-Lectin protein kinase families.protein kinase (SD-1)
Sly04g0253031	Solyc04g077270	12.3248	3.55278	0.00914632	Protein modification.phosphorylation.TKL protein kinase superfamily.G-Lectin protein kinase families.protein kinase (SD-1)
Sly07g0123981	Solyc07g053120	797.778	0.894606	0.000566501	Protein modification.phosphorylation.TKL protein kinase superfamily.G-Lectin protein kinase families.protein kinase (SD-1)
Sly10g0163661	Solyc10g006710	1077.95	0.746499	1.92116e-05	Protein modification.phosphorylation.TKL protein kinase superfamily.G-Lectin protein kinase families.protein kinase (SD-1)
Sly04g0235501	Solyc04g015460	24.9126	-1.52369	0.0451367	Protein modification.phosphorylation.TKL protein kinase superfamily.G-Lectin protein kinase families.protein kinase (SD-2)
Sly08g0269581	Solyc08g059730	251.03	-0.690721	0.0124983	Protein modification.phosphorylation.TKL protein kinase superfamily.G-Lectin protein kinase families.protein kinase (SD-2)
Sly11g0295051	Solyc11g013880	1481.85	-0.380212	0.0230631	Protein modification.phosphorylation.TKL protein kinase superfamily.G-Lectin protein kinase families.protein kinase (SD-2)
Sly01g0032431	Solyc01g096940	3096.19	0.337859	0.0316684	Protein modification.phosphorylation.TKL protein kinase superfamily.LRR-VI protein kinase families.protein kinase (LRR-VI-1)
Sly02g0350711	Solyc02g093970	1769.65	-0.306237	0.0150254	Protein modification.phosphorylation.TKL protein kinase superfamily.LRR-VI protein kinase families.protein kinase (LRR-VI-1)
Sly05g0135711	Solyc05g007120	11895.6	-0.388957	0.00517234	Protein modification.phosphorylation.TKL protein kinase superfamily.LRR-VI protein kinase families.protein kinase (LRR-VI-1)
Sly08g0283691	Solyc08g080830	2246.57	0.286807	0.0212832	Protein modification.phosphorylation.TKL protein kinase superfamily.LRR-VI protein kinase families.protein kinase (LRR-VI-2)
Sly01g0037991	Solyc02g024060	254.894	-1.5783	0.000118885	Protein modification.phosphorylation.TKL protein kinase superfamily.LRR-VIII protein kinase families.protein kinase (LRR-VIII-1)
Sly09g0088661	Solyc09g055180	451.992	-1.01982	1.91329e-08	Protein modification.phosphorylation.TKL protein kinase superfamily.LRR-VIII protein kinase families.protein kinase (LRR-VIII-1)
Sly10g0181141	Solyc10g074890	690.564	-0.749847	1.71839e-07	Protein modification.phosphorylation.TKL protein kinase superfamily.LRR-VIII protein kinase families.protein kinase (LRR-VIII-1)
Sly02g0331571	Solyc02g071790	1429.18	-1.72198	3.25396e-09	Protein modification.phosphorylation.TKL protein kinase superfamily.LRR-VIII protein kinase families.protein kinase (LRR-VIII-2)
Sly02g0331581	Solyc02g071810	573.703	-0.729075	0.000130067	Protein modification.phosphorylation.TKL protein kinase superfamily.LRR-VIII protein kinase families.protein kinase (LRR-VIII-2)
Sly02g0331631	Solyc02g071860	3050.13	0.439706	0.00183227	Protein modification.phosphorylation.TKL protein kinase superfamily.LRR-VIII protein kinase families.protein kinase (LRR-VIII-2)
Sly02g0331641	Solyc02g071870	564.718	-0.907028	4.21232e-08	Protein modification.phosphorylation.TKL protein kinase superfamily.LRR-VIII protein kinase families.protein kinase (LRR-VIII-2)
Sly07g0126791	Solyc07g055810	559.878	-0.803864	6.31406e-07	Protein modification.phosphorylation.TKL protein kinase superfamily.LRR-VIII protein kinase families.protein kinase (LRR-VIII-2)
Sly06g0380861	Solyc06g082920	1239.11	0.357985	0.0189815	Protein modification.phosphorylation.TKL protein kinase superfamily.LRR-X protein kinase families.protein kinase (LRR-Xa)
Sly12g0073951	Solyc12g096710	22.6681	1.49729	0.0392249	Protein modification.phosphorylation.TKL protein kinase superfamily.LRR-X protein kinase families.protein kinase (LRR-Xa)
Sly11g0295471	Solyc11g017270	630.454	0.578198	0.0248288	Protein modification.phosphorylation.TKL protein kinase superfamily.LRR-X protein kinase families.protein kinase (LRR-Xc)
Sly07g0128291	Solyc07g062040	1085.6	0.431886	0.0117271	Protein modification.phosphorylation.TKL protein kinase superfamily.LRR-XIII protein kinase families.protein kinase (LRR-XIIIa)
Sly09g0078911	Solyc09g007750	869.45	-1.07092	2.34116e-07	Protein modification.phosphorylation.TKL protein kinase superfamily.protein kinase (Crinkly-like)
Sly01g0034271	Solyc01g098740	686.065	0.582649	0.00188794	Protein modification.phosphorylation.TKL protein kinase superfamily.protein kinase (Extensin)
Sly03g0226761	Solyc03g121610	2077.62	-0.77038	3.17574e-06	Protein modification.phosphorylation.TKL protein kinase superfamily.protein kinase (Extensin)
Sly07g0116961	Solyc07g039340	2061.6	0.709064	8.29535e-10	Protein modification.phosphorylation.TKL protein kinase superfamily.protein kinase (Extensin)
Sly02g0327781	Solyc02g068300	721.695	-0.748982	0.0486124	Protein modification.phosphorylation.TKL protein kinase superfamily.protein kinase (L-lectin)
Sly03g0196591	Solyc03g031980	102.803	0.997658	0.0174468	Protein modification.phosphorylation.TKL protein kinase superfamily.protein kinase (L-lectin)
Sly03g0207471	Solyc03g080060	1334.37	-0.481691	0.0248807	Protein modification.phosphorylation.TKL protein kinase superfamily.protein kinase (L-lectin)
Sly09g0078641	Solyc09g007510	676.749	-1.0739	0.000100481	Protein modification.phosphorylation.TKL protein kinase superfamily.protein kinase (L-lectin)
Sly09g0082451	Solyc09g011060	151.27	-0.769233	0.0343756	Protein modification.phosphorylation.TKL protein kinase superfamily.protein kinase (L-lectin)
Sly09g0083531	Solyc09g011990	60.4047	-3.20935	0.00203003	Protein modification.phosphorylation.TKL protein kinase superfamily.protein kinase (L-lectin)
Sly09g0083541	Solyc09g012000	206.639	-0.974082	4.66622e-05	Protein modification.phosphorylation.TKL protein kinase superfamily.protein kinase (L-lectin)
Sly10g0188901	Solyc10g084860	16.5294	3.16116	0.00183106	Protein modification.phosphorylation.TKL protein kinase superfamily.protein kinase (L-lectin)
Sly04g0229891	Solyc04g007390	55.6982	-1.20617	0.00557854	Protein modification.phosphorylation.TKL protein kinase superfamily.protein kinase (LRK10-1-like)
Sly05g0137721	Solyc05g008960	13.1435	6.19515	0.000227076	Protein modification.phosphorylation.TKL protein kinase superfamily.protein kinase (LRK10-1-like)
Sly05g0137761	Solyc05g009010	39.7965	1.85089	0.0286262	Protein modification.phosphorylation.TKL protein kinase superfamily.protein kinase (LRK10-1-like)
Sly12g0062781	Solyc12g036330	263.811	-0.923464	0.00643931	Protein modification.phosphorylation.TKL protein kinase superfamily.protein kinase (LRK10-1-like)
Sly02g0345891	Solyc02g089290	1269.49	0.648679	7.83662e-06	Protein modification.phosphorylation.TKL protein kinase superfamily.protein kinase (LRR-I)
Sly05g0142901	Solyc05g014240	1487.01	0.701153	7.58164e-05	Protein modification.phosphorylation.TKL protein kinase superfamily.protein kinase (LRR-I)
Sly07g0130361	Solyc07g063950	251.604	-0.61646	0.0122729	Protein modification.phosphorylation.TKL protein kinase superfamily.protein kinase (LRR-I)
Sly02g0332111	Solyc02g072320	143.408	-0.760328	0.0180641	Protein modification.phosphorylation.TKL protein kinase superfamily.protein kinase (LRR-II)
Sly02g0346101	Solyc02g089550	1384.41	0.649638	0.000138277	Protein modification.phosphorylation.TKL protein kinase superfamily.protein kinase (LRR-II)
Sly03g0206891	Solyc03g078520	1662.47	-0.414808	0.0014558	Protein modification.phosphorylation.TKL protein kinase superfamily.protein kinase (LRR-II)
Sly04g0229271	Solyc04g005910	745.718	1.03496	1.19536e-07	Protein modification.phosphorylation.TKL protein kinase superfamily.protein kinase (LRR-II)
Sly05g0133531	Solyc05g005140	1641.4	-0.434779	0.0122691	Protein modification.phosphorylation.TKL protein kinase superfamily.protein kinase (LRR-II)
Sly05g0139421	Solyc05g010400	1953.19	0.434376	0.0395099	Protein modification.phosphorylation.TKL protein kinase superfamily.protein kinase (LRR-II)
Sly03g0211141	Solyc03g095490	1213.87	0.529086	0.00141154	Protein modification.phosphorylation.TKL protein kinase superfamily.protein kinase (LRR-III)
Sly04g0231401	Solyc04g008650	604.306	-0.603432	0.0232311	Protein modification.phosphorylation.TKL protein kinase superfamily.protein kinase (LRR-III)
Sly06g0371891	Solyc06g068910	884.758	-1.89228	2.96703e-30	Protein modification.phosphorylation.TKL protein kinase superfamily.protein kinase (LRR-III)
Sly06g0380531	Solyc06g082610	3456.13	0.467423	1.00733e-05	Protein modification.phosphorylation.TKL protein kinase superfamily.protein kinase (LRR-III)
Sly08g0285001	Solyc08g081940	3830.2	-0.467014	0.000393948	Protein modification.phosphorylation.TKL protein kinase superfamily.protein kinase (LRR-III)
Sly09g0093181	Solyc09g061930	1534.42	-0.492157	0.000755201	Protein modification.phosphorylation.TKL protein kinase superfamily.protein kinase (LRR-III)
Sly11g0292051	Solyc11g011020	3066.92	-0.439491	0.0129955	Protein modification.phosphorylation.TKL protein kinase superfamily.protein kinase (LRR-III)
Sly08g0281961	Solyc08g079460	640.929	0.610158	0.000225387	Protein modification.phosphorylation.TKL protein kinase superfamily.protein kinase (LRR-IV)
Sly01g0002341	Solyc01g007130	885.873	-1.25135	6.37461e-10	Protein modification.phosphorylation.TKL protein kinase superfamily.protein kinase (LRR-IX)
Sly09g0104001	Solyc09g092460	1242.89	0.489261	6.57016e-05	Protein modification.phosphorylation.TKL protein kinase superfamily.protein kinase (LRR-IX)
Sly12g0074871	Solyc12g098570	1934.77	0.345731	0.00439858	Protein modification.phosphorylation.TKL protein kinase superfamily.protein kinase (LRR-IX)
Sly02g0337161	Solyc02g081070	4660.21	-0.732596	2.56497e-05	Protein modification.phosphorylation.TKL protein kinase superfamily.protein kinase (LRR-V)
Sly03g0227891	Solyc03g123740	3640.36	-0.817259	5.02684e-20	Protein modification.phosphorylation.TKL protein kinase superfamily.protein kinase (LRR-V)
Sly06g0367841	Solyc06g063150	69.5929	1.77667	0.0027471	Protein modification.phosphorylation.TKL protein kinase superfamily.protein kinase (LRR-V)
Sly06g0361291	Solyc06g048950	3027.01	0.390564	0.00602494	Protein modification.phosphorylation.TKL protein kinase superfamily.protein kinase (LRR-VII)
Sly08g0282361	Solyc08g079740	1016.97	0.39347	0.0424495	Protein modification.phosphorylation.TKL protein kinase superfamily.protein kinase (LRR-VII)
Sly09g0085161	Solyc09g015520	1226.22	0.453009	0.010228	Protein modification.phosphorylation.TKL protein kinase superfamily.protein kinase (LRR-VII)
Sly01g0022941	Solyc01g080770	1295.05	0.856195	1.08461e-10	Protein modification.phosphorylation.TKL protein kinase superfamily.protein kinase (LRR-XI)
Sly01g0038831	Solyc01g103530	1475.6	0.734046	5.45476e-07	Protein modification.phosphorylation.TKL protein kinase superfamily.protein kinase (LRR-XI)
Sly02g0348471	Solyc02g091840	25296.1	0.386339	4.42268e-06	Protein modification.phosphorylation.TKL protein kinase superfamily.protein kinase (LRR-XI)
Sly03g0198721	Solyc03g043770	5077.15	1.45554	1.32396e-14	Protein modification.phosphorylation.TKL protein kinase superfamily.protein kinase (LRR-XI)
Sly03g0209951	Solyc03g093330	2067.45	0.909097	7.98894e-16	Protein modification.phosphorylation.TKL protein kinase superfamily.protein kinase (LRR-XI)
Sly04g0257781	Solyc04g081590	2202.04	0.627999	0.0173203	Protein modification.phosphorylation.TKL protein kinase superfamily.protein kinase (LRR-XI)
Sly07g0105311	Solyc07g005010	1830.79	0.859059	5.50678e-11	Protein modification.phosphorylation.TKL protein kinase superfamily.protein kinase (LRR-XI)
Sly08g0273331	Solyc08g066490	1091.6	1.2461	1.06572e-14	Protein modification.phosphorylation.TKL protein kinase superfamily.protein kinase (LRR-XI)
Sly09g0093731	Solyc09g064520	1079.59	0.446426	0.0249511	Protein modification.phosphorylation.TKL protein kinase superfamily.protein kinase (LRR-XI)
Sly04g0232511	Solyc04g009640	38.1507	2.62348	0.000111515	Protein modification.phosphorylation.TKL protein kinase superfamily.protein kinase (LRR-XII)
Sly04g0236001	Solyc04g015980	391.45	0.877409	0.00181325	Protein modification.phosphorylation.TKL protein kinase superfamily.protein kinase (LRR-XII)
Sly06g0352741	Solyc06g005880	97.02	1.64244	1.8789e-06	Protein modification.phosphorylation.TKL protein kinase superfamily.protein kinase (LRR-XII)
Sly06g0352941	Solyc06g006050	9.40119	6.69147	8.1143e-05	Protein modification.phosphorylation.TKL protein kinase superfamily.protein kinase (LRR-XII)
Sly12g0051341	Solyc12g008400	155.386	-0.935059	0.00108347	Protein modification.phosphorylation.TKL protein kinase superfamily.protein kinase (LRR-XII)
Sly12g0072181	Solyc12g089160	2846.99	0.280721	0.028558	Protein modification.phosphorylation.TKL protein kinase superfamily.protein kinase (LRR-XIV)
Sly08g0273091	Solyc08g066210	550.127	0.469423	0.00959331	Protein modification.phosphorylation.TKL protein kinase superfamily.protein kinase (LRR-XV)
Sly03g0226171	Solyc03g121050	3810.78	0.418473	0.000391891	Protein modification.phosphorylation.TKL protein kinase superfamily.protein kinase (LysM)
Sly11g0310381	Solyc11g069630	109.832	2.92908	2.87947e-05	Protein modification.phosphorylation.TKL protein kinase superfamily.protein kinase (LysM)
Sly02g0350091	Solyc02g093410	1116.36	-0.603426	2.41409e-06	Protein modification.phosphorylation.TKL protein kinase superfamily.protein kinase (MAP3K-RAF)
Sly03g0218821	Solyc03g114310	180.979	-0.807717	0.0493156	Protein modification.phosphorylation.TKL protein kinase superfamily.protein kinase (MAP3K-RAF)
Sly04g0252231	Solyc04g076480	1015.22	0.931586	0.000100373	Protein modification.phosphorylation.TKL protein kinase superfamily.protein kinase (MAP3K-RAF)
Sly08g0264441	Solyc08g014450	1919.71	0.468571	0.0129728	Protein modification.phosphorylation.TKL protein kinase superfamily.protein kinase (MAP3K-RAF)
Sly10g0180431	Solyc10g055720	1396.11	-0.507872	0.0315916	Protein modification.phosphorylation.TKL protein kinase superfamily.protein kinase (MAP3K-RAF)
Sly12g0057801	Solyc12g019410	78.8723	-1.15111	0.00457347	Protein modification.phosphorylation.TKL protein kinase superfamily.protein kinase (MAP3K-RAF)
Sly12g0072521	Solyc12g094410	13.3687	3.93891	0.000926211	Protein modification.phosphorylation.TKL protein kinase superfamily.protein kinase (MAP3K-RAF)
Sly12g0075571	Solyc12g099250	850.768	-0.623323	9.56076e-07	Protein modification.phosphorylation.TKL protein kinase superfamily.protein kinase (MAP3K-RAF)
Sly02g0341831	Solyc02g085430	256.806	-0.597257	0.0269156	Protein modification.phosphorylation.TKL protein kinase superfamily.protein kinase (PERK)
Sly05g0138991	Solyc05g010140	1968.22	0.638698	7.17607e-06	Protein modification.phosphorylation.TKL protein kinase superfamily.protein kinase (PERK)
Sly07g0115461	Solyc07g027020	1348.85	-0.344088	0.0110752	Protein modification.phosphorylation.TKL protein kinase superfamily.protein kinase (PERK-related)
Sly02g0328191	Solyc02g068660	24.6112	-1.72201	0.0350837	Protein modification.phosphorylation.TKL protein kinase superfamily.protein kinase (WAK/WAKL)
Sly02g0346671	Solyc02g090110	443.792	0.881028	2.23633e-05	Protein modification.phosphorylation.TKL protein kinase superfamily.protein kinase (WAK/WAKL)
Sly07g0107621	Solyc07g007020	381.914	0.751598	0.0135998	Protein modification.phosphorylation.TKL protein kinase superfamily.protein kinase (WAK/WAKL)
Sly10g0167561	Solyc10g012170	153.478	-0.740834	0.020006	Protein modification.phosphorylation.TKL protein kinase superfamily.receptor-like protein kinase (RLCK-IV)
Sly01g0045461	Solyc01g109590	4691.65	-0.725303	8.52443e-10	Protein modification.phosphorylation.TKL protein kinase superfamily.receptor-like protein kinase (RLCK-V)
Sly12g0071721	Solyc12g088750	1520.45	-0.471186	0.000339271	Protein modification.phosphorylation.TKL protein kinase superfamily.receptor-like protein kinase (RLCK-V)
Sly01g0020761	Solyc01g068270	6532.4	-0.329871	0.0493263	Protein modification.phosphorylation.TKL protein kinase superfamily.receptor-like protein kinase (RLCK-VI)
Sly01g0047691	Solyc01g111570	7615.45	-2.09513	1.53289e-31	Protein modification.phosphorylation.TKL protein kinase superfamily.receptor-like protein kinase (RLCK-VI)
Sly04g0247281	Solyc04g057930	2227.57	-0.498929	5.60948e-05	Protein modification.phosphorylation.TKL protein kinase superfamily.receptor-like protein kinase (RLCK-VI)
Sly03g0222011	Solyc03g117180	927.106	-0.456652	0.00190514	Protein modification.phosphorylation.TKL protein kinase superfamily.receptor-like protein kinase (RLCK-X)
Sly04g0241021	Solyc04g045600	2042.89	0.228823	0.0449952	Protein modification.phosphorylation.TKL protein kinase superfamily.receptor-like protein kinase (RLCK-X)
Sly01g0029211	Solyc01g094020	2396.79	0.491948	1.30078e-06	Protein modification.phosphorylation.TKL protein kinase superfamily.receptor-like protein kinase (RLCK-XI)
Sly07g0128441	Solyc07g062170	229.08	-0.74518	0.0337173	Protein modification.phosphorylation.TKL protein kinase superfamily.receptor-like protein kinase (RLCK-XIII)
Sly01g0019911	Solyc01g067510	1262.29	-1.72852	1.02927e-19	Protein modification.phosphorylation.TKL protein kinase superfamily.RLCK-IX receptor-like protein kinase families.receptor-like protein kinase (RLCK-IXa)
Sly02g0351411	Solyc02g094570	234.403	-0.69614	0.00183483	Protein modification.phosphorylation.TKL protein kinase superfamily.RLCK-IX receptor-like protein kinase families.receptor-like protein kinase (RLCK-IXa)
Sly01g0029891	Solyc01g094660	2621.96	0.467991	3.83813e-05	Protein modification.phosphorylation.TKL protein kinase superfamily.RLCK-IX receptor-like protein kinase families.receptor-like protein kinase (RLCK-IXb)
Sly05g0153821	Solyc05g047550	1020.96	-0.344225	0.0442397	Protein modification.phosphorylation.TKL protein kinase superfamily.RLCK-IX receptor-like protein kinase families.receptor-like protein kinase (RLCK-IXb)
Sly01g0006031	Solyc01g010660	680.228	-1.00946	6.93216e-07	Protein modification.phosphorylation.TKL protein kinase superfamily.RLCK-VII receptor-like protein kinase families.receptor-like protein kinase (RLCK-VIIa)
Sly01g0013251	Solyc01g028830	1976.67	0.844058	7.96021e-12	Protein modification.phosphorylation.TKL protein kinase superfamily.RLCK-VII receptor-like protein kinase families.receptor-like protein kinase (RLCK-VIIa)
Sly03g0196791	Solyc03g032150	607.206	0.411023	0.0273157	Protein modification.phosphorylation.TKL protein kinase superfamily.RLCK-VII receptor-like protein kinase families.receptor-like protein kinase (RLCK-VIIa)
Sly04g0258681	Solyc04g082510	637.091	-0.576494	0.0045722	Protein modification.phosphorylation.TKL protein kinase superfamily.RLCK-VII receptor-like protein kinase families.receptor-like protein kinase (RLCK-VIIa)
Sly00g0391241	Solyc08g077560	85.5307	1.37623	0.0127899	Protein modification.phosphorylation.TKL protein kinase superfamily.RLCK-VII receptor-like protein kinase families.receptor-like protein kinase (RLCK-VIIa)
Sly12g0052381	Solyc12g009310	792.276	-0.539819	0.00392884	Protein modification.phosphorylation.TKL protein kinase superfamily.RLCK-VII receptor-like protein kinase families.receptor-like protein kinase (RLCK-VIIa)
Sly08g0280011	#N/A	162.932	1.60894	2.71427e-05	Protein modification.phosphorylation.TKL protein kinase superfamily.RLCK-VII receptor-like protein kinase families.receptor-like protein kinase (RLCK-VIIa)
Sly05g0158011	Solyc05g053230	2047.1	0.315982	0.038629	Protein modification.phosphorylation.TKL protein kinase superfamily.RLCK-VIII receptor-like protein kinase families.receptor-like protein kinase (RLCK-VIII)
Sly12g0075161	Solyc12g098820	2062.99	-0.377079	0.00903619	Protein modification.phosphorylation.TKL protein kinase superfamily.RLCK-VIII receptor-like protein kinase families.receptor-like protein kinase (RLCK-VIII)
Sly07g0122321	Solyc07g049560	297.693	0.861121	6.73694e-05	Protein modification.phosphorylation.tyrosine protein phosphatase (PTP) superfamily.dual-specificity phosphatase activities.atypical dual-specificity phosphatase (PFA-DSP)
Sly02g0347031	Solyc02g090480	1022.79	0.291585	0.0370066	Protein modification.protein folding.protein folding catalyst (Cyclophilin)
Sly12g0054841	Solyc12g013580	1373.55	-0.532955	0.00740421	Protein modification.protein folding.protein folding catalyst (Cyclophilin)
Sly12g0068531	Solyc12g049430	49.7417	3.71964	0.000251671	Protein modification.protein folding.protein folding catalyst (Cyclophilin)
Sly03g0224091	Solyc03g119150	1170.42	-1.01211	3.63721e-05	Protein modification.protein folding.protein folding catalyst (FKBP)
Sly04g0235081	Solyc04g015040	1090.9	-0.403383	0.0222353	Protein modification.protein folding.protein folding catalyst (FKBP)
Sly09g0104261	Solyc09g092690	71.4576	-2.39141	0.00333846	Protein modification.protein folding.protein folding catalyst (FKBP)
Sly01g0019831	Solyc01g067440	34.1127	-1.51519	0.020006	Protein modification.S-glutathionylation.glutaredoxin
Sly01g0019861	Solyc01g067460	29.3461	-3.74744	6.69956e-07	Protein modification.S-glutathionylation.glutaredoxin
Sly04g0245101	Solyc04g053110	15.5255	-2.61205	0.00583786	Protein modification.S-glutathionylation.glutaredoxin
Sly08g0271991	Solyc08g062970	311.047	1.17039	0.000338823	Protein modification.S-glutathionylation.glutaredoxin
Sly09g0097171	Solyc09g074570	53.9465	-1.73971	0.00429849	Protein modification.S-glutathionylation.glutaredoxin
Sly06g0351881	#N/A	2694.79	0.422894	9.86555e-05	Protein modification.S-glutathionylation.glutaredoxin
Sly02g0321981	Solyc00g007040	10.0897	-4.85997	0.00601224	Protein modification.S-glutathionylation.glutathione S-transferase activities.class lambda glutathione S-transferase
Sly09g0078261	Solyc09g007150	5137.91	1.37073	2.55705e-05	Protein modification.S-glutathionylation.glutathione S-transferase activities.class lambda glutathione S-transferase
Sly12g0067411	Solyc12g044530	32.2696	-2.67169	2.95397e-05	Protein modification.S-glutathionylation.glutathione S-transferase activities.class lambda glutathione S-transferase
Sly02g0321991	#N/A	25.7844	-3.02251	0.0115259	Protein modification.S-glutathionylation.glutathione S-transferase activities.class lambda glutathione S-transferase
Sly06g0355181	Solyc06g009020	9172.16	0.39621	0.0277588	Protein modification.S-glutathionylation.glutathione S-transferase activities.class phi glutathione S-transferase
Sly01g0023501	Solyc01g081250	445.63	-2.77986	0.00428782	Protein modification.S-glutathionylation.glutathione S-transferase activities.class tau glutathione S-transferase
Sly01g0023521	Solyc01g081270	60.4129	-2.31776	3.29112e-06	Protein modification.S-glutathionylation.glutathione S-transferase activities.class tau glutathione S-transferase
Sly01g0035191	Solyc01g099590	589.589	1.03845	5.86891e-08	Protein modification.S-glutathionylation.glutathione S-transferase activities.class tau glutathione S-transferase
Sly05g0135251	Solyc05g006740	654.219	-0.883082	1.31937e-07	Protein modification.S-glutathionylation.glutathione S-transferase activities.class tau glutathione S-transferase
Sly07g0127441	Solyc07g056420	1716.87	0.370238	0.0152341	Protein modification.S-glutathionylation.glutathione S-transferase activities.class tau glutathione S-transferase
Sly07g0127461	Solyc07g056440	73.0433	-1.87574	0.000671724	Protein modification.S-glutathionylation.glutathione S-transferase activities.class tau glutathione S-transferase
Sly07g0127471	Solyc07g056450	36.3786	1.32883	0.0250164	Protein modification.S-glutathionylation.glutathione S-transferase activities.class tau glutathione S-transferase
Sly07g0127501	Solyc07g056480	3039.61	0.525836	0.0324179	Protein modification.S-glutathionylation.glutathione S-transferase activities.class tau glutathione S-transferase
Sly07g0127511	Solyc07g056490	9183.06	0.431439	0.00859837	Protein modification.S-glutathionylation.glutathione S-transferase activities.class tau glutathione S-transferase
Sly07g0127521	Solyc07g056500	2122.93	2.13948	4.60503e-48	Protein modification.S-glutathionylation.glutathione S-transferase activities.class tau glutathione S-transferase
Sly09g0083121	Solyc09g011600	393.357	0.540944	0.0269899	Protein modification.S-glutathionylation.glutathione S-transferase activities.class tau glutathione S-transferase
Sly09g0093371	Solyc09g063150	401.413	0.593851	0.0227235	Protein modification.S-glutathionylation.glutathione S-transferase activities.class tau glutathione S-transferase
Sly12g0061051	#N/A	63.7661	-1.32188	0.00188729	Protein modification.S-glutathionylation.glutathione S-transferase activities.class tau glutathione S-transferase
Sly09g0104841	Solyc09g098190	101.854	-1.05141	0.0043373	Protein modification.targeting peptide maturation.endomembrane system.signal peptidase (SPP)
Sly09g0104851	Solyc09g098200	186.48	-1.01295	0.00157183	Protein modification.targeting peptide maturation.endomembrane system.signal peptidase (SPP)
Sly06g0357981	Solyc06g019200	1508.86	-0.375944	0.0178313	Protein modification.targeting peptide maturation.plastid.plastidial protease (EGY)
Sly03g0194711	Solyc03g025370	458.597	-0.716808	0.00442107	Protein translocation.chloroplast.inner envelope TIC translocation system.redox regulon complex.component Tic32
Sly03g0194731	Solyc03g025390	6513.64	1.07698	1.78985e-06	Protein translocation.chloroplast.inner envelope TIC translocation system.redox regulon complex.component Tic32
Sly03g0194751	Solyc03g025410	941.144	-0.843067	8.76549e-08	Protein translocation.chloroplast.inner envelope TIC translocation system.redox regulon complex.component Tic32
Sly01g0022951	Solyc01g080780	1087.09	0.317421	0.0289848	Protein translocation.chloroplast.outer envelope TOC translocation system.receptor GTPase (Toc90|Toc120|Toc132|Toc159)
Sly03g0222421	Solyc03g117590	552.673	-1.23273	0.00331484	Protein translocation.chloroplast.outer envelope TOC translocation system.regulatory factor (Toc12)
Sly06g0371451	Solyc06g068500	3844.13	-0.980418	1.91762e-07	Protein translocation.chloroplast.outer envelope TOC translocation system.regulatory factor (Toc12)
Sly01g0023041	Solyc01g080840	3476.12	-0.284706	0.013501	Protein translocation.chloroplast.thylakoid membrane Sec1 translocation system.component SecA1
Sly02g0343871	Solyc02g087400	2886.56	-0.544527	7.36242e-06	Protein translocation.chloroplast.thylakoid membrane SRP insertion system.SRP43-SRP54 transit complex.component cpSRP43
Sly02g0321951	Solyc00g007080	179.583	-0.795573	0.0145241	Protein translocation.endoplasmic reticulum.GET post-translational insertion system.component GET1
Sly01g0029021	Solyc01g091880	1052.37	-0.339439	0.0284503	Protein translocation.endoplasmic reticulum.GET post-translational insertion system.component GET3
Sly08g0260611	Solyc08g006120	805.765	0.610894	0.00122748	Protein translocation.mitochondrion.inner mitochondrion membrane TIM translocation system.component Pam16
Sly10g0177681	#N/A	48.2508	-3.24348	0.000632691	Protein translocation.mitochondrion.outer mitochondrion membrane TOM translocation system.component Tom6
Sly01g0013381	Solyc01g044360	7593.51	-0.21195	0.0481623	Protein translocation.nucleus.nucleocytoplasmic transport.karyopherin beta transport receptors.import karyopherin (IMB3)
Sly03g0218851	Solyc03g114330	1466.08	0.759179	2.91504e-07	Protein translocation.peroxisome.importomer translocation system.cargo-receptor docking complex.component Pex14
Sly03g0220631	Solyc03g115870	1362.84	-1.02745	0.00186787	Redox homeostasis.chloroplast redox homeostasis.atypical thioredoxin (ACHT)
Sly06g0372921	Solyc06g069720	23.6979	-2.13963	0.0441615	Redox homeostasis.chloroplast redox homeostasis.atypical thioredoxin (ACHT)
Sly12g0058141	Solyc12g019740	2256.9	-0.676924	0.0303571	Redox homeostasis.chloroplast redox homeostasis.atypical thioredoxin (ACHT)
Sly12g0055081	Solyc12g013810	2011.32	-0.368077	0.0154573	Redox homeostasis.chloroplast redox homeostasis.M-type thioredoxin
Sly05g0135401	Solyc05g006830	1729.93	0.77611	7.45144e-07	Redox homeostasis.cytosol/mitochondrion/nucleus redox homeostasis.H-type thioredoxin
Sly05g0135431	Solyc05g006850	243.813	2.13664	1.04735e-24	Redox homeostasis.cytosol/mitochondrion/nucleus redox homeostasis.H-type thioredoxin
Sly05g0135451	Solyc05g006870	3301.81	1.37805	2.21694e-12	Redox homeostasis.cytosol/mitochondrion/nucleus redox homeostasis.H-type thioredoxin
Sly12g0072761	Solyc12g094620	16382.4	-1.11487	2.4432e-07	Redox homeostasis.enzymatic reactive oxygen species scavengers.catalase
Sly06g0360791	Solyc06g048410	16598.4	0.901508	0.000432349	Redox homeostasis.enzymatic reactive oxygen species scavengers.superoxide dismutase activities.iron superoxide dismutase
Sly04g0251371	Solyc04g074640	2645.25	-0.639447	0.000529904	Redox homeostasis.hydrogen peroxide removal.ascorbate-glutathione cycle.ascorbate peroxidase (APX)
Sly06g0351771	Solyc06g005150	7485.29	0.326201	0.0117862	Redox homeostasis.hydrogen peroxide removal.ascorbate-glutathione cycle.ascorbate peroxidase (APX)
Sly06g0351781	Solyc06g005160	25249.6	0.551863	0.020539	Redox homeostasis.hydrogen peroxide removal.ascorbate-glutathione cycle.ascorbate peroxidase (APX)
Sly04g0247911	Solyc04g064470	90.5034	1.22265	0.00602715	Redox homeostasis.hydrogen peroxide removal.ascorbate-glutathione cycle.dehydroascorbate reductase (DHAR)
Sly05g0159821	Solyc05g054760	25379.9	0.653377	1.10307e-07	Redox homeostasis.hydrogen peroxide removal.ascorbate-glutathione cycle.dehydroascorbate reductase (DHAR)
Sly06g0376101	Solyc06g073460	6465.15	0.559817	3.32484e-06	Redox homeostasis.hydrogen peroxide removal.glutathione peroxidase
Sly07g0113041	Solyc07g020860	22642	0.582652	3.59951e-06	Redox homeostasis.hydrogen peroxide removal.peroxiredoxin activities.type-2 peroxiredoxin (PrxII)
Sly06g0375961	Solyc06g073320	18116.6	-0.794133	6.28274e-13	Redox homeostasis.low-molecular-weight scavengers.ascorbate biosynthesis.GDP-L-galactose phosphorylase (VTC2/5)
Sly01g0034131	Solyc01g098610	1336.32	0.325796	0.0181601	Redox homeostasis.low-molecular-weight scavengers.glutathione metabolism.glutathione biosynthesis.glutathione synthetase (GS)
Sly01g0034141	Solyc01g098610	1360.09	0.463291	0.000872718	Redox homeostasis.low-molecular-weight scavengers.glutathione metabolism.glutathione biosynthesis.glutathione synthetase (GS)
Sly08g0260641	Solyc08g006150	4272.57	-0.60305	0.00110909	Redox homeostasis.low-molecular-weight scavengers.glutathione metabolism.glutathione degradation.gamma-glutamyl cyclotransferase
Sly09g0081891	Solyc09g010560	2987.08	0.241334	0.0325203	Redox homeostasis.low-molecular-weight scavengers.glutathione metabolism.glutathione degradation.oxoprolinase
Sly07g0119001	Solyc07g042460	961.673	0.401542	0.021259	Redox homeostasis.reactive oxygen generation.NADPH-oxidase (Rboh)
Sly06g0352521	Solyc06g005710	1790.95	-0.821303	3.96216e-09	RNA biosynthesis.organelle machinery.RNA polymerase activities.plastid-encoded RNA polymerase (PEP) complex.regulatory co-factor components.component TAC16
Sly03g0193681	Solyc03g007370	213.818	0.697667	0.00493165	RNA biosynthesis.organelle machinery.transcriptional regulation.basal transcription factor (Sigma)
Sly03g0212911	Solyc03g097320	137.388	-0.703137	0.0296811	RNA biosynthesis.organelle machinery.transcriptional regulation.basal transcription factor (Sigma)
Sly11g0303291	Solyc11g044360	596.683	-0.572688	0.000450482	RNA biosynthesis.organelle machinery.transcriptional regulation.transcription factor (mTERF)
Sly02g0338491	Solyc02g082340	10261.9	-0.361395	0.0368665	RNA biosynthesis.RNA polymerase I-dependent transcription.basal transcription factor (TFIa/RRN3)
Sly01g0044781	Solyc01g108910	4208.7	-1.10465	0.000368717	RNA biosynthesis.RNA polymerase I-dependent transcription.CCG-interacting transcriptional regulator (CBP)
Sly10g0182751	Solyc10g078350	52.8291	-1.74127	0.00172521	RNA biosynthesis.RNA polymerase II-dependent transcription.MEDIATOR transcription co-activator complex.other components.component MED26
Sly11g0288761	Solyc11g006960	3763	0.270136	0.0248288	RNA biosynthesis.RNA polymerase II-dependent transcription.SAGA transcription co-activator complex.HAT histone acetyltransferase module.component ADA3
Sly02g0334271	Solyc02g078300	612.074	-0.37992	0.0154573	RNA biosynthesis.RNA polymerase II-dependent transcription.SAGA transcription co-activator complex.SPT recruitment module.component SPT3/TAF13
Sly01g0032191	Solyc01g096710	3853.21	0.310677	0.0194494	RNA biosynthesis.RNA polymerase II-dependent transcription.transcription initiation.TATA box-binding protein (TBP) regulation.NC2 regulator heterodimer.component alpha
Sly06g0368101	Solyc06g063420	996.527	0.328786	0.0129904	RNA biosynthesis.RNA polymerase III-dependent transcription.TFIIIc transcription factor complex.component TFC4/Tau131
Sly05g0156251	Solyc05g051620	409.642	-0.451766	0.0249364	RNA biosynthesis.RNA polymerase III-dependent transcription.TFIIIf transcription factor heterodimer.large subunit
Sly01g0032351	Solyc01g096860	347.257	-2.90224	0.00233743	RNA biosynthesis.transcriptional regulation.AP2/ERF transcription factor superfamily.transcription factor (AP2)
Sly02g0325121	Solyc02g064960	795.219	0.581156	0.0283744	RNA biosynthesis.transcriptional regulation.AP2/ERF transcription factor superfamily.transcription factor (AP2)
Sly02g0348681	Solyc02g092050	611.594	0.727427	0.000392362	RNA biosynthesis.transcriptional regulation.AP2/ERF transcription factor superfamily.transcription factor (AP2)
Sly02g0349841	Solyc02g093150	1268.81	-0.351218	0.0441443	RNA biosynthesis.transcriptional regulation.AP2/ERF transcription factor superfamily.transcription factor (AP2)
Sly03g0222571	Solyc03g117720	570.218	-0.382925	0.0403776	RNA biosynthesis.transcriptional regulation.AP2/ERF transcription factor superfamily.transcription factor (AP2)
Sly03g0227551	Solyc03g123430	109.55	-2.96394	2.06491e-18	RNA biosynthesis.transcriptional regulation.AP2/ERF transcription factor superfamily.transcription factor (AP2)
Sly04g0242301	Solyc04g049800	113.37	-0.843266	0.00979703	RNA biosynthesis.transcriptional regulation.AP2/ERF transcription factor superfamily.transcription factor (AP2)
Sly05g0155911	Solyc05g051380	79.7765	-2.48294	0.00138614	RNA biosynthesis.transcriptional regulation.AP2/ERF transcription factor superfamily.transcription factor (AP2)
Sly06g0378171	Solyc06g075510	245.928	-1.16672	0.0027835	RNA biosynthesis.transcriptional regulation.AP2/ERF transcription factor superfamily.transcription factor (AP2)
Sly07g0112371	Solyc07g018290	300.96	0.87769	0.0011015	RNA biosynthesis.transcriptional regulation.AP2/ERF transcription factor superfamily.transcription factor (AP2)
Sly11g0305421	Solyc11g061750	8.00356	-5.441	0.010401	RNA biosynthesis.transcriptional regulation.AP2/ERF transcription factor superfamily.transcription factor (AP2)
Sly11g0312491	Solyc11g072600	838.511	-0.841509	1.1259e-05	RNA biosynthesis.transcriptional regulation.AP2/ERF transcription factor superfamily.transcription factor (AP2)
Sly01g0027771	Solyc01g090560	221.47	-1.14949	1.91559e-06	RNA biosynthesis.transcriptional regulation.AP2/ERF transcription factor superfamily.transcription factor (DREB)
Sly04g0246001	Solyc04g054910	4738.56	0.590499	2.12539e-06	RNA biosynthesis.transcriptional regulation.AP2/ERF transcription factor superfamily.transcription factor (DREB)
Sly05g0155231	Solyc05g050830	642.819	-4.51085	1.81425e-122	RNA biosynthesis.transcriptional regulation.AP2/ERF transcription factor superfamily.transcription factor (DREB)
Sly06g0370381	Solyc06g066540	716.866	-1.3848	8.22629e-25	RNA biosynthesis.transcriptional regulation.AP2/ERF transcription factor superfamily.transcription factor (DREB)
Sly08g0262641	Solyc08g007820	113.456	0.7776	0.0442073	RNA biosynthesis.transcriptional regulation.AP2/ERF transcription factor superfamily.transcription factor (DREB)
Sly12g0051281	Solyc12g008350	476.161	-0.620846	0.0191343	RNA biosynthesis.transcriptional regulation.AP2/ERF transcription factor superfamily.transcription factor (DREB)
Sly12g0052281	Solyc12g009240	23.9773	7.07015	0.000292732	RNA biosynthesis.transcriptional regulation.AP2/ERF transcription factor superfamily.transcription factor (DREB)
Sly01g0004051	Solyc01g008880	14.0548	-2.72207	0.00568697	RNA biosynthesis.transcriptional regulation.AP2/ERF transcription factor superfamily.transcription factor (ERF)
Sly01g0018261	Solyc01g065980	16809.5	1.51498	6.35023e-14	RNA biosynthesis.transcriptional regulation.AP2/ERF transcription factor superfamily.transcription factor (ERF)
Sly01g0027441	Solyc01g090310	68.2743	7.67925	2.15229e-07	RNA biosynthesis.transcriptional regulation.AP2/ERF transcription factor superfamily.transcription factor (ERF)
Sly03g0191601	Solyc03g005510	17.0118	-6.54152	3.56409e-05	RNA biosynthesis.transcriptional regulation.AP2/ERF transcription factor superfamily.transcription factor (ERF)
Sly03g0193761	Solyc03g007460	76.4742	-0.948584	0.0246531	RNA biosynthesis.transcriptional regulation.AP2/ERF transcription factor superfamily.transcription factor (ERF)
Sly03g0210201	Solyc03g093550	99.5456	2.37821	0.00960062	RNA biosynthesis.transcriptional regulation.AP2/ERF transcription factor superfamily.transcription factor (ERF)
Sly03g0210241	Solyc03g093560	506.532	3.96497	0.00438078	RNA biosynthesis.transcriptional regulation.AP2/ERF transcription factor superfamily.transcription factor (ERF)
Sly04g0229661	Solyc04g007180	507.517	-0.803804	4.67695e-07	RNA biosynthesis.transcriptional regulation.AP2/ERF transcription factor superfamily.transcription factor (ERF)
Sly05g0156751	Solyc05g052030	181.562	-1.08451	0.0276289	RNA biosynthesis.transcriptional regulation.AP2/ERF transcription factor superfamily.transcription factor (ERF)
Sly05g0156771	Solyc05g052050	146.682	-1.16971	0.021814	RNA biosynthesis.transcriptional regulation.AP2/ERF transcription factor superfamily.transcription factor (ERF)
Sly06g0369551	Solyc06g065820	182.507	0.956846	0.00606065	RNA biosynthesis.transcriptional regulation.AP2/ERF transcription factor superfamily.transcription factor (ERF)
Sly08g0280601	Solyc08g078190	109.428	2.27682	0.00609544	RNA biosynthesis.transcriptional regulation.AP2/ERF transcription factor superfamily.transcription factor (ERF)
Sly10g0166471	Solyc10g009110	974.699	1.03699	0.000326898	RNA biosynthesis.transcriptional regulation.AP2/ERF transcription factor superfamily.transcription factor (ERF)
Sly10g0177631	Solyc10g050970	16.1505	6.49463	0.00347801	RNA biosynthesis.transcriptional regulation.AP2/ERF transcription factor superfamily.transcription factor (ERF)
Sly01g0038341	Solyc01g103050	6722.63	0.296125	0.0144557	RNA biosynthesis.transcriptional regulation.B3 transcription factor superfamily.transcription factor (ARF)
Sly02g0321431	Solyc02g037530	6520.42	0.623824	0.00190805	RNA biosynthesis.transcriptional regulation.B3 transcription factor superfamily.transcription factor (ARF)
Sly05g0153701	Solyc05g047460	1560.32	-0.358322	0.0304484	RNA biosynthesis.transcriptional regulation.B3 transcription factor superfamily.transcription factor (ARF)
Sly05g0161121	Solyc05g056040	1440.27	0.892448	1.62776e-13	RNA biosynthesis.transcriptional regulation.B3 transcription factor superfamily.transcription factor (ARF)
Sly11g0294791	Solyc11g013470	304.952	-0.649551	0.00498027	RNA biosynthesis.transcriptional regulation.B3 transcription factor superfamily.transcription factor (ARF)
Sly11g0310211	Solyc11g069500	2631.86	-0.647783	8.08826e-09	RNA biosynthesis.transcriptional regulation.B3 transcription factor superfamily.transcription factor (ARF)
Sly02g0351321	Solyc02g094460	15.7091	-3.42128	0.00655718	RNA biosynthesis.transcriptional regulation.B3 transcription factor superfamily.transcription factor (LAV-ABI3)
Sly06g0381631	Solyc06g083600	18.561	-6.67098	7.23891e-05	RNA biosynthesis.transcriptional regulation.B3 transcription factor superfamily.transcription factor (LAV-ABI3)
Sly06g0380431	Solyc06g082520	1239.27	-0.504707	0.00131611	RNA biosynthesis.transcriptional regulation.B3 transcription factor superfamily.transcription factor (LAV-VAL)
Sly10g0186921	Solyc10g083210	73.4177	-1.41365	0.000144529	RNA biosynthesis.transcriptional regulation.B3 transcription factor superfamily.transcription factor (RAV/NGATHA)
Sly08g0260751	Solyc08g006240	12.028	-4.52345	0.0138333	RNA biosynthesis.transcriptional regulation.B3 transcription factor superfamily.transcription factor (REM)
Sly08g0260981	Solyc08g006280	50.5198	-2.04767	0.00194052	RNA biosynthesis.transcriptional regulation.B3 transcription factor superfamily.transcription factor (REM)
Sly08g0261211	Solyc08g006490	61.4138	1.75048	0.000248831	RNA biosynthesis.transcriptional regulation.B3 transcription factor superfamily.transcription factor (REM)
Sly04g0233771	Solyc04g011670	216.428	-1.07324	0.00754808	RNA biosynthesis.transcriptional regulation.bZIP transcription factor superfamily.TGA transcription factor activity.transcription factor (TGA)
Sly10g0184951	Solyc10g080410	13.4892	-6.20484	0.00298589	RNA biosynthesis.transcriptional regulation.bZIP transcription factor superfamily.TGA transcription factor activity.transcription factor (TGA)
Sly12g0070361	Solyc12g056860	678.863	1.95894	1.08755e-12	RNA biosynthesis.transcriptional regulation.bZIP transcription factor superfamily.TGA transcription factor activity.transcription factor (TGA)
Sly10g0183951	Solyc10g079460	11.4937	-3.1289	0.0272315	RNA biosynthesis.transcriptional regulation.bZIP transcription factor superfamily.TGA transcription factor activity.transcriptional co-activator (BOP)
Sly01g0004811	Solyc01g009510	16.5906	-7.4842	1.02938e-05	RNA biosynthesis.transcriptional regulation.bZIP transcription factor superfamily.transcription factor (bZIP)
Sly01g0021541	Solyc01g079480	2427.49	0.566256	0.00623612	RNA biosynthesis.transcriptional regulation.bZIP transcription factor superfamily.transcription factor (bZIP)
Sly01g0030771	Solyc01g095460	2165.62	0.567806	7.39054e-05	RNA biosynthesis.transcriptional regulation.bZIP transcription factor superfamily.transcription factor (bZIP)
Sly01g0032871	Solyc01g097330	937.659	-0.589986	0.00129496	RNA biosynthesis.transcriptional regulation.bZIP transcription factor superfamily.transcription factor (bZIP)
Sly01g0043901	Solyc01g108080	1480.35	0.47738	0.000180814	RNA biosynthesis.transcriptional regulation.bZIP transcription factor superfamily.transcription factor (bZIP)
Sly01g0045791	Solyc01g109880	21890.9	0.567245	3.23197e-06	RNA biosynthesis.transcriptional regulation.bZIP transcription factor superfamily.transcription factor (bZIP)
Sly01g0046411	Solyc01g110480	4069.72	0.522361	0.000576882	RNA biosynthesis.transcriptional regulation.bZIP transcription factor superfamily.transcription factor (bZIP)
Sly01g0047701	Solyc01g111580	1057.46	0.411965	0.0220671	RNA biosynthesis.transcriptional regulation.bZIP transcription factor superfamily.transcription factor (bZIP)
Sly02g0341231	Solyc02g084860	23.1583	-1.61927	0.0193705	RNA biosynthesis.transcriptional regulation.bZIP transcription factor superfamily.transcription factor (bZIP)
Sly04g0259071	Solyc04g082890	5240.58	0.377237	0.00755939	RNA biosynthesis.transcriptional regulation.bZIP transcription factor superfamily.transcription factor (bZIP)
Sly06g0355711	Solyc06g009640	881.522	0.353584	0.0184824	RNA biosynthesis.transcriptional regulation.bZIP transcription factor superfamily.transcription factor (bZIP)
Sly07g0124391	Solyc07g053450	58.1149	-2.18201	8.3253e-06	RNA biosynthesis.transcriptional regulation.bZIP transcription factor superfamily.transcription factor (bZIP)
Sly08g0260591	Solyc08g006110	1554.53	0.746066	1.50242e-05	RNA biosynthesis.transcriptional regulation.bZIP transcription factor superfamily.transcription factor (bZIP)
Sly10g0178681	Solyc10g054010	2699.62	0.500369	0.0149879	RNA biosynthesis.transcriptional regulation.bZIP transcription factor superfamily.transcription factor (bZIP)
Sly05g0161511	Solyc05g056410	17.9882	-1.79077	0.0298338	RNA biosynthesis.transcriptional regulation.bZIP transcription factor superfamily.transcription factor (DOG)
Sly03g0224551	Solyc03g119540	1329.94	-0.908951	1.46858e-06	RNA biosynthesis.transcriptional regulation.C2C2 transcription factor superfamily.transcription factor (BBX-CO)
Sly04g0229701	Solyc04g007210	727.033	-0.671063	8.06072e-06	RNA biosynthesis.transcriptional regulation.C2C2 transcription factor superfamily.transcription factor (BBX-CO)
Sly05g0138081	Solyc05g009310	119.752	-3.16219	1.35153e-10	RNA biosynthesis.transcriptional regulation.C2C2 transcription factor superfamily.transcription factor (BBX-CO)
Sly07g0124011	Solyc07g053140	332.03	1.81591	1.3656e-17	RNA biosynthesis.transcriptional regulation.C2C2 transcription factor superfamily.transcription factor (BBX-CO)
Sly12g0073731	Solyc12g096500	2353.49	-0.688737	0.000102625	RNA biosynthesis.transcriptional regulation.C2C2 transcription factor superfamily.transcription factor (BBX-CO)
Sly02g0340731	Solyc02g084430	99.0468	0.920582	0.0464626	RNA biosynthesis.transcriptional regulation.C2C2 transcription factor superfamily.transcription factor (BBX-DBB)
Sly12g0072281	Solyc12g089240	239.961	-2.33642	2.81279e-11	RNA biosynthesis.transcriptional regulation.C2C2 transcription factor superfamily.transcription factor (BBX-DBB)
Sly02g0332651	Solyc02g076850	5.92063	-4.07583	0.0343756	RNA biosynthesis.transcriptional regulation.C2C2 transcription factor superfamily.transcription factor (DOF)
Sly02g0333861	Solyc02g077950	346.764	0.790148	0.000155577	RNA biosynthesis.transcriptional regulation.C2C2 transcription factor superfamily.transcription factor (DOF)
Sly02g0346871	Solyc02g090310	1609.25	1.54446	3.00469e-24	RNA biosynthesis.transcriptional regulation.C2C2 transcription factor superfamily.transcription factor (DOF)
Sly03g0226521	Solyc03g121400	176.105	1.5357	7.36312e-06	RNA biosynthesis.transcriptional regulation.C2C2 transcription factor superfamily.transcription factor (DOF)
Sly04g0255481	Solyc04g079570	162.423	0.77984	0.00713713	RNA biosynthesis.transcriptional regulation.C2C2 transcription factor superfamily.transcription factor (DOF)
Sly06g0351751	Solyc06g005130	104.054	1.31101	0.000838824	RNA biosynthesis.transcriptional regulation.C2C2 transcription factor superfamily.transcription factor (DOF)
Sly00g0383901	Solyc06g075370	503.048	1.14961	5.02592e-08	RNA biosynthesis.transcriptional regulation.C2C2 transcription factor superfamily.transcription factor (DOF)
Sly08g0263451	Solyc08g008500	80.258	-1.58102	0.0132616	RNA biosynthesis.transcriptional regulation.C2C2 transcription factor superfamily.transcription factor (DOF)
Sly08g0286071	Solyc08g082910	807.993	1.72696	3.55263e-16	RNA biosynthesis.transcriptional regulation.C2C2 transcription factor superfamily.transcription factor (DOF)
Sly09g0082021	Solyc09g010680	791.011	0.878651	3.12644e-06	RNA biosynthesis.transcriptional regulation.C2C2 transcription factor superfamily.transcription factor (DOF)
Sly10g0190591	Solyc10g086440	262.503	0.616259	0.044873	RNA biosynthesis.transcriptional regulation.C2C2 transcription factor superfamily.transcription factor (DOF)
Sly11g0291971	Solyc11g010940	42.7542	-2.47097	0.00155995	RNA biosynthesis.transcriptional regulation.C2C2 transcription factor superfamily.transcription factor (DOF)
Sly11g0307691	Solyc11g066050	389.156	1.00881	2.22183e-05	RNA biosynthesis.transcriptional regulation.C2C2 transcription factor superfamily.transcription factor (DOF)
Sly11g0312381	Solyc11g072500	595.748	1.11206	7.86984e-13	RNA biosynthesis.transcriptional regulation.C2C2 transcription factor superfamily.transcription factor (DOF)
Sly03g0208311	#N/A	260.812	1.49055	1.9845e-10	RNA biosynthesis.transcriptional regulation.C2C2 transcription factor superfamily.transcription factor (DOF)
Sly06g0372451	#N/A	5078.59	-0.408926	0.002442	RNA biosynthesis.transcriptional regulation.C2C2 transcription factor superfamily.transcription factor (DOF)
Sly01g0027861	Solyc01g090760	587.875	-3.61924	2.1501e-07	RNA biosynthesis.transcriptional regulation.C2C2 transcription factor superfamily.transcription factor (GATA)
Sly02g0340921	Solyc02g084590	690.449	-0.519047	0.0111324	RNA biosynthesis.transcriptional regulation.C2C2 transcription factor superfamily.transcription factor (GATA)
Sly03g0225981	Solyc03g120890	1225.47	-1.11907	3.33571e-17	RNA biosynthesis.transcriptional regulation.C2C2 transcription factor superfamily.transcription factor (GATA)
Sly04g0235421	Solyc04g015360	825.823	0.741318	0.0421601	RNA biosynthesis.transcriptional regulation.C2C2 transcription factor superfamily.transcription factor (GATA)
Sly05g0161221	Solyc05g056120	2507.02	-0.783727	2.10641e-05	RNA biosynthesis.transcriptional regulation.C2C2 transcription factor superfamily.transcription factor (GATA)
Sly08g0280381	Solyc08g077960	966.663	0.47894	0.00920311	RNA biosynthesis.transcriptional regulation.C2C2 transcription factor superfamily.transcription factor (GATA)
Sly09g0102351	Solyc09g091250	1252.25	-0.313149	0.0135739	RNA biosynthesis.transcriptional regulation.C2C2 transcription factor superfamily.transcription factor (GATA)
Sly05g0140401	Solyc05g012050	9.95405	6.77512	0.00013104	RNA biosynthesis.transcriptional regulation.C2C2 transcription factor superfamily.transcription factor (YABBY)
Sly06g0376651	Solyc06g073920	4800.68	-1.67729	1.20011e-18	RNA biosynthesis.transcriptional regulation.C2C2 transcription factor superfamily.transcription factor (YABBY)
Sly11g0287891	Solyc11g006230	2356.87	-5.06812	2.98422e-25	RNA biosynthesis.transcriptional regulation.GRF-GIF transcription factor complex.cofactor component GIF
Sly01g0028661	Solyc01g091540	22.0487	-4.40314	0.000469029	RNA biosynthesis.transcriptional regulation.GRF-GIF transcription factor complex.component GRF
Sly02g0348701	Solyc02g092070	28.0747	-1.5689	0.0154818	RNA biosynthesis.transcriptional regulation.GRF-GIF transcription factor complex.component GRF
Sly07g0118371	Solyc07g041640	276.492	-2.19776	1.45974e-08	RNA biosynthesis.transcriptional regulation.GRF-GIF transcription factor complex.component GRF
Sly08g0282421	Solyc08g079800	43.767	-1.43228	0.00675546	RNA biosynthesis.transcriptional regulation.GRF-GIF transcription factor complex.component GRF
Sly01g0045891	Solyc01g109980	1174.05	-0.477077	0.000191827	RNA biosynthesis.transcriptional regulation.Homeobox transcription factor superfamily.transcription factor (BEL)
Sly02g0346501	Solyc02g089940	290.264	-1.17243	1.01596e-07	RNA biosynthesis.transcriptional regulation.Homeobox transcription factor superfamily.transcription factor (BEL)
Sly04g0256871	Solyc04g080790	417.43	0.466478	0.0235154	RNA biosynthesis.transcriptional regulation.Homeobox transcription factor superfamily.transcription factor (BEL)
Sly06g0376861	Solyc06g074120	2235.17	-0.642455	5.22146e-05	RNA biosynthesis.transcriptional regulation.Homeobox transcription factor superfamily.transcription factor (BEL)
Sly08g0272331	Solyc08g065420	465.82	-0.928818	0.00309925	RNA biosynthesis.transcriptional regulation.Homeobox transcription factor superfamily.transcription factor (BEL)
Sly09g0082851	Solyc09g011380	487.6	-0.496902	0.0195229	RNA biosynthesis.transcriptional regulation.Homeobox transcription factor superfamily.transcription factor (BEL)
Sly10g0190821	Solyc10g086640	487.3	-0.385293	0.0295804	RNA biosynthesis.transcriptional regulation.Homeobox transcription factor superfamily.transcription factor (BEL)
Sly11g0309611	Solyc11g068950	12806.1	0.423357	9.11811e-06	RNA biosynthesis.transcriptional regulation.Homeobox transcription factor superfamily.transcription factor (BEL)
Sly01g0024271	Solyc01g073910	64.5092	-1.70667	8.63084e-06	RNA biosynthesis.transcriptional regulation.Homeobox transcription factor superfamily.transcription factor (HD-ZIP I/II)
Sly01g0027661	Solyc01g090460	810.579	1.3763	2.78857e-25	RNA biosynthesis.transcriptional regulation.Homeobox transcription factor superfamily.transcription factor (HD-ZIP I/II)
Sly02g0324601	Solyc02g063520	693.737	-0.733479	4.08466e-07	RNA biosynthesis.transcriptional regulation.Homeobox transcription factor superfamily.transcription factor (HD-ZIP I/II)
Sly02g0333501	Solyc02g077590	90.1521	-3.4166	1.73659e-14	RNA biosynthesis.transcriptional regulation.Homeobox transcription factor superfamily.transcription factor (HD-ZIP I/II)
Sly02g0343501	Solyc02g086930	3956.89	0.485235	0.00504021	RNA biosynthesis.transcriptional regulation.Homeobox transcription factor superfamily.transcription factor (HD-ZIP I/II)
Sly02g0344351	Solyc02g087840	2447.39	0.666017	2.20154e-05	RNA biosynthesis.transcriptional regulation.Homeobox transcription factor superfamily.transcription factor (HD-ZIP I/II)
Sly02g0348561	Solyc02g091930	2265.18	-0.361497	0.0134617	RNA biosynthesis.transcriptional regulation.Homeobox transcription factor superfamily.transcription factor (HD-ZIP I/II)
Sly05g0135841	Solyc05g007180	5294.03	-0.81437	4.21232e-08	RNA biosynthesis.transcriptional regulation.Homeobox transcription factor superfamily.transcription factor (HD-ZIP I/II)
[truncated: 2,992 more rows]
