# Supplementary material for: Interaction of two MADS-box genes leads to growth phenotype divergence of all-flesh type of tomatoes
Source: Nat Commun. 2021 Nov 25;12:6892. doi: 10.1038/s41467-021-27117-7 (PMC8616914; doi:10.1038/s41467-021-27117-7)
Supplement: Supplementary file 6 — Supplementary Data 3 [file 41467_2021_27117_MOESM6_ESM.xlsx]

## Sheet: Supplementary Data 3
Supplementary Data 3. List of 524 DEGs associated with transcription factor genes in SlMBP3-KO locular tissue at 10-DPA stage. DEGs are defined according to the following rules: basemean>5 and p-adj<0.05.
SlyID	SolycID	baseMean	log2FoldChange	padj	Description
Sly12g0064101	Solyc12g038450	19.1158	-6.72251	1.78377e-05	AP2/ERF transcription factor superfamily.transcription factor (AP2)
Sly02g0333731	Solyc02g077810	13.1858	-6.18654	0.000102697	AP2/ERF transcription factor superfamily.transcription factor (AP2)
Sly01g0032351	Solyc01g096860	179.414	-2.77826	6.51442e-22	AP2/ERF transcription factor superfamily.transcription factor (AP2)
Sly04g0242301	Solyc04g049800	380.109	-1.20497	8.51151e-06	AP2/ERF transcription factor superfamily.transcription factor (AP2)
Sly07g0131431	Solyc07g064900	2011.88	-1.1848	1.78406e-21	AP2/ERF transcription factor superfamily.transcription factor (AP2)
Sly11g0294281	Solyc11g012980	1613.38	0.716511	0.0153069	AP2/ERF transcription factor superfamily.transcription factor (AP2)
Sly11g0312491	Solyc11g072600	203.257	1.0833	0.0005502	AP2/ERF transcription factor superfamily.transcription factor (AP2)
Sly06g0378171	Solyc06g075510	260.527	1.23323	2.60601e-07	AP2/ERF transcription factor superfamily.transcription factor (AP2)
Sly02g0348681	Solyc02g092050	250.841	1.99567	3.68931e-05	AP2/ERF transcription factor superfamily.transcription factor (AP2)
Sly07g0112371	Solyc07g018290	62.2483	2.28748	0.0125443	AP2/ERF transcription factor superfamily.transcription factor (AP2)
Sly04g0253261	Solyc04g077490	222.514	2.63419	6.62492e-08	AP2/ERF transcription factor superfamily.transcription factor (AP2)
Sly06g0363491	Solyc06g053240	84.6795	5.83259	8.75737e-20	AP2/ERF transcription factor superfamily.transcription factor (AP2)
Sly12g0052571	Solyc12g009490	6.41248	6.13701	0.00760596	AP2/ERF transcription factor superfamily.transcription factor (AP2)
Sly05g0138601	Solyc05g009790	1543.49	2.58794	6.82287e-20	AP2/ERF transcription factor superfamily.transcription factor (AP2-RAV)
Sly09g0091401	Solyc09g059510	449.816	0.602628	0.0100563	AP2/ERF transcription factor superfamily.transcription factor (APD1)
Sly06g0361841	Solyc06g050520	9.43608	-3.37051	0.0100756	AP2/ERF transcription factor superfamily.transcription factor (DREB)
Sly03g0225921	Solyc03g120840	338.739	-3.00232	8.5425e-16	AP2/ERF transcription factor superfamily.transcription factor (DREB)
Sly08g0262641	Solyc08g007820	382.345	-1.08542	0.0246507	AP2/ERF transcription factor superfamily.transcription factor (DREB)
Sly04g0250671	Solyc04g072900	3512.79	0.700863	0.031596	AP2/ERF transcription factor superfamily.transcription factor (DREB)
Sly01g0027771	Solyc01g090560	380.133	1.92353	1.41399e-22	AP2/ERF transcription factor superfamily.transcription factor (DREB)
Sly12g0051281	Solyc12g008350	718.416	2.63667	3.00141e-25	AP2/ERF transcription factor superfamily.transcription factor (DREB)
Sly06g0370381	Solyc06g066540	99.7047	2.64636	0.000136225	AP2/ERF transcription factor superfamily.transcription factor (DREB)
Sly11g0303901	Solyc11g042560	19.8663	2.65698	0.00470163	AP2/ERF transcription factor superfamily.transcription factor (DREB)
Sly08g0280841	Solyc08g078420	12.5031	3.28434	0.00614067	AP2/ERF transcription factor superfamily.transcription factor (DREB)
Sly05g0155231	Solyc05g050830	186.06	6.65618	7.67868e-36	AP2/ERF transcription factor superfamily.transcription factor (DREB)
Sly01g0004051	Solyc01g008880	8.36267	-4.60182	0.00516623	AP2/ERF transcription factor superfamily.transcription factor (ERF)
Sly01g0027441	Solyc01g090310	67.9703	-3.95479	1.38246e-05	AP2/ERF transcription factor superfamily.transcription factor (ERF)
Sly08g0262041	Solyc08g007230	60.0537	-1.45667	0.0304005	AP2/ERF transcription factor superfamily.transcription factor (ERF)
Sly03g0227631	Solyc03g123500	3274.79	-0.414326	0.00046118	AP2/ERF transcription factor superfamily.transcription factor (ERF)
Sly04g0229661	Solyc04g007180	468.663	0.523463	0.0109439	AP2/ERF transcription factor superfamily.transcription factor (ERF)
Sly05g0156771	Solyc05g052050	350.349	0.628362	0.0441818	AP2/ERF transcription factor superfamily.transcription factor (ERF)
Sly03g0210201	Solyc03g093550	617.022	0.72164	0.00260536	AP2/ERF transcription factor superfamily.transcription factor (ERF)
Sly05g0138251	Solyc05g009450	754.254	0.779309	1.66672e-09	AP2/ERF transcription factor superfamily.transcription factor (ERF)
Sly06g0362971	Solyc06g051840	108.437	1.1334	0.000638542	AP2/ERF transcription factor superfamily.transcription factor (ERF)
Sly01g0018261	Solyc01g065980	6121.83	1.19946	1.72033e-12	AP2/ERF transcription factor superfamily.transcription factor (ERF)
Sly05g0156761	Solyc05g052040	696.647	1.22232	0.000201012	AP2/ERF transcription factor superfamily.transcription factor (ERF)
Sly12g0073241	Solyc12g096040	1058.27	-0.490141	0.0054376	Alfin transcription factor family (Alfin)
Sly10g0182061	Solyc10g076690	563.004	0.992547	1.61616e-06	Alfin transcription factor family (Alfin)
Sly04g0234481	Solyc04g014530	67.867	5.35788	3.30706e-17	AP2/ERF transcription factor superfamily.transcription factor (ERF)
Sly06g0378021	Solyc06g075150	164.023	-0.933079	0.000669264	ARF/Auxin transcription factor superfamily.transcription factor (ARF)
Sly02g0321431	Solyc02g037530	4140.73	-0.823553	1.05786e-13	ARF/Auxin transcription factor superfamily.transcription factor (ARF)
Sly11g0309901	Solyc11g069190	15919.8	-0.823098	1.00527e-12	ARF/Auxin transcription factor superfamily.transcription factor (ARF)
Sly12g0065851	Solyc12g042070	1275.22	-0.472617	0.00121054	ARF/Auxin transcription factor superfamily.transcription factor (ARF)
Sly03g0196581	Solyc03g031970	7292.67	-0.4708	0.00290435	ARF/Auxin transcription factor superfamily.transcription factor (ARF)
Sly12g0065841	Solyc12g042070	5167.38	-0.277488	0.0245037	ARF/Auxin transcription factor superfamily.transcription factor (ARF)
Sly07g0111231	Solyc07g016180	3141.04	0.65122	2.48275e-05	ARF/Auxin transcription factor superfamily.transcription factor (ARF)
Sly11g0294791	Solyc11g013470	242.715	0.745835	0.00849182	ARF/Auxin transcription factor superfamily.transcription factor (ARF)
Sly11g0310211	Solyc11g069500	2388.06	0.966068	3.36795e-06	ARF/Auxin transcription factor superfamily.transcription factor (ARF)
Sly01g0031511	Solyc01g096070	378.638	1.11479	3.38214e-05	ARF/Auxin transcription factor superfamily.transcription factor (ARF)
Sly01g0028531	Solyc01g091420	33.0156	-2.10369	0.0153901	AS2 transcription factor (AS2/LOB)
Sly00g0383941	Solyc06g075330	96.9502	-1.68228	4.87331e-07	AS2 transcription factor (AS2/LOB)
Sly11g0312351	Solyc11g072470	446.999	-1.33834	3.53536e-05	AS2 transcription factor (AS2/LOB)
Sly05g0138091	Solyc05g009320	195.72	-1.22064	0.0058283	AS2 transcription factor (AS2/LOB)
Sly02g0342331	Solyc02g085910	121.693	1.31935	0.0178628	AS2 transcription factor (AS2/LOB)
Sly04g0253811	Solyc04g077990	91.5529	2.48208	5.03499e-05	AS2 transcription factor (AS2/LOB)
Sly06g0364101	Solyc06g053830	24.0161	-4.31049	0.00116528	Aux/IAA family
Sly04g0252591	Solyc04g076850	42823.5	-0.485151	0.0122283	Aux/IAA family
Sly12g0051141	Solyc12g007230	1223.2	0.417032	0.00792943	Aux/IAA family
Sly09g0093741	Solyc09g064530	2298.29	0.492354	0.014916	Aux/IAA family
Sly09g0100051	Solyc09g083280	284.228	1.15533	0.00447716	Aux/IAA family
Sly03g0225481	Solyc03g120390	22966.4	1.34561	1.64876e-26	Aux/IAA family
Sly06g0382131	Solyc06g084070	434.085	1.82518	2.29615e-26	Aux/IAA family
Sly08g0268651	Solyc08g021820	407.043	1.9018	1.3297e-07	Aux/IAA family
Sly07g0108881	Solyc07g008020	398.406	2.01267	6.25329e-08	Aux/IAA family
Sly09g0100061	Solyc09g083290	110.105	3.31536	9.58137e-12	Aux/IAA family
Sly06g0354651	Solyc06g008580	469.456	3.3467	3.60802e-34	Aux/IAA family
Sly06g0369751	Solyc06g066020	1025.26	3.44865	7.56252e-26	Aux/IAA family
Sly03g0225461	Solyc03g120380	1970.23	3.73703	1.85365e-96	Aux/IAA family
Sly12g0074201	Solyc12g096980	65.7083	6.67219	4.36038e-13	Aux/IAA family
Sly06g0381631	Solyc06g083600	12.9042	-4.21134	0.00145122	B3/transcription factor superfamily.transcription factor (LAV-ABI3)
Sly02g0346731	Solyc02g090170	378.614	-1.90748	3.55432e-19	B3/transcription factor superfamily.transcription factor (REM)
Sly02g0325561	Solyc02g065350	1164.52	0.547238	0.00253883	B3/transcription factor superfamily.transcription factor (REM)
Sly07g0125581	Solyc07g054630	343.146	0.657765	0.00344367	B3/transcription factor superfamily.transcription factor (REM)
Sly08g0269141	Solyc08g029090	493.886	0.763982	0.00077835	B3/transcription factor superfamily.transcription factor (REM)
Sly01g0043961	Solyc01g108140	132.685	0.892881	0.00483964	B3/transcription factor superfamily.transcription factor (REM)
Sly01g0044801	Solyc01g108930	3020.04	1.51552	1.80361e-39	B3/transcription factor superfamily.transcription factor (REM)
Sly10g0181281	Solyc10g075030	555.737	-0.71718	1.75019e-05	B3/transcription factor superfamily.transcription factor (LAV-VAL)
Sly10g0186921	Solyc10g083210	124.267	2.26848	3.20568e-06	B3/transcription factor superfamily.transcription factor (RAV/NGATHA)
Sly01g0043721	Solyc01g107960	5.44732	-3.95305	0.0347494	bHLH/Basic Helix-Loop-Helix transcription factor (bHLH)
Sly01g0043711	Solyc01g107950	17.3063	-2.44983	0.0387147	bHLH/Basic Helix-Loop-Helix transcription factor (bHLH)
Sly09g0094421	Solyc09g065100	165.404	-2.09869	2.6637e-07	bHLH/Basic Helix-Loop-Helix transcription factor (bHLH)
Sly02g0332731	Solyc02g076920	113.968	-1.12043	0.0174863	bHLH/Basic Helix-Loop-Helix transcription factor (bHLH)
Sly03g0223181	Solyc03g118310	94.9937	-1.0847	0.042729	bHLH/Basic Helix-Loop-Helix transcription factor (bHLH)
Sly08g0284061	Solyc08g081140	1869.74	-0.885416	1.31138e-07	bHLH/Basic Helix-Loop-Helix transcription factor (bHLH)
Sly02g0348311	Solyc02g091690	12914	-0.867632	0.000235999	bHLH/Basic Helix-Loop-Helix transcription factor (bHLH)
Sly09g0076881	Solyc09g005100	536.05	-0.670056	3.9706e-05	bHLH/Basic Helix-Loop-Helix transcription factor (bHLH)
Sly06g0376851	Solyc06g074110	564.226	-0.467641	0.0331524	bHLH/Basic Helix-Loop-Helix transcription factor (bHLH)
Sly02g0336041	Solyc02g079970	4501.3	-0.297394	0.0150016	bHLH/Basic Helix-Loop-Helix transcription factor (bHLH)
Sly09g0095281	Solyc09g065820	854.73	0.349104	0.0457045	bHLH/Basic Helix-Loop-Helix transcription factor (bHLH)
Sly05g0139831	Solyc05g010610	724.339	0.398794	0.0104448	bHLH/Basic Helix-Loop-Helix transcription factor (bHLH)
Sly01g0041301	Solyc01g105690	859.831	0.423267	0.00833767	bHLH/Basic Helix-Loop-Helix transcription factor (bHLH)
Sly09g0082591	Solyc09g011170	1619.22	0.448672	0.0150376	bHLH/Basic Helix-Loop-Helix transcription factor (bHLH)
Sly09g0104501	Solyc09g097870	4782.16	0.610138	0.000599972	bHLH/Basic Helix-Loop-Helix transcription factor (bHLH)
Sly06g0371851	Solyc06g068870	12289	0.647493	0.000339363	bHLH/Basic Helix-Loop-Helix transcription factor (bHLH)
Sly12g0076521	Solyc12g100140	913.253	0.673312	0.000683543	bHLH/Basic Helix-Loop-Helix transcription factor (bHLH)
Sly08g0264181	Solyc08g014120	1503.36	0.703239	1.62133e-05	bHLH/Basic Helix-Loop-Helix transcription factor (bHLH)
Sly09g0104751	Solyc09g098110	356.797	0.72644	0.00221072	bHLH/Basic Helix-Loop-Helix transcription factor (bHLH)
Sly01g0005521	Solyc01g010130	441.363	0.765522	3.69853e-05	bHLH/Basic Helix-Loop-Helix transcription factor (bHLH)
Sly10g0183521	Solyc10g079070	4483.2	0.76604	1.8675e-11	bHLH/Basic Helix-Loop-Helix transcription factor (bHLH)
Sly12g0070831	Solyc12g087890	3723.25	0.788317	4.02172e-12	bHLH/Basic Helix-Loop-Helix transcription factor (bHLH)
Sly08g0286091	Solyc08g082940	668.434	0.850823	4.72151e-07	bHLH/Basic Helix-Loop-Helix transcription factor (bHLH)
Sly03g0219311	Solyc03g114720	2204.78	0.919538	2.65458e-05	bHLH/Basic Helix-Loop-Helix transcription factor (bHLH)
Sly02g0326741	Solyc02g067380	809.699	1.00992	2.75944e-06	bHLH/Basic Helix-Loop-Helix transcription factor (bHLH)
Sly04g0252581	Solyc00g050430	242.495	1.06066	9.31298e-05	bHLH/Basic Helix-Loop-Helix transcription factor (bHLH)
Sly07g0127391	Solyc07g056360	767.117	1.0863	1.25306e-07	bHLH/Basic Helix-Loop-Helix transcription factor (bHLH)
Sly01g0045591	Solyc01g109700	681.407	1.13568	7.55356e-05	bHLH/Basic Helix-Loop-Helix transcription factor (bHLH)
Sly04g0251541	Solyc04g074810	167.535	1.20187	0.00486442	bHLH/Basic Helix-Loop-Helix transcription factor (bHLH)
Sly02g0323641	Solyc02g062690	85.9477	1.29346	0.0324844	bHLH/Basic Helix-Loop-Helix transcription factor (bHLH)
Sly01g0024731	Solyc01g086870	1576.08	1.41173	1.58218e-07	bHLH/Basic Helix-Loop-Helix transcription factor (bHLH)
Sly02g0324481	Solyc02g063430	552.298	1.44392	1.0189e-05	bHLH/Basic Helix-Loop-Helix transcription factor (bHLH)
Sly07g0120171	Solyc07g043580	1793.82	1.47058	3.38365e-15	bHLH/Basic Helix-Loop-Helix transcription factor (bHLH)
Sly01g0034251	Solyc01g098720	82.6961	1.576	0.00640672	bHLH/Basic Helix-Loop-Helix transcription factor (bHLH)
Sly08g0279241	Solyc08g076820	1898.56	1.59372	1.57497e-19	bHLH/Basic Helix-Loop-Helix transcription factor (bHLH)
Sly03g0224361	Solyc03g119390	224.478	1.65521	0.000787051	bHLH/Basic Helix-Loop-Helix transcription factor (bHLH)
Sly02g0345301	Solyc02g088740	130.936	1.69225	0.00056962	bHLH/Basic Helix-Loop-Helix transcription factor (bHLH)
Sly06g0381141	Solyc06g083170	327.005	1.72188	0.000165911	bHLH/Basic Helix-Loop-Helix transcription factor (bHLH)
Sly06g0375091	Solyc06g072520	23.4464	1.74443	0.0459468	bHLH/Basic Helix-Loop-Helix transcription factor (bHLH)
Sly02g0341271	Solyc02g084880	64.7941	1.83344	0.0277716	bHLH/Basic Helix-Loop-Helix transcription factor (bHLH)
Sly07g0113251	Solyc07g020960	559.173	1.90886	2.44541e-14	bHLH/Basic Helix-Loop-Helix transcription factor (bHLH)
Sly07g0112061	Solyc07g018010	370.263	2.0256	8.26333e-25	bHLH/Basic Helix-Loop-Helix transcription factor (bHLH)
Sly07g0105731	#N/A	643.747	2.02931	0.00391995	bHLH/Basic Helix-Loop-Helix transcription factor (bHLH)
Sly04g0229441	Solyc04g006990	63.9887	2.13788	0.0200011	bHLH/Basic Helix-Loop-Helix transcription factor (bHLH)
Sly06g0362511	Solyc06g051260	782.624	2.22793	1.59202e-18	bHLH/Basic Helix-Loop-Helix transcription factor (bHLH)
Sly02g0335811	Solyc02g079760	33.4616	2.2553	0.00757638	bHLH/Basic Helix-Loop-Helix transcription factor (bHLH)
Sly10g0183501	Solyc10g079050	20.778	2.59564	0.0066954	bHLH/Basic Helix-Loop-Helix transcription factor (bHLH)
Sly03g0193191	Solyc03g006910	42.2863	2.60756	3.89604e-05	bHLH/Basic Helix-Loop-Helix transcription factor (bHLH)
Sly06g0370451	Solyc06g066580	241.476	2.69083	1.73679e-07	bHLH/Basic Helix-Loop-Helix transcription factor (bHLH)
Sly12g0065701	Solyc12g042010	85.9269	2.80578	8.66553e-08	bHLH/Basic Helix-Loop-Helix transcription factor (bHLH)
Sly02g0326291	Solyc02g066970	223.326	2.92911	1.00221e-15	bHLH/Basic Helix-Loop-Helix transcription factor (bHLH)
Sly01g0023321	Solyc01g081090	12.6527	3.03499	0.028657	bHLH/Basic Helix-Loop-Helix transcription factor (bHLH)
Sly10g0166671	Solyc10g009290	339.759	3.46821	2.89494e-25	bHLH/Basic Helix-Loop-Helix transcription factor (bHLH)
Sly05g0138721	Solyc05g009880	70.0383	3.71759	0.000133237	bHLH/Basic Helix-Loop-Helix transcription factor (bHLH)
Sly11g0291321	Solyc11g010340	1720.4	4.21054	1.82877e-86	bHLH/Basic Helix-Loop-Helix transcription factor (bHLH)
Sly01g0027911	Solyc01g090790	146.247	4.21381	6.10376e-33	bHLH/Basic Helix-Loop-Helix transcription factor (bHLH)
Sly06g0359141	Solyc06g035490	29.429	4.34086	3.16235e-06	bHLH/Basic Helix-Loop-Helix transcription factor (bHLH)
Sly04g0256791	Solyc04g080710	33.7629	5.1095	4.54986e-09	bHLH/Basic Helix-Loop-Helix transcription factor (bHLH)
Sly04g0250181	Solyc04g072460	2317.3	-1.22482	1.46291e-07	bZIP transcription factor superfamily.TGA transcription factor activity.transcription factor (TGA)
Sly04g0245441	Solyc04g054320	471.132	-0.993952	1.06258e-07	bZIP transcription factor superfamily.TGA transcription factor activity.transcription factor (TGA)
Sly04g0233771	Solyc04g011670	448.782	-0.704443	0.00383118	bZIP transcription factor superfamily.TGA transcription factor activity.transcription factor (TGA)
Sly01g0047861	Solyc01g111740	994.793	-0.339523	0.0454242	bZIP transcription factor superfamily.TGA transcription factor activity.transcription factor (TGA)
Sly08g0285861	Solyc08g082730	1105.25	0.373881	0.0158384	bZIP transcription factor superfamily.TGA transcription factor activity.transcription factor (TGA)
Sly12g0070361	Solyc12g056860	149.116	1.10054	0.0276599	bZIP transcription factor superfamily.TGA transcription factor activity.transcription factor (TGA)
Sly10g0183101	Solyc10g078670	14.6747	7.33326	4.27489e-06	bZIP transcription factor superfamily.TGA transcription factor activity.transcription factor (TGA)
Sly04g0237311	Solyc04g040220	10.9516	3.0315	0.0255817	bZIP transcription factor superfamily.TGA transcription factor activity.transcriptional co-activator (BOP)
Sly01g0004811	Solyc01g009510	37.5224	-3.91832	6.97038e-10	bZIP transcription factor superfamily.transcription factor (bZIP)
Sly09g0081001	Solyc09g009760	15.8032	-2.30498	0.0151412	bZIP transcription factor superfamily.transcription factor (bZIP)
Sly11g0297791	Solyc11g020950	78.0727	-1.67607	0.000132779	bZIP transcription factor superfamily.transcription factor (bZIP)
Sly03g0197481	Solyc03g033730	91.2068	-1.05793	0.0173842	bZIP transcription factor superfamily.transcription factor (bZIP)
Sly01g0040231	Solyc01g104650	587.961	-0.725956	0.00515432	bZIP transcription factor superfamily.transcription factor (bZIP)
Sly04g0257301	Solyc04g081190	1157.49	-0.723603	7.39545e-05	bZIP transcription factor superfamily.transcription factor (bZIP)
Sly06g0355711	Solyc06g009640	766.959	0.439043	0.0485128	bZIP transcription factor superfamily.transcription factor (bZIP)
Sly01g0047701	Solyc01g111580	762.245	0.57924	0.000760267	bZIP transcription factor superfamily.transcription factor (bZIP)
Sly01g0032871	Solyc01g097330	858.677	0.646119	0.000790985	bZIP transcription factor superfamily.transcription factor (bZIP)
Sly02g0348761	Solyc02g092090	155.625	0.743126	0.0353032	bZIP transcription factor superfamily.transcription factor (bZIP)
Sly06g0361401	Solyc06g049040	263.944	1.0151	0.000243146	bZIP transcription factor superfamily.transcription factor (bZIP)
Sly08g0260591	Solyc08g006110	909.776	1.32287	1.52228e-10	bZIP transcription factor superfamily.transcription factor (bZIP)
Sly04g0253371	#N/A	31.1194	1.87584	0.00697269	bZIP transcription factor superfamily.transcription factor (bZIP)
Sly10g0178681	Solyc10g054010	1224.47	2.21094	9.58071e-05	bZIP transcription factor superfamily.transcription factor (bZIP)
Sly03g0198811	Solyc03g043900	11.4875	2.41803	0.0406642	bZIP transcription factor superfamily.transcription factor (bZIP)
Sly02g0322751	Solyc02g061990	103.722	3.62236	3.20876e-06	bZIP transcription factor superfamily.transcription factor (bZIP)
Sly05g0139571	#N/A	13.9699	6.28613	0.000116554	bZIP transcription factor superfamily.transcription factor (bZIP)
Sly03g0208311	#N/A	161.025	2.3822	2.46229e-06	C2C2 transcription factor superfamily.transcription factor (DOF)
Sly12g0049221	Solyc12g005660	151.383	-1.13206	0.00207711	C2C2(zn) CO-like transcription factor superfamily.transcription factor (BBX-CO)
Sly07g0109471	Solyc07g008540	916.893	-0.544067	0.00606311	C2C2(zn) CO-like transcription factor superfamily.transcription factor (BBX-CO)
Sly02g0350311	Solyc02g093590	2105.27	-0.330923	0.0201494	C2C2(zn) CO-like transcription factor superfamily.transcription factor (BBX-CO)
Sly09g0097161	Solyc09g074560	1091.46	0.40048	0.00230229	C2C2(zn) CO-like transcription factor superfamily.transcription factor (BBX-CO)
Sly04g0229701	Solyc04g007210	2580.29	0.511722	0.00797768	C2C2(zn) CO-like transcription factor superfamily.transcription factor (BBX-CO)
Sly10g0163701	Solyc10g006750	198.884	0.678495	0.00996976	C2C2(zn) CO-like transcription factor superfamily.transcription factor (BBX-CO)
Sly03g0224551	Solyc03g119540	2310.96	1.45847	5.97399e-24	C2C2(zn) CO-like transcription factor superfamily.transcription factor (BBX-CO)
Sly08g0284321	Solyc08g081350	14.6844	2.93358	0.0130753	C2C2(zn) CO-like transcription factor superfamily.transcription factor (BBX-CO)
Sly11g0312801	Solyc11g072850	12.2103	3.46404	0.0080599	C2C2(zn) CO-like transcription factor superfamily.transcription factor (BBX-CO)
Sly11g0291971	Solyc11g010940	20.8802	-2.51373	0.0431302	C2C2(zn) DOF transcription factor superfamily.transcription factor (DOF)
Sly00g0383901	Solyc06g075370	988.841	0.940671	1.35321e-15	C2C2(zn) DOF transcription factor superfamily.transcription factor (DOF)
Sly06g0367161	Solyc06g062520	124.237	1.11396	0.0199139	C2C2(zn) DOF transcription factor superfamily.transcription factor (DOF)
Sly08g0286071	Solyc08g082910	250.156	1.18987	1.88979e-05	C2C2(zn) DOF transcription factor superfamily.transcription factor (DOF)
Sly11g0312381	Solyc11g072500	149.153	1.96574	0.000433997	C2C2(zn) DOF transcription factor superfamily.transcription factor (DOF)
Sly02g0332651	Solyc02g076850	15.2258	2.54717	0.0122445	C2C2(zn) DOF transcription factor superfamily.transcription factor (DOF)
Sly06g0378811	Solyc06g076030	88.1288	2.6785	7.64142e-05	C2C2(zn) DOF transcription factor superfamily.transcription factor (DOF)
Sly11g0307691	Solyc11g066050	126.472	2.71248	1.02932e-06	C2C2(zn) DOF transcription factor superfamily.transcription factor (DOF)
Sly10g0166781	Solyc10g009360	26.6465	3.05376	0.0349797	C2C2(zn) DOF transcription factor superfamily.transcription factor (DOF)
Sly09g0082021	Solyc09g010680	280.275	3.0687	2.61939e-10	C2C2(zn) DOF transcription factor superfamily.transcription factor (DOF)
Sly03g0217301	Solyc03g112930	75.5185	3.17287	7.43284e-05	C2C2(zn) DOF transcription factor superfamily.transcription factor (DOF)
Sly10g0190591	Solyc10g086440	83.1703	3.18361	3.25011e-05	C2C2(zn) DOF transcription factor superfamily.transcription factor (DOF)
Sly04g0255481	Solyc04g079570	64.2788	3.42275	7.15808e-07	C2C2(zn) DOF transcription factor superfamily.transcription factor (DOF)
Sly06g0373771	Solyc06g071480	65.9515	3.68892	4.22486e-08	C2C2(zn) DOF transcription factor superfamily.transcription factor (DOF)
Sly01g0031561	Solyc01g096120	41.3289	4.64659	7.75261e-10	C2C2(zn) DOF transcription factor superfamily.transcription factor (DOF)
Sly01g0046231	Solyc01g110310	1248	-0.66757	9.47306e-06	C2C2(zn) GATA transcription factor superfamily.transcription factor (GATA)
Sly12g0075691	Solyc12g099370	1046.23	-0.446961	0.0399884	C2C2(zn) GATA transcription factor superfamily.transcription factor (GATA)
Sly03g0225981	Solyc03g120890	1331.86	0.464679	0.00308881	C2C2(zn) GATA transcription factor superfamily.transcription factor (GATA)
Sly08g0261981	Solyc08g007190	580.231	0.473308	0.00694365	C2C2(zn) GATA transcription factor superfamily.transcription factor (GATA)
Sly05g0161221	Solyc05g056120	3093.14	0.853821	6.52515e-05	C2C2(zn) GATA transcription factor superfamily.transcription factor (GATA)
Sly01g0027861	Solyc01g090760	180.365	1.12063	0.0013697	C2C2(zn) GATA transcription factor superfamily.transcription factor (GATA)
Sly05g0158381	Solyc05g053500	574.819	1.15541	1.00057e-05	C2C2(zn) GATA transcription factor superfamily.transcription factor (GATA)
Sly12g0051821	Solyc12g008830	41.9137	1.8599	0.0140896	C2C2(zn) GATA transcription factor superfamily.transcription factor (GATA)
Sly02g0323711	Solyc02g062760	24.1343	3.5335	7.95375e-06	C2C2(zn) GATA transcription factor superfamily.transcription factor (GATA)
Sly02g0341581	Solyc02g085190	7.83582	3.89123	0.00985377	C2C2(zn) GATA transcription factor superfamily.transcription factor (GATA)
Sly07g0128431	Solyc07g062160	1167.01	-0.566267	0.00171476	C2C2(zn) transcription factor superfamily.transcription factor (BBX-DBB)
Sly03g0223421	Solyc03g118540	271.072	-0.530087	0.0173632	C2C2(zn) transcription factor superfamily.transcription factor (BBX-DBB)
Sly11g0292061	Solyc11g011030	690.722	2.01403	1.88316e-15	C2C2(zn) transcription factor superfamily.transcription factor (BBX-DBB)
Sly12g0072281	Solyc12g089240	61.928	3.37375	1.13661e-12	C2C2(zn) transcription factor superfamily.transcription factor (BBX-DBB)
Sly08g0265811	Solyc08g036660	13.3675	3.71603	0.00408363	C2C2(zn) transcription factor superfamily.transcription factor (BBX-DBB)
Sly11g0311731	Solyc11g071810	23.3499	3.59424	0.000385619	C2C2(zn) YABBY transcription factor superfamily.transcription factor (YABBY)
Sly07g0109031	Solyc07g008180	6.81248	3.6706	0.0304493	C2C2(zn) YABBY transcription factor superfamily.transcription factor (YABBY)
Sly08g0281531	Solyc08g079100	18.7396	4.71856	0.000352039	C2C2(zn) YABBY transcription factor superfamily.transcription factor (YABBY)
Sly06g0376651	Solyc06g073920	87.014	5.28181	3.24327e-13	C2C2(zn) YABBY transcription factor superfamily.transcription factor (YABBY)
Sly12g0065501	Solyc12g040800	1366.31	-2.01393	3.04905e-35	C2H2-zinc finger transcription factor (C2H2-ZF)
Sly04g0231251	Solyc04g008500	553.333	-1.85732	1.78192e-20	C2H2-zinc finger transcription factor (C2H2-ZF)
Sly01g0005791	Solyc01g010410	131.557	-1.42392	0.000335808	C2H2-zinc finger transcription factor (C2H2-ZF)
Sly02g0318961	Solyc02g024020	1542.96	-0.791922	7.89321e-06	C2H2-zinc finger transcription factor (C2H2-ZF)
Sly11g0305961	Solyc11g062060	923.156	-0.737202	0.00101832	C2H2-zinc finger transcription factor (C2H2-ZF)
Sly02g0320021	Solyc02g032120	847.413	-0.412827	0.00445747	C2H2-zinc finger transcription factor (C2H2-ZF)
Sly03g0223671	Solyc03g118720	692.405	-0.328773	0.0474286	C2H2-zinc finger transcription factor (C2H2-ZF)
Sly06g0369161	Solyc06g065440	3257.83	-0.305798	0.0244085	C2H2-zinc finger transcription factor (C2H2-ZF)
Sly10g0182481	Solyc10g077110	1036.15	0.277954	0.0454422	C2H2-zinc finger transcription factor (C2H2-ZF)
Sly10g0188141	Solyc10g084180	2965.61	0.471189	0.00194283	C2H2-zinc finger transcription factor (C2H2-ZF)
Sly06g0367321	Solyc06g062670	2292.39	0.528337	2.30526e-06	C2H2-zinc finger transcription factor (C2H2-ZF)
Sly03g0224261	Solyc03g119300	610.209	0.598183	0.00229487	C2H2-zinc finger transcription factor (C2H2-ZF)
Sly01g0000141	Solyc01g005130	715.943	0.68072	0.00268556	C2H2-zinc finger transcription factor (C2H2-ZF)
Sly01g0002871	Solyc01g007890	397.898	0.801927	0.000173623	C2H2-zinc finger transcription factor (C2H2-ZF)
Sly11g0313071	#N/A	476.482	0.836544	0.0244487	C2H2-zinc finger transcription factor (C2H2-ZF)
Sly02g0341041	Solyc02g084680	102.703	0.874349	0.0351702	C2H2-zinc finger transcription factor (C2H2-ZF)
Sly09g0097341	Solyc09g074780	147.143	0.887559	0.0382299	C2H2-zinc finger transcription factor (C2H2-ZF)
Sly08g0261191	Solyc08g006470	173.346	1.19608	0.00664483	C2H2-zinc finger transcription factor (C2H2-ZF)
Sly11g0308001	Solyc11g066400	113.469	1.22593	0.0140948	C2H2-zinc finger transcription factor (C2H2-ZF)
Sly02g0324391	Solyc02g063360	216.894	1.30058	0.00978771	C2H2-zinc finger transcription factor (C2H2-ZF)
Sly06g0379691	Solyc06g076820	1219.9	1.34377	1.05436e-16	C2H2-zinc finger transcription factor (C2H2-ZF)
Sly07g0130381	Solyc07g063970	159.504	1.36339	1.36107e-07	C2H2-zinc finger transcription factor (C2H2-ZF)
Sly03g0213761	Solyc03g098070	231.522	1.41135	0.000218802	C2H2-zinc finger transcription factor (C2H2-ZF)
Sly04g0256061	Solyc04g080130	264.814	1.6512	1.48835e-08	C2H2-zinc finger transcription factor (C2H2-ZF)
Sly06g0366191	Solyc06g060740	109.343	1.88578	4.6835e-05	C2H2-zinc finger transcription factor (C2H2-ZF)
Sly01g0000071	Solyc01g005060	128.09	2.24653	4.68512e-09	C2H2-zinc finger transcription factor (C2H2-ZF)
Sly10g0176391	Solyc10g049870	42.6951	2.60787	0.00170586	C2H2-zinc finger transcription factor (C2H2-ZF)
Sly07g0124511	Solyc07g053570	37.7283	2.76222	0.000124847	C2H2-zinc finger transcription factor (C2H2-ZF)
Sly06g0371321	Solyc06g068390	144.916	2.76566	2.50219e-13	C2H2-zinc finger transcription factor (C2H2-ZF)
Sly11g0293181	Solyc11g011890	101.914	2.85104	0.000153991	C2H2-zinc finger transcription factor (C2H2-ZF)
Sly05g0137921	Solyc05g009170	155.839	3.04837	1.54191e-18	C2H2-zinc finger transcription factor (C2H2-ZF)
Sly11g0309961	Solyc11g069240	253.111	3.75938	1.07098e-21	C2H2-zinc finger transcription factor (C2H2-ZF)
Sly04g0230381	Solyc04g007800	29.2812	4.3462	2.43514e-05	C2H2-zinc finger transcription factor (C2H2-ZF)
Sly04g0257491	#N/A	419.185	1.00972	1.36194e-06	C2H2-zinc finger transcription factor (C2H2-ZF)
Sly11g0313031	#N/A	554.315	1.13042	0.00833588	C2H2-zinc finger transcription factor (C2H2-ZF)
Sly07g0124691	Solyc07g053750	30.066	-2.87668	0.00400659	C3H-zinc finger transcription factor (C3H-ZF)
Sly06g0364961	Solyc06g054610	675.944	-0.5896	0.000354399	C3H-zinc finger transcription factor (C3H-ZF)
Sly12g0051861	Solyc12g008870	927.874	-0.445072	0.0118915	C3H-zinc finger transcription factor (C3H-ZF)
Sly10g0184791	Solyc10g080260	771.731	-0.368873	0.0192534	C3H-zinc finger transcription factor (C3H-ZF)
Sly03g0192511	Solyc03g006340	912.51	0.352371	0.0334384	C3H-zinc finger transcription factor (C3H-ZF)
Sly10g0183651	Solyc10g079190	2298.11	0.409175	0.00191476	C3H-zinc finger transcription factor (C3H-ZF)
Sly05g0138131	Solyc05g009350	1271.39	0.483001	0.00261008	C3H-zinc finger transcription factor (C3H-ZF)
Sly11g0290821	Solyc11g008900	2079.19	0.691571	6.19513e-10	C3H-zinc finger transcription factor (C3H-ZF)
Sly06g0379881	Solyc06g082010	478.562	1.1773	2.47913e-06	C3H-zinc finger transcription factor (C3H-ZF)
Sly12g0068421	Solyc12g049320	14.1108	-4.34144	0.000669255	GRAS transcription factor (GRAS)
Sly01g0021431	Solyc01g079370	31.616	-4.01477	9.91438e-08	GRAS transcription factor (GRAS)
Sly07g0123821	Solyc07g052960	105.515	-2.7983	1.04866e-05	GRAS transcription factor (GRAS)
Sly04g0234821	Solyc04g014830	785.709	-1.82019	1.49606e-10	GRAS transcription factor (GRAS)
Sly05g0159091	Solyc05g054170	1907.54	-1.39297	8.31333e-12	GRAS transcription factor (GRAS)
Sly01g0004081	Solyc01g008910	301.632	-1.32576	5.77219e-08	GRAS transcription factor (GRAS)
Sly11g0293821	Solyc11g012510	4778.93	-0.813829	0.000807999	GRAS transcription factor (GRAS)
Sly07g0131811	Solyc07g065270	1838.04	-0.585009	4.66152e-06	GRAS transcription factor (GRAS)
Sly01g0035861	Solyc01g100200	832.918	0.759247	0.0222258	GRAS transcription factor (GRAS)
Sly01g0028051	Solyc01g090950	867.946	0.820496	7.32041e-07	GRAS transcription factor (GRAS)
Sly03g0227521	Solyc03g123400	64.1262	1.5559	0.00665053	GRAS transcription factor (GRAS)
Sly06g0379101	Solyc06g076290	63.3247	1.57632	0.00623681	GRAS transcription factor (GRAS)
Sly07g0121601	Solyc07g047950	1493.93	1.62064	2.87762e-22	GRAS transcription factor (GRAS)
Sly02g0342011	Solyc02g085600	246.396	2.96346	1.02499e-10	GRAS transcription factor (GRAS)
Sly08g0264091	Solyc08g014030	27.8907	3.51942	4.55157e-06	GRAS transcription factor (GRAS)
Sly04g0232691	Solyc04g009820	179.071	1.13913	0.00216318	GRF-GIF transcription factor complex.cofactor component GIF
Sly11g0287891	Solyc11g006230	1288.23	4.98368	2.62961e-15	GRF-GIF transcription factor complex.cofactor component GIF
Sly01g0028661	Solyc01g091540	15.1307	-2.87901	0.0381412	GRF-GIF transcription factor complex.component GRF
Sly02g0322511	Solyc02g061790	522.226	-0.649305	0.00125602	GRF-GIF transcription factor complex.component GRF
Sly08g0259711	Solyc08g005430	391.146	-0.509323	0.0127183	GRF-GIF transcription factor complex.component GRF
Sly10g0187251	Solyc10g083510	53.0095	1.1813	0.0365802	GRF-GIF transcription factor complex.component GRF
Sly04g0253291	Solyc04g077510	2306.78	1.76251	3.76422e-12	GRF-GIF transcription factor complex.component GRF
Sly07g0118371	Solyc07g041640	46.8632	1.82795	0.00341745	GRF-GIF transcription factor complex.component GRF
Sly08g0282421	Solyc08g079800	108.76	3.28824	5.67354e-11	GRF-GIF transcription factor complex.component GRF
Sly09g0084681	Solyc09g015110	28.2451	-3.25676	8.85791e-07	HB,Homeobox transcription factor superfamily.transcription factor (BEL)
Sly02g0333251	Solyc02g077390	39.1134	-2.37106	8.6732e-06	HB,Homeobox transcription factor superfamily.transcription factor (BEL)
Sly11g0309611	Solyc11g068950	19160.3	-0.519693	1.35324e-06	HB,Homeobox transcription factor superfamily.transcription factor (BEL)
Sly06g0376861	Solyc06g074120	1512.07	0.375279	0.0323757	HB,Homeobox transcription factor superfamily.transcription factor (BEL)
Sly02g0343511	Solyc02g086930	1369.68	1.07192	4.47473e-11	HB,Homeobox transcription factor superfamily.transcription factor (BEL)
Sly08g0284381	Solyc08g081400	478.202	1.08006	0.00050183	HB,Homeobox transcription factor superfamily.transcription factor (BEL)
Sly11g0310691	Solyc11g069890	636.561	1.42648	5.64886e-06	HB,Homeobox transcription factor superfamily.transcription factor (BEL)
Sly08g0272331	Solyc08g065420	98.5399	1.983	1.75441e-06	HB,Homeobox transcription factor superfamily.transcription factor (BEL)
Sly02g0346501	Solyc02g089940	634.965	2.01136	8.41848e-34	HB,Homeobox transcription factor superfamily.transcription factor (BEL)
Sly09g0082851	Solyc09g011380	194.152	2.05018	2.14757e-07	HB,Homeobox transcription factor superfamily.transcription factor (BEL)
Sly10g0190821	Solyc10g086640	210.006	2.44528	2.64454e-07	HB,Homeobox transcription factor superfamily.transcription factor (BEL)
Sly01g0027661	Solyc01g090460	571.741	-1.73225	8.48669e-11	HB.Homeobox transcription factor superfamily.transcription factor (HD-ZIP I/II)
Sly04g0252971	Solyc04g077220	157.782	-1.51609	0.00217428	HB.Homeobox transcription factor superfamily.transcription factor (HD-ZIP I/II)
Sly05g0135541	Solyc05g006980	1238.12	-0.970028	7.16904e-05	HB.Homeobox transcription factor superfamily.transcription factor (HD-ZIP I/II)
Sly02g0344351	Solyc02g087840	5404.88	-0.939928	6.49389e-06	HB.Homeobox transcription factor superfamily.transcription factor (HD-ZIP I/II)
Sly05g0156041	Solyc05g051460	963.952	0.501087	0.0395552	HB.Homeobox transcription factor superfamily.transcription factor (HD-ZIP I/II)
Sly02g0323921	Solyc02g062960	3670.13	0.748944	0.000696244	HB.Homeobox transcription factor superfamily.transcription factor (HD-ZIP I/II)
Sly08g0262071	Solyc08g007270	162.814	0.857851	0.00920486	HB.Homeobox transcription factor superfamily.transcription factor (HD-ZIP I/II)
Sly02g0324601	Solyc02g063520	729.534	1.04566	8.85742e-06	HB.Homeobox transcription factor superfamily.transcription factor (HD-ZIP I/II)
Sly02g0343501	Solyc02g086930	3547.23	1.07092	1.00136e-25	HB.Homeobox transcription factor superfamily.transcription factor (HD-ZIP I/II)
Sly08g0280721	Solyc08g078300	2140.7	1.15268	2.3214e-05	HB.Homeobox transcription factor superfamily.transcription factor (HD-ZIP I/II)
Sly01g0024271	Solyc01g073910	164.566	1.16945	3.92086e-06	HB.Homeobox transcription factor superfamily.transcription factor (HD-ZIP I/II)
Sly05g0135841	Solyc05g007180	8265.08	1.18351	2.0766e-15	HB.Homeobox transcription factor superfamily.transcription factor (HD-ZIP I/II)
Sly02g0348561	Solyc02g091930	2254.64	1.92396	8.83114e-36	HB.Homeobox transcription factor superfamily.transcription factor (HD-ZIP I/II)
Sly08g0286291	Solyc08g083130	75.5717	3.26506	3.20608e-14	HB.Homeobox transcription factor superfamily.transcription factor (HD-ZIP I/II)
Sly02g0333501	Solyc02g077590	456.881	3.54794	2.51103e-19	HB.Homeobox transcription factor superfamily.transcription factor (HD-ZIP I/II)
Sly03g0208011	Solyc03g082550	15.5543	4.25482	0.00211692	HB.Homeobox transcription factor superfamily.transcription factor (HD-ZIP I/II)
Sly09g0095491	Solyc09g066030	6.7771	-5.20625	0.00968933	HB.Homeobox transcription factor superfamily.transcription factor (HD-ZIP III)
Sly12g0049471	Solyc12g005830	36.4942	-3.87055	5.58861e-06	HB.Homeobox transcription factor superfamily.transcription factor (HD-ZIP III)
Sly09g0095511	Solyc09g066050	160.589	-2.12101	2.79424e-08	HB.Homeobox transcription factor superfamily.transcription factor (HD-ZIP III)
Sly02g0336341	Solyc02g080260	238.434	-0.560676	0.0274191	HB.Homeobox transcription factor superfamily.transcription factor (HD-ZIP III)
Sly03g0225701	Solyc03g120620	386.165	-0.557873	0.047438	HB.Homeobox transcription factor superfamily.transcription factor (HD-ZIP III)
Sly11g0310181	Solyc11g069470	1918.51	-0.329648	0.0318239	HB.Homeobox transcription factor superfamily.transcription factor (HD-ZIP III)
Sly06g0359561	Solyc06g035940	9684.51	0.363842	0.0113026	HB.Homeobox transcription factor superfamily.transcription factor (HD-ZIP III)
Sly10g0162071	Solyc10g005330	1582.49	0.672023	1.3731e-05	HB.Homeobox transcription factor superfamily.transcription factor (HD-ZIP III)
Sly02g0318991	Solyc02g024070	337.761	1.38456	4.72827e-06	HB.Homeobox transcription factor superfamily.transcription factor (HD-ZIP III)
Sly08g0273351	Solyc08g066500	400.03	2.22747	5.19315e-11	HB.Homeobox transcription factor superfamily.transcription factor (HD-ZIP III)
Sly02g0333261	Solyc02g077390	113.982	-2.24346	4.77847e-13	HB.Homeobox transcription factor superfamily.transcription factor (WOX)
Sly02g0338821	Solyc02g082670	1110.21	-0.647082	0.00765736	HB.Homeobox transcription factor superfamily.transcription factor (WOX)
Sly02g0337181	Solyc02g081120	49.4972	3.50721	1.15187e-05	HB.Homeobox transcription factor superfamily.transcription factor (WOX)
Sly06g0375491	Solyc06g072890	8.10645	5.48728	0.00334644	HB.Homeobox transcription factor superfamily.transcription factor (WOX)
Sly04g0254461	Solyc04g078650	17.1282	5.68988	6.43559e-05	HB.Homeobox transcription factor superfamily.transcription factor (WOX)
Sly02g0326671	Solyc02g067320	96.9891	1.84738	1.12636e-08	HB.Homeobox transcription factor superfamily.transcription factor (zf-HD)
Sly04g0251741	Solyc04g074990	112.257	2.88576	2.4174e-10	HB.Homeobox transcription factor superfamily.transcription factor (zf-HD)
Sly03g0203441	Solyc03g061620	21.6106	3.47037	2.91893e-05	HB.Homeobox transcription factor superfamily.transcription factor (zf-HD)
Sly03g0213751	Solyc03g098060	7.19147	5.30622	0.0370878	HB.Homeobox transcription factor superfamily.transcription factor (zf-HD)
Sly02g0334311	Solyc02g078340	29.559	-7.35758	1.74592e-07	HSF transcription factor (HSF)
Sly11g0302941	Solyc11g044740	294.246	-3.91034	0.000743144	HSF transcription factor (HSF)
Sly06g0364251	Solyc06g053960	879.593	-0.71464	0.0306071	HSF transcription factor (HSF)
Sly08g0271981	Solyc08g062960	4441.79	-0.590839	0.000584687	HSF transcription factor (HSF)
Sly08g0280301	Solyc08g077880	4744.37	-0.57776	0.000361258	HSF transcription factor (HSF)
Sly03g0218481	Solyc03g114000	699.796	-0.461164	0.0311337	HSF transcription factor (HSF)
Sly09g0080301	Solyc09g009100	3468.43	0.331717	0.0246507	HSF transcription factor (HSF)
Sly12g0071311	Solyc12g088320	419.959	1.05762	4.7763e-06	HSF transcription factor (HSF)
Sly04g0253611	Solyc04g077780	14027	1.59184	9.65281e-13	HSF transcription factor (HSF)
Sly08g0278981	Solyc08g076590	241.401	1.65425	3.24556e-09	HSF transcription factor (HSF)
Sly03g0195451	Solyc03g026020	1098.39	1.9647	7.28958e-17	HSF transcription factor (HSF)
Sly04g0254591	Solyc04g078770	20.4969	4.63991	5.86928e-06	HSF transcription factor (HSF)
Sly04g0236021	Solyc04g016000	11.1964	5.95666	0.000427203	HSF transcription factor (HSF)
Sly04g0229471	#N/A	6.26726	-5.09353	0.00839492	MADS-box transcription factor family
Sly10g0184561	Solyc10g080030	16.5586	-3.14921	0.000869153	MADS-box transcription factor family
Sly08g0273321	#N/A	17.27	-3.06389	0.00653594	MADS-box transcription factor family
Sly01g0019091	Solyc01g066730	70.4148	-1.9131	7.66557e-05	MADS-box transcription factor family
Sly04g0257101	Solyc04g081000	1055.94	-1.7168	1.40462e-13	MADS-box transcription factor family
Sly06g0368551	Solyc06g064840	13893	-0.908786	7.04305e-13	MADS-box transcription factor family
Sly06g0376391	Solyc06g073690	688.263	-0.370199	0.0198642	MADS-box transcription factor family
Sly05g0144461	Solyc05g015750	9407.46	0.40552	0.00252424	MADS-box transcription factor family
Sly03g0219451	Solyc03g114840	4119.25	0.706418	3.36729e-09	MADS-box transcription factor family
Sly07g0126901	Solyc07g055920	3380.68	0.743667	2.3843e-09	MADS-box transcription factor family
Sly06g0372521	Solyc06g069430	159.713	0.826514	0.0213905	MADS-box transcription factor family
Sly02g0340991	Solyc02g084630	1922.79	1.06604	7.10164e-12	MADS-box transcription factor family
Sly07g0123581	Solyc07g052700	518.258	1.09948	0.000891395	MADS-box transcription factor family
Sly04g0248361	Solyc04g064860	44.2587	2.0182	5.48215e-05	MADS-box transcription factor family
Sly02g0331511	Solyc02g071730	2850.47	2.57138	1.54666e-88	MADS-box transcription factor family
Sly11g0301741	Solyc11g032100	35.4156	3.00067	7.95337e-06	MADS-box transcription factor family
Sly11g0301761	Solyc11g032100	42.8003	3.37247	3.95735e-05	MADS-box transcription factor family
Sly11g0291561	Solyc11g010570	50.5781	3.77461	6.92499e-11	MADS-box transcription factor family
Sly04g0228601	Solyc04g005320	15.9617	4.4814	0.000473106	MADS-box transcription factor family
Sly02g0336961	Solyc02g080860	10.5689	-3.91346	0.0108192	G2-like transcription factor family.transcription factor (GARP)
Sly08g0279671	Solyc08g077230	2592.27	-0.913577	1.57688e-08	G2-like transcription factor family.transcription factor (GARP)
Sly06g0352481	Solyc06g005680	971.86	-0.60378	0.00304507	G2-like transcription factor family.transcription factor (GARP)
Sly06g0379161	Solyc06g076350	2179.04	-0.380279	0.00699801	G2-like transcription factor family.transcription factor (GARP)
Sly05g0161011	Solyc05g055940	2164.16	-0.341357	0.00847343	G2-like transcription factor family.transcription factor (GARP)
Sly12g0074651	Solyc12g098370	1454.76	-0.29768	0.0235177	G2-like transcription factor family.transcription factor (GARP)
Sly10g0182711	Solyc10g078310	1815.72	0.428204	0.003162	G2-like transcription factor family.transcription factor (GARP)
Sly10g0181801	Solyc10g076460	57.1159	1.06102	0.0215195	G2-like transcription factor family.transcription factor (GARP)
Sly10g0185611	Solyc10g080960	103.61	1.09134	0.0121943	G2-like transcription factor family.transcription factor (GARP)
Sly06g0370141	Solyc06g066340	347.388	1.41339	3.81708e-11	G2-like transcription factor family.transcription factor (GARP)
Sly06g0366561	Solyc06g061030	292.752	1.63851	3.16753e-16	G2-like transcription factor family.transcription factor (GARP)
Sly05g0138531	Solyc05g009720	171.572	2.11826	5.68538e-10	G2-like transcription factor family.transcription factor (GARP)
Sly08g0278761	Solyc08g076400	29.5782	2.14342	0.0331874	G2-like transcription factor family.transcription factor (GARP)
Sly05g0155481	Solyc05g051060	443.612	2.23851	2.41239e-15	G2-like transcription factor family.transcription factor (GARP)
Sly10g0187051	Solyc10g083340	78.3061	2.2844	6.09775e-05	G2-like transcription factor family.transcription factor (GARP)
Sly10g0189711	Solyc10g085620	101.596	2.36674	5.24105e-07	G2-like transcription factor family.transcription factor (GARP)
Sly12g0056751	Solyc12g017370	150.328	3.11324	8.49464e-08	G2-like transcription factor family.transcription factor (GARP)
Sly08g0259491	Solyc08g005260	50.7706	3.20271	1.86973e-06	G2-like transcription factor family.transcription factor (GARP)
Sly12g0050561	Solyc12g006800	254.341	3.38682	3.71187e-10	G2-like transcription factor family.transcription factor (GARP)
Sly05g0136571	Solyc05g007890	59.5965	3.88032	2.93769e-09	G2-like transcription factor family.transcription factor (GARP)
Sly06g0369981	Solyc06g066180	58.3144	3.95333	6.05151e-05	G2-like transcription factor family.transcription factor (GARP)
Sly10g0183161	Solyc10g078720	13.8174	4.75473	0.00010266	G2-like transcription factor family.transcription factor (GARP)
Sly03g0195261	Solyc03g025870	200.027	-1.68223	6.11385e-06	MYB transcription factor superfamily.transcription factor (MYB)
Sly01g0023231	Solyc01g081020	35.7173	-1.60763	0.00792943	MYB transcription factor superfamily.transcription factor (MYB)
Sly09g0100991	Solyc09g090130	296.857	-1.56504	5.69849e-09	MYB transcription factor superfamily.transcription factor (MYB)
Sly01g0047621	Solyc01g111500	42.4549	-1.34729	0.0179779	MYB transcription factor superfamily.transcription factor (MYB)
Sly02g0337981	Solyc02g081900	150.879	-1.30636	2.1643e-05	MYB transcription factor superfamily.transcription factor (MYB)
Sly06g0376351	Solyc06g073640	271.609	-1.08666	8.71349e-08	MYB transcription factor superfamily.transcription factor (MYB)
Sly11g0288481	Solyc11g006720	383.71	-1.05157	0.000346277	MYB transcription factor superfamily.transcription factor (MYB)
Sly06g0363851	Solyc06g053610	359.547	-1.02315	0.00112999	MYB transcription factor superfamily.transcription factor (MYB)
Sly07g0118721	Solyc07g042130	304.423	-0.864419	0.00093082	MYB transcription factor superfamily.transcription factor (MYB)
Sly07g0114111	Solyc07g021620	597.277	-0.854942	6.50656e-09	MYB transcription factor superfamily.transcription factor (MYB)
Sly01g0031021	Solyc01g095690	836.171	-0.734715	0.00944925	MYB transcription factor superfamily.transcription factor (MYB)
Sly02g0329161	Solyc02g069500	242.909	-0.708874	0.0110927	MYB transcription factor superfamily.transcription factor (MYB)
Sly06g0379081	Solyc06g076270	560.704	-0.687349	1.66496e-05	MYB transcription factor superfamily.transcription factor (MYB)
Sly11g0304471	Solyc11g040060	611.75	-0.665841	0.0256638	MYB transcription factor superfamily.transcription factor (MYB)
Sly06g0368321	Solyc06g064600	192.494	-0.64328	0.0324033	MYB transcription factor superfamily.transcription factor (MYB)
Sly06g0367271	Solyc06g062610	179.073	-0.627382	0.0244268	MYB transcription factor superfamily.transcription factor (MYB)
Sly06g0379781	Solyc06g076900	243.362	-0.612384	0.0114633	MYB transcription factor superfamily.transcription factor (MYB)
Sly02g0344471	Solyc02g087960	1487.72	-0.587888	0.00310031	MYB transcription factor superfamily.transcription factor (MYB)
Sly03g0224771	Solyc03g119740	892.58	-0.583653	0.0110204	MYB transcription factor superfamily.transcription factor (MYB)
Sly08g0278481	Solyc08g076150	622.26	-0.487955	0.0262718	MYB transcription factor superfamily.transcription factor (MYB)
Sly05g0157361	Solyc05g052610	921.252	-0.480414	0.0164192	MYB transcription factor superfamily.transcription factor (MYB)
Sly08g0264161	Solyc08g014100	517.229	-0.454897	0.0338253	MYB transcription factor superfamily.transcription factor (MYB)
Sly04g0231641	Solyc04g008870	885.349	-0.364406	0.0481555	MYB transcription factor superfamily.transcription factor (MYB)
Sly07g0117691	Solyc07g040910	1598.92	0.325061	0.00620837	MYB transcription factor superfamily.transcription factor (MYB)
Sly02g0349581	Solyc02g092930	7259.33	0.508381	0.0449019	MYB transcription factor superfamily.transcription factor (MYB)
Sly01g0004261	Solyc01g009070	806.929	0.551267	0.00507562	MYB transcription factor superfamily.transcription factor (MYB)
Sly04g0228371	Solyc04g005100	2415.14	0.562699	0.000916107	MYB transcription factor superfamily.transcription factor (MYB)
Sly04g0254251	Solyc04g078420	3241.11	0.574951	0.00690711	MYB transcription factor superfamily.transcription factor (MYB)
Sly06g0373501	Solyc06g071230	6645.76	0.598943	3.82479e-05	MYB transcription factor superfamily.transcription factor (MYB)
Sly03g0218001	Solyc03g113620	15329.6	0.734332	0.000161946	MYB transcription factor superfamily.transcription factor (MYB)
Sly12g0073921	Solyc12g096680	143.731	0.759885	0.0308878	MYB transcription factor superfamily.transcription factor (MYB)
Sly09g0082201	Solyc09g010840	944.139	0.786794	3.63884e-07	MYB transcription factor superfamily.transcription factor (MYB)
Sly12g0067461	Solyc12g044610	360.014	0.85461	0.00019153	MYB transcription factor superfamily.transcription factor (MYB)
Sly05g0135811	Solyc05g007160	364.736	0.881553	0.010007	MYB transcription factor superfamily.transcription factor (MYB)
Sly02g0344721	Solyc02g088190	243.09	1.09837	3.98461e-05	MYB transcription factor superfamily.transcription factor (MYB)
Sly06g0368831	Solyc06g065100	434.445	1.1219	1.70801e-07	MYB transcription factor superfamily.transcription factor (MYB)
Sly10g0172661	Solyc10g044680	320.485	1.18045	5.89623e-06	MYB transcription factor superfamily.transcription factor (MYB)
Sly10g0180101	Solyc10g055410	634.479	1.27093	9.08459e-12	MYB transcription factor superfamily.transcription factor (MYB)
Sly00g0383711	Solyc05g048830	241.703	1.46613	3.68288e-09	MYB transcription factor superfamily.transcription factor (MYB)
Sly03g0216721	Solyc03g112390	1051.97	1.48902	2.14208e-10	MYB transcription factor superfamily.transcription factor (MYB)
Sly02g0321291	Solyc02g036370	438.837	1.75044	1.40302e-07	MYB transcription factor superfamily.transcription factor (MYB)
Sly01g0015921	Solyc01g057910	64.1905	1.99857	0.00377365	MYB transcription factor superfamily.transcription factor (MYB)
Sly11g0292081	Solyc11g011050	156.409	2.18377	5.40063e-07	MYB transcription factor superfamily.transcription factor (MYB)
Sly06g0373071	Solyc06g069850	42.6928	2.27713	3.23288e-05	MYB transcription factor superfamily.transcription factor (MYB)
Sly06g0381951	Solyc06g083900	85.5223	2.27756	3.32446e-05	MYB transcription factor superfamily.transcription factor (MYB)
Sly04g0255281	Solyc04g079360	465.828	2.42341	1.3929e-09	MYB transcription factor superfamily.transcription factor (MYB)
Sly01g0037151	Solyc01g102340	606.43	2.53148	1.81734e-15	MYB transcription factor superfamily.transcription factor (MYB)
Sly03g0211971	Solyc03g096350	43.9254	2.56043	2.65461e-05	MYB transcription factor superfamily.transcription factor (MYB)
Sly11g0313121	Solyc11g073120	142.919	2.91391	2.99494e-10	MYB transcription factor superfamily.transcription factor (MYB)
Sly08g0281701	Solyc08g079270	41.5703	3.02483	0.000114168	MYB transcription factor superfamily.transcription factor (MYB)
Sly03g0220861	Solyc03g116100	44.0522	3.0669	7.60944e-07	MYB transcription factor superfamily.transcription factor (MYB)
Sly10g0185571	Solyc10g080920	48.5206	4.36382	1.29426e-06	MYB transcription factor superfamily.transcription factor (MYB)
Sly12g0051791	Solyc12g008800	710.42	4.98682	5.49672e-42	MYB transcription factor superfamily.transcription factor (MYB)
Sly01g0021711	Solyc01g079620	5.97152	5.03905	0.011653	MYB transcription factor superfamily.transcription factor (MYB)
Sly09g0079481	Solyc09g008250	24.4808	5.26699	8.9063e-06	MYB transcription factor superfamily.transcription factor (MYB)
Sly01g0006461	Solyc01g010910	17.8909	6.64355	0.000109535	MYB transcription factor superfamily.transcription factor (MYB)
Sly10g0163851	Solyc10g006880	16.7559	-7.5061	3.48972e-06	NAC transcription factor (NAC)
Sly01g0040491	Solyc01g104900	703.743	-3.71609	3.09689e-28	NAC transcription factor (NAC)
Sly12g0054881	Solyc12g013620	1343.97	-3.04802	9.11183e-88	NAC transcription factor (NAC)
Sly03g0220591	Solyc03g115850	40.8488	-2.44102	0.000569292	NAC transcription factor (NAC)
Sly05g0136441	Solyc05g007770	101.61	-1.13124	0.0044614	NAC transcription factor (NAC)
Sly07g0129761	Solyc07g063420	4630.29	-0.750572	0.00327085	NAC transcription factor (NAC)
Sly06g0365651	Solyc06g060230	2684.9	-0.686837	8.11368e-05	NAC transcription factor (NAC)
Sly01g0005261	Solyc01g009860	965.476	-0.588322	0.0209607	NAC transcription factor (NAC)
Sly05g0160551	Solyc05g055470	1133.75	-0.420433	0.0174076	NAC transcription factor (NAC)
Sly12g0070291	Solyc12g056790	2803.03	-0.368061	0.00374012	NAC transcription factor (NAC)
Sly10g0177711	Solyc10g051030	1647.14	-0.349495	0.0486519	NAC transcription factor (NAC)
Sly04g0249911	Solyc04g072220	2101.85	0.34775	0.00604537	NAC transcription factor (NAC)
Sly03g0206471	Solyc03g078120	1471.15	0.461582	0.00376589	NAC transcription factor (NAC)
Sly11g0287571	Solyc11g005920	2606.61	0.563307	3.60088e-08	NAC transcription factor (NAC)
Sly04g0255861	Solyc04g079940	693.81	0.71504	0.00454049	NAC transcription factor (NAC)
Sly04g0232281	Solyc04g009440	289.304	0.765915	0.0195142	NAC transcription factor (NAC)
Sly10g0180521	Solyc10g055760	159.908	1.80765	0.000499984	NAC transcription factor (NAC)
Sly06g0381901	Solyc06g083840	13.3719	2.37648	0.0445672	NAC transcription factor (NAC)
Sly02g0321321	Solyc02g036430	39.7864	2.4176	0.000158339	NAC transcription factor (NAC)
Sly04g0255261	Solyc04g079340	336.93	2.72717	2.62456e-16	NAC transcription factor (NAC)
Sly05g0150071	Solyc05g026180	48.3986	3.09545	0.00484847	NAC transcription factor (NAC)
Sly07g0124531	Solyc07g053590	13.1569	3.30228	0.0111377	NAC transcription factor (NAC)
Sly06g0358971	Solyc06g034340	20.4467	4.37869	1.96316e-05	NAC transcription factor (NAC)
Sly01g0038021	Solyc01g102740	7.30617	6.32646	0.000592053	NAC transcription factor (NAC)
Sly02g0329521	Solyc02g069860	945.353	-0.603826	0.000791816	NF-Y transcription factor complex.component NF-YA
Sly08g0271221	Solyc08g062210	1215.52	0.544005	0.000392669	NF-Y transcription factor complex.component NF-YA
Sly05g0133851	Solyc05g005440	25.1472	-3.5584	0.00370777	NF-Y transcription factor complex.component NF-YB
Sly07g0132191	Solyc07g065570	17.2816	-3.42026	0.00110265	NF-Y transcription factor complex.component NF-YB
Sly10g0166871	Solyc10g009440	17.5522	-3.26917	0.0098053	NF-Y transcription factor complex.component NF-YB
Sly07g0132201	Solyc07g065580	10.5536	-3.26197	0.0218275	NF-Y transcription factor complex.component NF-YB
Sly05g0133761	Solyc05g005380	19.379	-2.87274	0.000733563	NF-Y transcription factor complex.component NF-YB
Sly07g0132091	Solyc07g065500	3123.71	-1.09483	5.96534e-06	NF-Y transcription factor complex.component NF-YB
Sly04g0245241	Solyc04g054150	25.7593	3.3921	4.37063e-06	NF-Y transcription factor complex.component NF-YB
Sly05g0143921	Solyc05g015330	183.032	-0.757992	0.0054495	NF-Y transcription factor complex.component NF-YC
Sly01g0021971	Solyc01g079870	3224.26	-0.287446	0.025953	NF-Y transcription factor complex.component NF-YC
Sly06g0374411	Solyc06g072040	3919.76	0.560386	2.39291e-06	NF-Y transcription factor complex.component NF-YC
Sly08g0263941	Solyc08g013900	449.151	-1.45276	2.23907e-12	NIN-like transcription factor superfamily.transcription factor (NLP)
Sly08g0263351	Solyc08g008410	683.713	0.893637	0.000715081	NIN-like transcription factor superfamily.transcription factor (NLP)
Sly08g0285891	Solyc08g082750	6.14007	5.0801	0.0077836	NIN-like transcription factor superfamily.transcription factor (NLP)
Sly11g0288411	#N/A	1276.65	-0.473429	0.0108228	OFP transcription factor family
Sly06g0380371	Solyc06g082460	1720.35	1.29043	9.81119e-22	OFP transcription factor family
Sly01g0002791	Solyc01g007810	30.8131	2.03404	0.000345501	OFP transcription factor family
Sly08g0275121	Solyc08g068170	39.2196	4.36893	1.90912e-07	OFP transcription factor family
Sly07g0121811	Solyc07g049130	49.8316	-3.23953	0.000159127	PLATZ transcription factor family
Sly10g0189901	Solyc10g085800	220.14	-1.42235	4.75326e-06	PLATZ transcription factor family
Sly06g0366861	Solyc06g061240	1216.93	-0.580926	0.0138033	PLATZ transcription factor family
Sly10g0183131	Solyc10g078700	1060.44	0.512853	0.028657	SBP-box transcription factor family
Sly12g0064221	Solyc12g038520	760.808	0.513894	0.00189833	SBP-box transcription factor family
Sly05g0158021	Solyc05g053240	5326.59	0.552763	0.00033637	SBP-box transcription factor family
Sly01g0027811	Solyc01g090730	705.883	1.18363	0.00383341	SBP-box transcription factor family
Sly10g0169501	Solyc10g018780	664.346	1.41264	2.04801e-10	SBP-box transcription factor family
Sly10g0166441	Solyc10g009080	186.032	2.23671	1.83295e-11	SBP-box transcription factor family
Sly07g0128921	Solyc07g062680	1712.85	0.709419	0.00080493	TCP transcription factor family
Sly08g0282801	Solyc08g080150	644.69	0.982415	1.30893e-06	TCP transcription factor family
Sly01g0040341	Solyc01g104760	62.7735	-0.998908	0.0188645	Trihelix transcription factor family
Sly09g0080061	Solyc09g008830	1943.31	-0.712949	0.0254914	Trihelix transcription factor family
Sly12g0069881	Solyc12g056510	4263.77	-0.405683	0.00151693	Trihelix transcription factor family
Sly02g0342971	Solyc02g086520	1398.45	-0.30744	0.0450856	Trihelix transcription factor family
Sly08g0270901	Solyc08g061910	382.49	1.7166	3.82087e-13	Trihelix transcription factor family
Sly11g0286991	Solyc11g005380	525.532	1.98103	1.21774e-13	Trihelix transcription factor family
Sly09g0080471	Solyc09g009250	117.096	2.57468	6.231e-07	Trihelix transcription factor family
Sly02g0341521	Solyc02g085130	446.357	-0.898973	7.00726e-05	TUB transcription factor (TUB)
Sly01g0020091	Solyc01g067670	3374.01	-0.573454	0.000696719	TUB transcription factor (TUB)
Sly02g0323611	Solyc02g062670	269.991	0.595654	0.00968628	TUB transcription factor (TUB)
Sly04g0249401	Solyc04g071750	1376.86	0.668591	4.01321e-09	TUB transcription factor (TUB)
Sly03g0222581	Solyc03g117730	31.6341	2.73107	0.00345536	TUB transcription factor (TUB)
Sly06g0373231	Solyc06g070990	30.0512	-3.37682	7.81364e-06	WRKY transcription factor (WRKY)
Sly12g0073591	Solyc12g096350	176.353	-2.06921	6.17703e-09	WRKY transcription factor (WRKY)
Sly10g0188371	Solyc10g084380	100.237	-1.51901	0.00155543	WRKY transcription factor (WRKY)
Sly02g0344901	Solyc02g088340	725.172	-0.867501	8.16121e-07	WRKY transcription factor (WRKY)
Sly01g0021421	Solyc01g079360	1232.57	-0.750125	1.66496e-05	WRKY transcription factor (WRKY)
Sly09g0085441	Solyc09g015770	1072.83	-0.672888	0.00557768	WRKY transcription factor (WRKY)
Sly06g0354681	Solyc06g008610	4201.02	-0.635541	0.000227626	WRKY transcription factor (WRKY)
Sly03g0205441	Solyc03g104810	5075.92	-0.491269	2.36912e-07	WRKY transcription factor (WRKY)
Sly07g0132881	Solyc07g066220	3243.44	0.446156	0.00314867	WRKY transcription factor (WRKY)
Sly04g0254381	Solyc04g078550	1548.44	0.564838	5.88884e-06	WRKY transcription factor (WRKY)
Sly07g0121611	Solyc07g047960	1141.49	0.595064	4.41587e-05	WRKY transcription factor (WRKY)
Sly08g0261021	Solyc08g006320	5020.93	0.600952	4.93635e-07	WRKY transcription factor (WRKY)
Sly06g0371401	Solyc06g068460	3623.33	0.700388	0.0088224	WRKY transcription factor (WRKY)
Sly01g0030381	Solyc01g095100	252.884	0.933146	0.0107385	WRKY transcription factor (WRKY)
Sly05g0154581	Solyc05g050340	91.7794	1.21551	0.0222465	WRKY transcription factor (WRKY)
Sly02g0349701	Solyc02g093050	558.735	1.23188	4.20584e-12	WRKY transcription factor (WRKY)
Sly10g0165081	Solyc10g007970	191.519	1.33099	5.85444e-07	WRKY transcription factor (WRKY)
Sly09g0095481	Solyc09g066010	94.726	1.3881	0.0446375	WRKY transcription factor (WRKY)
Sly12g0055961	Solyc12g014610	719.006	1.45269	2.5869e-20	WRKY transcription factor (WRKY)
Sly01g0021321	Solyc01g079260	61.6914	1.48714	0.0162005	WRKY transcription factor (WRKY)
Sly05g0141261	Solyc05g012770	45.9717	1.67154	0.00216434	WRKY transcription factor (WRKY)
Sly04g0249771	Solyc04g072070	161.643	1.67497	0.00406592	WRKY transcription factor (WRKY)
Sly03g0211411	Solyc03g095770	24.1593	1.67998	0.0197647	WRKY transcription factor (WRKY)
Sly08g0285191	Solyc08g082110	49.5827	2.00924	0.0103553	WRKY transcription factor (WRKY)
Sly09g0082321	Solyc09g010960	71.9766	2.03534	0.000382216	WRKY transcription factor (WRKY)
Sly05g0158161	Solyc05g053380	74.8197	2.04989	0.00984156	WRKY transcription factor (WRKY)
Sly05g0140971	Solyc05g012500	728.695	2.12006	5.43792e-30	WRKY transcription factor (WRKY)
Sly01g0030961	Solyc01g095630	286.828	2.97655	2.20585e-10	WRKY transcription factor (WRKY)
Sly04g0244541	Solyc04g051540	7.88889	4.61833	0.0127183	WRKY transcription factor (WRKY)
