# Supplementary material for: Interaction of two MADS-box genes leads to growth phenotype divergence of all-flesh type of tomatoes
Source: Nat Commun. 2021 Nov 25;12:6892. doi: 10.1038/s41467-021-27117-7 (PMC8616914; doi:10.1038/s41467-021-27117-7)
Supplement: Supplementary file 7 — Supplementary Data 4 [file 41467_2021_27117_MOESM7_ESM.xlsx]

## Sheet: Supplementary Data 4
Supplementary Data 4. List of total peaks (2363) enriched by ChIP-seq in SlMBP3-GFP fruit at 10 DPA stage.
chr	start	end	length	-LOG10pvalue	fold_enrichment	-LOG10qvalue	slycID	Genic_region	SolycID
SLmic1.0_ch01	89756413	89756898	486	7.84327	2.67413	4.51899	Sly01g0041481	3kb-promoter	Solyc01g105870
SLmic1.0_ch00	7233594	7234135	542	12.095	2.99163	8.38658	Sly00g0383911	1kb-terminator	Solyc06g075360
SLmic1.0_ch00	7490097	7490468	372	5.23162	2.26273	2.24395	Sly00g0384061	1kb-terminator	Solyc10g009640
SLmic1.0_ch01	72676091	72677035	945	23.7572	4.52546	19.3004	Sly01g0020081	3kb-promoter	Solyc01g067660
SLmic1.0_ch10	65590712	65591307	596	5.7715	2.30554	2.71876	Sly10g0190341	3kb-promoter	Solyc10g086220
SLmic1.0_ch00	8415152	8415584	433	4.11875	2.01811	1.3372	Sly00g0384421	ORF	Solyc00g284510
SLmic1.0_ch01	80274462	80275032	571	5.23162	2.26273	2.24395	Sly01g0028071	3kb-promoter	Solyc01g090970
SLmic1.0_ch00	11493069	11493562	494	5.63769	2.3313	2.58836	Sly00g0386681	1kb-terminator
SLmic1.0_ch06	34370065	34370687	623	8.31747	2.7427	4.94311	Sly06g0365491	3kb-promoter	Solyc06g060070
SLmic1.0_ch00	11493069	11493562	494	5.63769	2.3313	2.58836	Sly00g0386691	1kb-terminator
SLmic1.0_ch00	19689930	19690272	343	9.80174	2.9484	6.27963	Sly00g0393261	3kb-promoter	Solyc02g063540
SLmic1.0_ch08	60753004	60753352	349	4.45698	2.12559	1.6043	Sly08g0282371	3kb-promoter	Solyc08g079750
SLmic1.0_ch03	58285827	58286295	469	6.48576	2.46843	3.32046	Sly03g0217461	3kb-promoter	Solyc03g113130
SLmic1.0_ch00	13649980	13650343	364	87.8695	2.18998	81.8081	Sly00g0387961	ORF
SLmic1.0_ch00	13649980	13650343	364	87.8695	2.18998	81.8081	Sly00g0387971	1kb-terminator
SLmic1.0_ch09	66305180	66306229	1050	6.62749	2.20233	3.45715	Sly09g0100411	3kb-promoter	Solyc09g089580
SLmic1.0_ch02	41665190	41665524	335	9.80174	2.9484	6.27963	Sly02g0331101	3kb-promoter	Solyc02g071380
SLmic1.0_ch00	13658968	13659737	770	7.66033	1.25202	4.38192	Sly00g0388061	1kb-terminator
SLmic1.0_ch02	41690678	41691108	431	10.8404	3.08554	7.22559	Sly02g0331151	3kb-promoter	Solyc02g071430
SLmic1.0_ch00	13658968	13659737	770	7.66033	1.25202	4.38192	Sly00g0388051	ORF
SLmic1.0_ch02	41690678	41691108	431	10.8404	3.08554	7.22559	Sly02g0331161	3kb-promoter	Solyc02g071430
SLmic1.0_ch00	13658968	13659737	770	7.66033	1.25202	4.38192	Sly00g0388061	ORF
SLmic1.0_ch00	15714931	15715967	1037	366.909	2.8754	359.61	Sly00g0391151	ORF
SLmic1.0_ch03	52757205	52757654	450	7.37975	2.60557	4.10758	Sly03g0211701	3kb-promoter	Solyc03g096050
SLmic1.0_ch01	89621224	89623032	1809	37.967	5.82824	32.9	Sly01g0041261	3kb-promoter	Solyc01g105660
SLmic1.0_ch05	68539422	68539826	405	5.23162	2.26273	2.24395	Sly05g0161621	3kb-promoter	Solyc05g056490
SLmic1.0_ch03	56678739	56679308	570	10.8404	3.08554	7.22559	Sly03g0215491	3kb-promoter	Solyc03g111170
SLmic1.0_ch03	61811806	61812368	563	7.37975	2.60557	4.10758	Sly03g0222721	3kb-promoter	Solyc03g117870
SLmic1.0_ch00	15991403	15991924	522	13.8441	1.70979	10.0046	Sly00g0391491	1kb-terminator	Solyc01g007520
SLmic1.0_ch09	67076469	67076955	487	23.0691	4.45689	18.6459	Sly09g0101541	3kb-promoter	Solyc09g090610
SLmic1.0_ch10	2509688	2510012	325	6.05584	2.39986	2.9471	Sly10g0165601	3kb-promoter	Solyc10g008350
SLmic1.0_ch05	1551822	1552319	498	8.31747	2.7427	4.94311	Sly05g0135491	3kb-promoter	Solyc05g006930
SLmic1.0_ch06	32434838	32435217	380	4.45698	2.12559	1.6043	Sly06g0363461	3kb-promoter	Solyc06g053200
SLmic1.0_ch03	61765143	61765756	614	13.2437	3.35803	9.44554	Sly03g0222661	3kb-promoter	Solyc03g117810
SLmic1.0_ch00	20121609	20122253	645	14.979	2.87479	11.058	Sly00g0393351	1kb-terminator	Solyc00g014390
SLmic1.0_ch00	20121609	20122253	645	14.979	2.87479	11.058	Sly00g0393351	1kb-terminator	Solyc10g068340
SLmic1.0_ch01	89440768	89441849	1082	6.48576	2.46843	3.32046	Sly01g0041001	3kb-promoter	Solyc00g164680
SLmic1.0_ch01	89439584	89439993	410	8.80211	2.81127	5.37731	Sly01g0041001	3kb-promoter	Solyc00g164680
SLmic1.0_ch06	40815874	40816503	630	33.261	5.41683	28.3828	Sly06g0374491	3kb-promoter	Solyc06g072100
SLmic1.0_ch08	50801654	50802173	520	13.0285	3.35981	9.23294	Sly08g0272321	3kb-promoter	Solyc08g065410
SLmic1.0_ch01	182294	183150	857	21.0444	4.25119	16.7303	Sly01g0000221	1kb-terminator	Solyc01g005210
SLmic1.0_ch02	43949828	43950283	456	14.175	3.49694	10.2976	Sly02g0334431	3kb-promoter	Solyc02g078460
SLmic1.0_ch01	215474	215798	325	8.31747	2.7427	4.94311	Sly01g0000291	ORF	Solyc01g005270
SLmic1.0_ch12	65545513	65546162	650	19.7289	4.11405	15.4889	Sly12g0070431	3kb-promoter	Solyc12g056940
SLmic1.0_ch01	803390	804168	779	9.29694	2.87984	5.82336	Sly01g0001201	ORF
SLmic1.0_ch08	60650490	60650813	324	8.31747	2.7427	4.94311	Sly08g0282251	3kb-promoter	Solyc08g079650
SLmic1.0_ch12	5169044	5169758	715	34.8086	5.55397	29.8549	Sly12g0055431	3kb-promoter	Solyc12g014120
SLmic1.0_ch01	1334590	1335086	497	5.63769	2.3313	2.58836	Sly01g0001811	1kb-terminator	Solyc01g006730
SLmic1.0_ch09	66608414	66608942	529	11.9165	3.22267	8.21047	Sly09g0100911	3kb-promoter	Solyc09g090050
SLmic1.0_ch01	1633086	1633743	658	14.175	3.49694	10.2976	Sly01g0002281	1kb-terminator	Solyc01g007080
SLmic1.0_ch01	1778482	1778963	482	8.80211	2.81127	5.37731	Sly01g0002621	ORF	Solyc01g007200
SLmic1.0_ch04	53643425	53643790	366	6.05584	2.39986	2.9471	Sly04g0245981	3kb-promoter	Solyc04g054890
SLmic1.0_ch01	1778482	1778963	482	8.80211	2.81127	5.37731	Sly01g0002621	1kb-terminator	Solyc01g007200
SLmic1.0_ch01	3266817	3267191	375	14.7608	3.56551	10.843	Sly01g0004411	ORF
SLmic1.0_ch06	36777327	36777735	409	10.3163	3.01697	6.74722	Sly06g0368551	3kb-promoter	Solyc06g064840
SLmic1.0_ch01	4186249	4186684	436	13.0285	3.35981	9.23294	Sly01g0005121	1kb-terminator
SLmic1.0_ch01	90003265	90003701	437	20.3831	4.18262	16.1062	Sly01g0041761	3kb-promoter	Solyc01g106170
SLmic1.0_ch03	60906505	60906828	324	4.45698	2.12559	1.6043	Sly03g0221451	3kb-promoter	Solyc03g116660
SLmic1.0_ch01	4752536	4753005	470	10.8404	3.08554	7.22559	Sly01g0005431	1kb-terminator
SLmic1.0_ch01	5446561	5446937	377	4.83794	2.19416	1.91646	Sly01g0005801	ORF	Solyc01g010420
SLmic1.0_ch01	5446561	5446937	377	4.83794	2.19416	1.91646	Sly01g0005801	ORF	Solyc01g010430
SLmic1.0_ch12	68320239	68320709	471	13.5975	3.42838	9.76019	Sly12g0074411	3kb-promoter	Solyc12g098150
SLmic1.0_ch01	14603287	14604154	868	64.9448	7.95383	59.0818	Sly01g0007761	ORF	Solyc01g014100
SLmic1.0_ch03	58212050	58212391	342	4.45698	2.12559	1.6043	Sly03g0217381	3kb-promoter	Solyc03g113030
SLmic1.0_ch01	62445808	62446342	535	18.4418	3.97692	14.279	Sly01g0016271	1kb-terminator	Solyc01g058250
SLmic1.0_ch01	79010705	79011046	342	6.48576	2.46843	3.32046	Sly01g0026751	3kb-promoter	Solyc01g088650
SLmic1.0_ch09	69201777	69202215	439	8.31747	2.7427	4.94311	Sly09g0105131	3kb-promoter	Solyc09g098460
SLmic1.0_ch09	3095232	3095620	389	9.80174	2.9484	6.27963	Sly09g0080781	3kb-promoter	Solyc09g009550
SLmic1.0_ch08	57768825	57769353	529	15.9567	3.70265	11.9532	Sly08g0278711	3kb-promoter	Solyc08g076350
SLmic1.0_ch03	58828553	58828928	376	8.80211	2.81127	5.37731	Sly03g0218381	3kb-promoter	Solyc03g113900
SLmic1.0_ch01	71064208	71064667	460	15.3547	3.63408	11.3938	Sly01g0019121	1kb-terminator	Solyc01g066760
SLmic1.0_ch03	50602202	50602573	372	7.84327	2.67413	4.51899	Sly03g0210631	3kb-promoter	Solyc03g094020
SLmic1.0_ch01	71942372	71942797	426	11.9165	3.22267	8.21047	Sly01g0019741	1kb-terminator
SLmic1.0_ch07	68307875	68308587	713	10.8587	3.01001	7.24291	Sly07g0132681	3kb-promoter	Solyc07g066000
SLmic1.0_ch09	68502590	68503077	488	15.3547	3.63408	11.3938	Sly09g0103961	3kb-promoter	Solyc09g092420
SLmic1.0_ch06	34421864	34422586	723	6.05584	2.39986	2.9471	Sly06g0365531	3kb-promoter	Solyc06g060110
SLmic1.0_ch01	72702410	72702983	574	8.80211	2.81127	5.37731	Sly01g0020101	1kb-terminator	Solyc01g067690
SLmic1.0_ch01	72702410	72702983	574	8.80211	2.81127	5.37731	Sly01g0020101	1kb-terminator	Solyc01g067700
SLmic1.0_ch06	30044959	30045363	405	11.3739	3.15411	7.7126	Sly06g0362051	3kb-promoter	Solyc06g050790
SLmic1.0_ch02	47045350	47045700	351	7.84327	2.67413	4.51899	Sly02g0338661	3kb-promoter	Solyc02g082510
SLmic1.0_ch01	72987075	72987671	597	10.2821	2.89703	6.74722	Sly01g0020301	1kb-terminator	Solyc01g067870
SLmic1.0_ch05	4743860	4744236	377	6.92715	2.537	3.70793	Sly05g0139481	3kb-promoter	Solyc05g010440
SLmic1.0_ch10	59916492	59916859	368	10.8404	3.08554	7.22559	Sly10g0181831	3kb-promoter	Solyc10g076480
SLmic1.0_ch01	74652577	74652901	325	6.05584	2.39986	2.9471	Sly01g0021661	1kb-terminator	Solyc01g079590
SLmic1.0_ch01	74653597	74654397	801	9.80174	2.9484	6.27963	Sly01g0021671	1kb-terminator	Solyc01g079600
SLmic1.0_ch08	5557350	5557860	511	10.3163	3.01697	6.74722	Sly08g0264881	3kb-promoter	Solyc08g015780
SLmic1.0_ch09	67818369	67818883	515	6.05584	2.39986	2.9471	Sly09g0102851	3kb-promoter	Solyc09g091560
SLmic1.0_ch10	65608346	65608777	432	15.9567	3.70265	11.9532	Sly10g0190381	3kb-promoter	Solyc10g086260
SLmic1.0_ch03	47781674	47782660	987	16.5665	3.77121	12.5204	Sly03g0208621	3kb-promoter	Solyc03g083110
SLmic1.0_ch04	43654383	43654868	486	17.184	3.83978	13.0969	Sly04g0242301	3kb-promoter	Solyc04g049800
SLmic1.0_ch03	8970453	8971542	1090	19.0817	4.04548	14.8822	Sly03g0199301	3kb-promoter	Solyc03g044300
SLmic1.0_ch01	76599527	76600330	804	9.80174	2.9484	6.27963	Sly01g0023711	1kb-terminator	Solyc01g081450
SLmic1.0_ch02	36910178	36910896	719	18.4418	3.97692	14.279	Sly02g0325121	3kb-promoter	Solyc02g064960
SLmic1.0_ch06	43266924	43267504	581	25.1244	4.59827	20.6239	Sly06g0378171	3kb-promoter	Solyc06g075510
SLmic1.0_ch01	77149644	77150012	369	8.31747	2.7427	4.94311	Sly01g0024411	ORF	Solyc01g074030
SLmic1.0_ch02	54666539	54667201	663	7.84327	2.67413	4.51899	Sly02g0349461	3kb-promoter	Solyc02g092790
SLmic1.0_ch04	62422718	62423322	605	13.0285	3.35981	9.23294	Sly04g0254681	3kb-promoter	Solyc04g078840
SLmic1.0_ch01	77423001	77423330	330	9.29694	2.87984	5.82336	Sly01g0024771	1kb-terminator	Solyc01g086900
SLmic1.0_ch08	1069352	1069719	368	6.05584	2.39986	2.9471	Sly08g0261131	3kb-promoter	Solyc08g006430
SLmic1.0_ch02	40056801	40057176	376	6.02145	2.39182	2.9471	Sly02g0328921	3kb-promoter	Solyc02g069280
SLmic1.0_ch08	61653419	61653919	501	13.5975	3.42838	9.76019	Sly08g0283851	3kb-promoter	Solyc08g080960
SLmic1.0_ch01	78256178	78256848	671	17.184	3.83978	13.0969	Sly01g0025751	1kb-terminator	Solyc01g087730
SLmic1.0_ch04	64887923	64888797	875	17.8092	3.90835	13.6851	Sly04g0258471	3kb-promoter	Solyc04g082290
SLmic1.0_ch01	78271515	78271841	327	10.8404	3.08554	7.22559	Sly01g0025781	1kb-terminator	Solyc01g087760
SLmic1.0_ch09	65541677	65542106	430	7.84327	2.67413	4.51899	Sly09g0099541	3kb-promoter	Solyc09g082860
SLmic1.0_ch06	42942041	42942405	365	6.92715	2.537	3.70793	Sly06g0377921	3kb-promoter	Solyc06g075040
SLmic1.0_ch02	46993778	46994334	557	9.29694	2.87984	5.82336	Sly02g0338601	3kb-promoter	Solyc02g082450
SLmic1.0_ch12	59384910	59385300	391	6.92715	2.537	3.70793	Sly12g0065841	3kb-promoter	Solyc12g042070
SLmic1.0_ch12	59384910	59385300	391	6.92715	2.537	3.70793	Sly12g0065851	3kb-promoter	Solyc12g042070
SLmic1.0_ch02	32186047	32186497	451	13.5975	3.42838	9.76019	Sly02g0321431	3kb-promoter	Solyc02g037530
SLmic1.0_ch03	63721972	63722413	442	10.3163	3.01697	6.74722	Sly03g0225481	3kb-promoter	Solyc03g120390
SLmic1.0_ch01	79161405	79161951	547	11.3739	3.15411	7.7126	Sly01g0026961	1kb-terminator	Solyc01g089850
SLmic1.0_ch03	63720015	63720913	899	42.6467	6.13103	37.433	Sly03g0225481	3kb-promoter	Solyc03g120390
SLmic1.0_ch01	79524824	79525231	408	8.31747	2.7427	4.94311	Sly01g0027411	1kb-terminator
SLmic1.0_ch09	65941309	65941670	362	11.3739	3.15411	7.7126	Sly09g0100051	3kb-promoter	Solyc09g083280
SLmic1.0_ch09	58178556	58178908	353	11.1548	2.92408	7.53555	Sly09g0093741	3kb-promoter	Solyc09g064530
SLmic1.0_ch09	58179704	58180125	422	11.3739	3.15411	7.7126	Sly09g0093741	3kb-promoter	Solyc09g064530
SLmic1.0_ch09	67317196	67317664	469	8.80211	2.81127	5.37731	Sly09g0101901	3kb-promoter	Solyc09g090910
SLmic1.0_ch01	79812877	79813417	541	7.37975	2.60557	4.10758	Sly01g0027771	ORF
SLmic1.0_ch01	79812877	79813417	541	7.37975	2.60557	4.10758	Sly01g0027771	1kb-terminator
SLmic1.0_ch01	79969322	79969721	400	9.29694	2.87984	5.82336	Sly01g0027811	ORF
SLmic1.0_ch01	80069384	80069845	462	17.8092	3.90835	13.6851	Sly01g0027911	ORF
SLmic1.0_ch06	2477562	2478110	549	11.3739	3.15411	7.7126	Sly06g0354661	3kb-promoter	Solyc06g008590
SLmic1.0_ch01	80274462	80275032	571	5.23162	2.26273	2.24395	Sly01g0028071	ORF	Solyc01g090970
SLmic1.0_ch03	63712853	63713300	448	17.4568	3.69834	13.3671	Sly03g0225461	3kb-promoter	Solyc03g120380
SLmic1.0_ch01	80314285	80314667	383	11.6744	3.17337	8.00892	Sly01g0028111	ORF	Solyc01g091010
SLmic1.0_ch05	63047458	63048008	551	11.9165	3.22267	8.21047	Sly05g0154531	3kb-promoter	Solyc05g050280
SLmic1.0_ch02	52697000	52697424	425	9.9947	2.87598	6.46968	Sly02g0346731	3kb-promoter	Solyc02g090170
SLmic1.0_ch04	62957665	62958140	476	9.80174	2.9484	6.27963	Sly04g0255501	3kb-promoter	Solyc04g079590
SLmic1.0_ch08	61163035	61163887	853	9.80174	2.9484	6.27963	Sly08g0282971	3kb-promoter	Solyc08g080320
SLmic1.0_ch03	61032548	61033046	499	5.35982	2.26545	2.37066	Sly03g0221651	3kb-promoter	Solyc03g116840
SLmic1.0_ch11	54598825	54599296	472	5.23162	2.26273	2.24395	Sly11g0309991	3kb-promoter	Solyc11g069270
SLmic1.0_ch01	77149644	77150012	369	8.31747	2.7427	4.94311	Sly01g0024411	3kb-promoter	Solyc01g074030
SLmic1.0_ch11	3003222	3003617	396	6.48576	2.46843	3.32046	Sly11g0290731	3kb-promoter	Solyc11g008810
SLmic1.0_ch01	81145496	81145846	351	8.82843	2.71211	5.40295	Sly01g0029151	ORF	Solyc01g093960
SLmic1.0_ch01	89847543	89847944	402	9.80174	2.9484	6.27963	Sly01g0041541	3kb-promoter	Solyc01g105930
SLmic1.0_ch01	81565248	81565633	386	16.3449	3.72841	12.3373	Sly01g0029701	1kb-terminator	Solyc01g094480
SLmic1.0_ch01	81914129	81914458	330	7.84327	2.67413	4.51899	Sly01g0030141	ORF	Solyc01g094890
SLmic1.0_ch01	81995515	81996150	636	9.29694	2.87984	5.82336	Sly01g0030241	ORF	Solyc01g094990
SLmic1.0_ch01	82210982	82211979	998	35.7093	5.44363	30.7214	Sly01g0030561	1kb-terminator	Solyc01g095240
SLmic1.0_ch04	64422063	64423105	1043	14.014	3.41985	10.1731	Sly04g0257641	3kb-promoter	Solyc04g081490
SLmic1.0_ch05	1341037	1341363	327	6.05584	2.39986	2.9471	Sly05g0135151	3kb-promoter	Solyc05g006650
SLmic1.0_ch05	1339598	1340084	487	8.80211	2.81127	5.37731	Sly05g0135151	3kb-promoter	Solyc05g006650
SLmic1.0_ch01	82367776	82368478	703	13.0285	3.35981	9.23294	Sly01g0030801	1kb-terminator	Solyc01g095490
SLmic1.0_ch05	5230014	5230421	408	6.92715	2.537	3.70793	Sly05g0140091	3kb-promoter	Solyc05g011810
SLmic1.0_ch09	68798525	68798932	408	4.83794	2.19416	1.91646	Sly09g0104501	3kb-promoter	Solyc09g097870
SLmic1.0_ch01	82461179	82461519	341	5.63769	2.3313	2.58836	Sly01g0030951	1kb-terminator	Solyc01g095620
SLmic1.0_ch01	82475568	82476037	470	4.83794	2.19416	1.91646	Sly01g0030961	ORF	Solyc01g095630
SLmic1.0_ch01	77397740	77398808	1069	11.9165	3.22267	8.21047	Sly01g0024731	3kb-promoter	Solyc01g086870
SLmic1.0_ch02	43732689	43733177	489	15.9567	3.70265	11.9532	Sly02g0334051	3kb-promoter	Solyc02g078130
SLmic1.0_ch01	82831024	82831355	332	7.37975	2.60557	4.10758	Sly01g0031491	1kb-terminator	Solyc01g096050
SLmic1.0_ch03	62150318	62150744	427	21.0444	4.25119	16.7303	Sly03g0223181	3kb-promoter	Solyc03g118310
SLmic1.0_ch03	54826132	54826486	355	7.37975	2.60557	4.10758	Sly03g0213231	3kb-promoter	Solyc03g097610
SLmic1.0_ch01	78117690	78118134	445	5.42076	2.17872	2.42733	Sly01g0025571	3kb-promoter	Solyc01g087570
SLmic1.0_ch11	781387	781958	572	15.3547	3.63408	11.3938	Sly11g0287601	3kb-promoter	Solyc11g005950
SLmic1.0_ch04	64960412	64961224	813	29.0404	4.93247	24.3429	Sly04g0258581	3kb-promoter	Solyc04g082420
SLmic1.0_ch01	83918693	83919684	992	7.84327	2.67413	4.51899	Sly01g0032871	3kb-promoter	Solyc01g097330
SLmic1.0_ch01	83378335	83378940	606	8.91657	2.79895	5.4883	Sly01g0032091	1kb-terminator	Solyc01g096610
SLmic1.0_ch01	83564156	83564549	394	4.45698	2.12559	1.6043	Sly01g0032371	1kb-terminator	Solyc01g096880
SLmic1.0_ch11	53821144	53821725	582	19.0817	4.04548	14.8822	Sly11g0309011	3kb-promoter	Solyc11g068370
SLmic1.0_ch05	2077016	2077793	778	19.0817	4.04548	14.8822	Sly05g0136171	3kb-promoter	Solyc05g007500
SLmic1.0_ch12	66649428	66649850	423	5.48621	2.12786	2.4915	Sly12g0071931	3kb-promoter	Solyc12g088920
SLmic1.0_ch03	693699	694026	328	8.80211	2.81127	5.37731	Sly03g0192121	3kb-promoter	Solyc03g006010
SLmic1.0_ch01	84025776	84026392	617	21.7125	4.31975	17.3635	Sly01g0033021	1kb-terminator	Solyc01g097510
SLmic1.0_ch02	44882453	44882795	343	7.37975	2.60557	4.10758	Sly02g0335591	3kb-promoter	Solyc02g079520
SLmic1.0_ch07	66830535	66831337	803	6.05584	2.39986	2.9471	Sly07g0130061	3kb-promoter	Solyc07g063690
SLmic1.0_ch07	66829431	66829868	438	10.8404	3.08554	7.22559	Sly07g0130061	3kb-promoter	Solyc07g063690
SLmic1.0_ch01	71464154	71464669	516	9.80174	2.9484	6.27963	Sly01g0019371	3kb-promoter	Solyc01g067000
SLmic1.0_ch08	2678996	2679426	431	4.83794	2.19416	1.91646	Sly08g0263071	3kb-promoter	Solyc08g008170
SLmic1.0_ch03	59332112	59332530	419	7.84327	2.67413	4.51899	Sly03g0218981	3kb-promoter	Solyc03g114450
SLmic1.0_ch02	43813299	43813813	515	11.3739	3.15411	7.7126	Sly02g0334171	3kb-promoter	Solyc02g078230
SLmic1.0_ch03	62815852	62816317	466	7.37975	2.60557	4.10758	Sly03g0224201	3kb-promoter	Solyc03g119250
SLmic1.0_ch02	41092456	41092798	343	6.48576	2.46843	3.32046	Sly02g0330241	3kb-promoter	Solyc02g070540
SLmic1.0_ch01	85294504	85294972	469	11.9165	3.22267	8.21047	Sly01g0034881	1kb-terminator	Solyc01g099300
SLmic1.0_ch01	85507609	85509020	1412	12.4681	3.29124	8.71611	Sly01g0035201	1kb-terminator
SLmic1.0_ch01	76706757	76707201	445	4.83794	2.19416	1.91646	Sly01g0023821	3kb-promoter	Solyc01g081570
SLmic1.0_ch02	41478188	41478804	617	7.01438	2.35808	3.79384	Sly02g0330891	3kb-promoter	Solyc02g071190
SLmic1.0_ch07	688360	688827	468	9.29694	2.87984	5.82336	Sly07g0106141	3kb-promoter	Solyc07g005680
SLmic1.0_ch01	89039151	89039909	759	21.7125	4.31975	17.3635	Sly01g0040431	3kb-promoter	Solyc01g104850
SLmic1.0_ch08	53176311	53176688	378	7.84327	2.67413	4.51899	Sly08g0273781	3kb-promoter	Solyc08g066870
SLmic1.0_ch02	37428933	37429274	342	7.05155	2.53238	3.82706	Sly02g0325641	3kb-promoter	Solyc02g065420
SLmic1.0_ch01	86154281	86154716	436	11.9165	3.22267	8.21047	Sly01g0036111	1kb-terminator
SLmic1.0_ch09	4694896	4695231	336	5.23162	2.26273	2.24395	Sly09g0082661	3kb-promoter	Solyc09g011230
SLmic1.0_ch03	55967919	55968628	710	5.23162	2.26273	2.24395	Sly03g0214571	3kb-promoter	Solyc03g098790
SLmic1.0_ch01	86359582	86360732	1151	8.80211	2.81127	5.37731	Sly01g0036381	1kb-terminator
SLmic1.0_ch08	60235270	60235663	394	5.51106	2.11298	2.51578	Sly08g0281511	3kb-promoter	Solyc08g079080
SLmic1.0_ch04	11804511	11804836	326	8.31747	2.7427	4.94311	Sly04g0237331	3kb-promoter	Solyc04g040200
SLmic1.0_ch12	2806137	2806485	349	8.31747	2.7427	4.94311	Sly12g0052521	3kb-promoter	Solyc12g009440
SLmic1.0_ch01	86391870	86392529	660	6.48576	2.46843	3.32046	Sly01g0036461	ORF
SLmic1.0_ch01	86555949	86556288	340	7.84327	2.67413	4.51899	Sly01g0036681	1kb-terminator
SLmic1.0_ch01	86827857	86828484	628	23.0691	4.45689	18.6459	Sly01g0037041	ORF	Solyc01g102270
SLmic1.0_ch01	86827857	86828484	628	23.0691	4.45689	18.6459	Sly01g0037051	1kb-terminator
SLmic1.0_ch01	86827857	86828484	628	23.0691	4.45689	18.6459	Sly01g0037041	1kb-terminator	Solyc01g102270
SLmic1.0_ch09	68403209	68403973	765	15.9567	3.70265	11.9532	Sly09g0103801	3kb-promoter	Solyc09g092260
SLmic1.0_ch01	67901764	67902802	1039	15.4188	3.59865	11.4558	Sly01g0017811	3kb-promoter	Solyc01g065510
SLmic1.0_ch07	2486309	2486644	336	11.3739	3.15411	7.7126	Sly07g0108391	3kb-promoter	Solyc07g007690
SLmic1.0_ch12	1631378	1631800	423	6.92715	2.537	3.70793	Sly12g0051001	3kb-promoter	Solyc12g007120
SLmic1.0_ch01	87536480	87537102	623	8.31747	2.7427	4.94311	Sly01g0038311	1kb-terminator
SLmic1.0_ch01	87536480	87537102	623	8.31747	2.7427	4.94311	Sly01g0038321	1kb-terminator
SLmic1.0_ch11	8185995	8186486	492	6.92715	2.537	3.70793	Sly11g0295441	3kb-promoter	Solyc11g017240
SLmic1.0_ch11	3954338	3954878	541	7.83907	2.39187	4.51899	Sly11g0291871	3kb-promoter	Solyc11g010870
SLmic1.0_ch01	71942372	71942797	426	11.9165	3.22267	8.21047	Sly01g0019731	3kb-promoter	Solyc01g067360
SLmic1.0_ch01	87829411	87829879	469	14.7608	3.56551	10.843	Sly01g0038661	1kb-terminator
SLmic1.0_ch02	46001157	46001738	582	28.7506	5.00543	24.0552	Sly02g0337181	3kb-promoter	Solyc02g081120
SLmic1.0_ch01	88145478	88145843	366	6.48576	2.46843	3.32046	Sly01g0039091	1kb-terminator
SLmic1.0_ch01	14603287	14604154	868	64.9448	7.95383	59.0818	Sly01g0007761	3kb-promoter	Solyc01g014100
SLmic1.0_ch02	44160314	44160986	673	22.3875	4.38832	17.9995	Sly02g0334661	3kb-promoter	Solyc02g078670
SLmic1.0_ch01	88236694	88237209	516	7.84327	2.67413	4.51899	Sly01g0039251	1kb-terminator
SLmic1.0_ch10	61481332	61481687	356	6.05584	2.39986	2.9471	Sly10g0183981	3kb-promoter	Solyc10g079490
SLmic1.0_ch05	5458005	5458446	442	8.80211	2.81127	5.37731	Sly05g0140401	3kb-promoter	Solyc05g012050
SLmic1.0_ch09	66649480	66650002	523	12.4681	3.29124	8.71611	Sly09g0100961	3kb-promoter	Solyc09g090100
SLmic1.0_ch01	85294504	85294972	469	11.9165	3.22267	8.21047	Sly01g0034871	3kb-promoter	Solyc01g099290
SLmic1.0_ch01	88284198	88285314	1117	36.4692	5.50587	31.4553	Sly01g0039351	1kb-terminator
SLmic1.0_ch01	88284198	88285314	1117	36.4692	5.50587	31.4553	Sly01g0039361	1kb-terminator
SLmic1.0_ch04	50834667	50835152	486	4.45698	2.12559	1.6043	Sly04g0244531	3kb-promoter	Solyc04g051510
SLmic1.0_ch02	51514760	51515107	348	7.84327	2.67413	4.51899	Sly02g0345131	3kb-promoter	Solyc02g088560
SLmic1.0_ch04	59933645	59934131	487	12.4681	3.29124	8.71611	Sly04g0251811	3kb-promoter	Solyc04g076040
SLmic1.0_ch01	79165967	79166387	421	12.4681	3.29124	8.71611	Sly01g0026961	3kb-promoter	Solyc01g089850
SLmic1.0_ch05	30257248	30257725	478	6.72644	2.49154	3.55515	Sly05g0147621	3kb-promoter	Solyc05g021500
SLmic1.0_ch09	64852850	64853189	340	6.92715	2.537	3.70793	Sly09g0098661	3kb-promoter	Solyc09g082060
SLmic1.0_ch05	67029	67525	497	4.45698	2.12559	1.6043	Sly05g0133421	3kb-promoter	Solyc05g005050
SLmic1.0_ch03	505797	506324	528	5.63769	2.3313	2.58836	Sly03g0191761	3kb-promoter	Solyc03g005690
SLmic1.0_ch01	89621224	89623032	1809	37.967	5.82824	32.9	Sly01g0041251	1kb-terminator	Solyc01g105650
SLmic1.0_ch01	89621224	89623032	1809	37.967	5.82824	32.9	Sly01g0041251	ORF	Solyc01g105650
SLmic1.0_ch04	51184729	51185332	604	7.84327	2.67413	4.51899	Sly04g0244701	3kb-promoter	Solyc04g051730
SLmic1.0_ch04	62957665	62958140	476	9.80174	2.9484	6.27963	Sly04g0255491	3kb-promoter	Solyc04g083160
SLmic1.0_ch03	59717307	59717853	547	8.31747	2.7427	4.94311	Sly03g0219661	3kb-promoter	Solyc03g114940
SLmic1.0_ch07	64324912	64325511	600	11.9165	3.22267	8.21047	Sly07g0126521	3kb-promoter	Solyc07g055530
SLmic1.0_ch01	89847543	89847944	402	9.80174	2.9484	6.27963	Sly01g0041531	1kb-terminator	Solyc01g105920
SLmic1.0_ch08	56880345	56880779	435	7.84327	2.67413	4.51899	Sly08g0277511	3kb-promoter	Solyc08g075320
SLmic1.0_ch01	90003265	90003701	437	20.3831	4.18262	16.1062	Sly01g0041761	ORF	Solyc01g106170
SLmic1.0_ch01	90155153	90155590	438	13.5975	3.42838	9.76019	Sly01g0041931	1kb-terminator	Solyc01g106320
SLmic1.0_ch01	75225499	75225917	419	4.83794	2.19416	1.91646	Sly01g0022231	3kb-promoter	Solyc01g080120
SLmic1.0_ch07	1851068	1851503	436	5.23162	2.26273	2.24395	Sly07g0107481	3kb-promoter	Solyc07g006890
SLmic1.0_ch01	78602511	78602884	374	9.80174	2.9484	6.27963	Sly01g0026241	3kb-promoter	Solyc01g088160
SLmic1.0_ch01	90371397	90372369	973	17.8092	3.90835	13.6851	Sly01g0042281	1kb-terminator	Solyc01g106680
SLmic1.0_ch08	49574497	49574862	366	5.63769	2.3313	2.58836	Sly08g0271811	3kb-promoter	Solyc08g062820
SLmic1.0_ch08	46262506	46262842	337	7.37975	2.60557	4.10758	Sly08g0270321	3kb-promoter	Solyc08g061490
SLmic1.0_ch08	55216297	55217024	728	30.152	5.06476	25.4184	Sly08g0275701	3kb-promoter	Solyc08g068640
SLmic1.0_ch01	90511298	90511697	400	6.92715	2.537	3.70793	Sly01g0042481	1kb-terminator	Solyc01g106880
SLmic1.0_ch01	83378335	83378940	606	8.91657	2.79895	5.4883	Sly01g0032101	3kb-promoter	Solyc01g096630
SLmic1.0_ch01	90727859	90728321	463	16.268	3.57506	12.2605	Sly01g0042931	ORF
SLmic1.0_ch01	90727859	90728321	463	16.268	3.57506	12.2605	Sly01g0042931	1kb-terminator
SLmic1.0_ch02	45734006	45734332	327	8.80211	2.81127	5.37731	Sly02g0336891	3kb-promoter	Solyc02g080790
SLmic1.0_ch02	51337476	51337813	338	6.48576	2.46843	3.32046	Sly02g0344871	3kb-promoter	Solyc02g088320
SLmic1.0_ch12	257447	257916	470	7.90654	2.58883	4.58001	Sly12g0048891	3kb-promoter	Solyc12g005350
SLmic1.0_ch09	67076469	67076955	487	23.0691	4.45689	18.6459	Sly09g0101551	3kb-promoter	Solyc09g090620
SLmic1.0_ch12	61279775	61280151	377	6.48576	2.46843	3.32046	Sly12g0067031	3kb-promoter	Solyc12g044190
SLmic1.0_ch12	61279775	61280151	377	6.48576	2.46843	3.32046	Sly12g0067041	3kb-promoter	Solyc12g044190
SLmic1.0_ch04	62881032	62881618	587	4.45698	2.12559	1.6043	Sly04g0255341	3kb-promoter	Solyc04g079420
SLmic1.0_ch01	91317524	91317944	421	6.18186	2.36958	3.07126	Sly01g0043801	1kb-terminator
SLmic1.0_ch04	378049	378517	469	5.77944	2.28064	2.72604	Sly04g0228841	3kb-promoter	Solyc04g005540
SLmic1.0_ch01	91505738	91506625	888	65.8804	8.0224	59.9989	Sly01g0044051	1kb-terminator
SLmic1.0_ch01	91596148	91596616	469	6.05584	2.39986	2.9471	Sly01g0044161	1kb-terminator
SLmic1.0_ch03	58820273	58821082	810	45.3639	6.44535	40.0391	Sly03g0218361	3kb-promoter	Solyc03g113880
SLmic1.0_ch01	91761001	91761443	443	10.3163	3.01697	6.74722	Sly01g0044421	1kb-terminator
SLmic1.0_ch01	91796219	91797159	941	16.1124	3.50513	12.1063	Sly01g0044471	1kb-terminator
SLmic1.0_ch04	31251156	31251625	470	8.86932	2.75384	5.44265	Sly04g0240561	3kb-promoter	Solyc04g024430
SLmic1.0_ch01	83718683	83719407	725	7.37975	2.60557	4.10758	Sly01g0032571	3kb-promoter	Solyc01g097070
SLmic1.0_ch01	91951371	91951761	391	5.23162	2.26273	2.24395	Sly01g0044721	1kb-terminator
SLmic1.0_ch10	62248569	62249223	655	12.4681	3.29124	8.71611	Sly10g0185111	3kb-promoter	Solyc10g080560
SLmic1.0_ch03	61061349	61062092	744	10.8404	3.08554	7.22559	Sly03g0221701	3kb-promoter	Solyc03g116880
SLmic1.0_ch01	92008778	92009422	645	24.1088	4.41895	19.6494	Sly01g0044791	1kb-terminator
SLmic1.0_ch01	92008778	92009422	645	24.1088	4.41895	19.6494	Sly01g0044801	ORF
SLmic1.0_ch02	53049102	53049624	523	9.29694	2.87984	5.82336	Sly02g0347191	3kb-promoter	Solyc02g090600
SLmic1.0_ch01	92172616	92172979	364	8.33473	2.614	4.95975	Sly01g0045021	1kb-terminator
SLmic1.0_ch01	92172616	92172979	364	8.33473	2.614	4.95975	Sly01g0045011	ORF	Solyc01g109190
SLmic1.0_ch01	92172616	92172979	364	8.33473	2.614	4.95975	Sly01g0045011	1kb-terminator	Solyc01g109190
SLmic1.0_ch01	92191615	92192265	651	6.92715	2.537	3.70793	Sly01g0045061	1kb-terminator
SLmic1.0_ch02	53046412	53046830	419	17.184	3.83978	13.0969	Sly02g0347191	3kb-promoter	Solyc02g090600
SLmic1.0_ch01	92307834	92308354	521	5.23162	2.26273	2.24395	Sly01g0045221	ORF
SLmic1.0_ch01	92307834	92308354	521	5.23162	2.26273	2.24395	Sly01g0045221	1kb-terminator
SLmic1.0_ch03	58109920	58110336	417	9.80174	2.9484	6.27963	Sly03g0217301	3kb-promoter	Solyc03g112930
SLmic1.0_ch02	43591345	43591793	449	6.92715	2.537	3.70793	Sly02g0333861	3kb-promoter	Solyc02g077950
SLmic1.0_ch07	9419837	9420379	543	25.4611	4.65877	20.9308	Sly07g0112121	3kb-promoter	Solyc07g018070
SLmic1.0_ch01	90377313	90377642	330	6.92715	2.537	3.70793	Sly01g0042291	3kb-promoter	Solyc01g106690
SLmic1.0_ch01	92437896	92438470	575	16.5665	3.77121	12.5204	Sly01g0045461	ORF
SLmic1.0_ch06	36100399	36100914	516	11.3739	3.15411	7.7126	Sly06g0367641	3kb-promoter	Solyc06g062960
SLmic1.0_ch01	75294156	75294594	439	5.63769	2.3313	2.58836	Sly01g0022271	3kb-promoter	Solyc01g080160
SLmic1.0_ch08	58692914	58693417	504	14.7608	3.56551	10.843	Sly08g0279821	3kb-promoter	Solyc08g077360
SLmic1.0_ch01	92673183	92673725	543	6.48576	2.46843	3.32046	Sly01g0045791	1kb-terminator
SLmic1.0_ch12	61430875	61431609	735	6.92715	2.537	3.70793	Sly12g0067111	3kb-promoter	Solyc12g044240
SLmic1.0_ch04	64339687	64340052	366	6.18355	2.3991	3.07141	Sly04g0257471	3kb-promoter	Solyc04g081350
SLmic1.0_ch01	93195846	93196187	342	7.84327	2.67413	4.51899	Sly01g0046521	ORF
SLmic1.0_ch01	93195846	93196187	342	7.84327	2.67413	4.51899	Sly01g0046521	1kb-terminator
SLmic1.0_ch02	51367935	51368463	529	14.175	3.49694	10.2976	Sly02g0344921	3kb-promoter	Solyc02g088380
SLmic1.0_ch01	1469490	1469880	391	8.31747	2.7427	4.94311	Sly01g0002001	3kb-promoter	Solyc01g006890
SLmic1.0_ch11	3017923	3018258	336	7.84327	2.67413	4.51899	Sly11g0290741	3kb-promoter	Solyc11g008820
SLmic1.0_ch01	93332773	93333200	428	13.5975	3.42838	9.76019	Sly01g0046931	1kb-terminator	Solyc01g111180
SLmic1.0_ch01	93431096	93431462	367	6.05584	2.39986	2.9471	Sly01g0047231	1kb-terminator
SLmic1.0_ch12	64425132	64425501	370	7.37975	2.60557	4.10758	Sly12g0069191	3kb-promoter	Solyc12g055970
SLmic1.0_ch01	93512126	93512562	437	4.83794	2.19416	1.91646	Sly01g0047361	1kb-terminator
SLmic1.0_ch02	54015301	54015737	437	8.80211	2.81127	5.37731	Sly02g0348541	3kb-promoter	Solyc02g091910
SLmic1.0_ch03	60906505	60906828	324	4.45698	2.12559	1.6043	Sly03g0221441	3kb-promoter	Solyc03g116650
SLmic1.0_ch01	93745871	93746366	496	20.3831	4.18262	16.1062	Sly01g0047671	1kb-terminator
SLmic1.0_ch01	93755725	93756601	877	37.967	5.82824	32.9	Sly01g0047681	1kb-terminator
SLmic1.0_ch02	44058899	44059290	392	11.9165	3.22267	8.21047	Sly02g0334561	3kb-promoter	Solyc02g078570
SLmic1.0_ch10	350095	350454	360	7.37975	2.60557	4.10758	Sly10g0162211	3kb-promoter	Solyc10g005450
SLmic1.0_ch03	1633159	1633573	415	15.3547	3.63408	11.3938	Sly03g0193341	3kb-promoter	Solyc03g007050
SLmic1.0_ch05	61164715	61165585	871	8.80211	2.81127	5.37731	Sly05g0153511	3kb-promoter	Solyc05g046300
SLmic1.0_ch03	59332112	59332530	419	7.84327	2.67413	4.51899	Sly03g0218971	3kb-promoter	Solyc03g114440
SLmic1.0_ch05	64178248	64178611	364	8.31747	2.7427	4.94311	Sly05g0155671	3kb-promoter	Solyc05g051180
SLmic1.0_ch02	19072727	19073093	367	7.37975	2.60557	4.10758	Sly02g0317701	ORF	Solyc02g014830
SLmic1.0_ch02	22161895	22162518	624	6.23838	2.30207	3.12438	Sly02g0318031	1kb-terminator	Solyc02g021150
SLmic1.0_ch02	27686170	27687832	1663	13.9152	3.06885	10.0751	Sly02g0319571	1kb-terminator	Solyc02g031680
SLmic1.0_ch02	27686170	27687832	1663	13.9152	3.06885	10.0751	Sly02g0319571	ORF	Solyc02g031680
SLmic1.0_ch08	52905143	52905645	503	17.184	3.83978	13.0969	Sly08g0273531	3kb-promoter	Solyc08g066660
SLmic1.0_ch02	30328162	30329027	866	9.29694	2.87984	5.82336	Sly02g0320701	1kb-terminator	Solyc02g032800
SLmic1.0_ch01	87095899	87096492	594	8.31747	2.7427	4.94311	Sly01g0037391	3kb-promoter	Solyc01g102570
SLmic1.0_ch08	59768797	59769177	381	9.29694	2.87984	5.82336	Sly08g0280871	3kb-promoter	Solyc08g078450
SLmic1.0_ch01	94093549	94094621	1073	8.77602	2.80563	5.37731	Sly01g0048131	3kb-promoter	Solyc01g112000
SLmic1.0_ch02	32649123	32649774	652	7.37975	2.60557	4.10758	Sly02g0321681	ORF	Solyc02g038720
SLmic1.0_ch01	82440100	82440646	547	15.3547	3.63408	11.3938	Sly01g0030921	3kb-promoter	Solyc01g095590
SLmic1.0_ch03	63662876	63663244	369	4.45698	2.12559	1.6043	Sly03g0225411	3kb-promoter	Solyc03g120320
SLmic1.0_ch02	45545178	45545831	654	17.8092	3.90835	13.6851	Sly02g0336621	3kb-promoter	Solyc02g080520
SLmic1.0_ch06	43663506	43664364	859	6.05584	2.39986	2.9471	Sly06g0378901	3kb-promoter	Solyc06g076110
SLmic1.0_ch06	43663506	43664364	859	6.05584	2.39986	2.9471	Sly06g0378911	3kb-promoter	Solyc06g076120
SLmic1.0_ch10	763504	763863	360	5.63769	2.3313	2.58836	Sly10g0162771	3kb-promoter	Solyc10g005960
SLmic1.0_ch10	2614829	2615300	472	13.0285	3.35981	9.23294	Sly10g0165711	3kb-promoter	Solyc10g008450
SLmic1.0_ch01	80893516	80894500	985	37.967	5.82824	32.9	Sly01g0028831	3kb-promoter	Solyc01g091700
SLmic1.0_ch02	45764727	45765069	343	5.23162	2.26273	2.24395	Sly02g0336931	3kb-promoter	Solyc02g080830
SLmic1.0_ch04	58801457	58801969	513	19.0817	4.04548	14.8822	Sly04g0250701	3kb-promoter	Solyc04g072930
SLmic1.0_ch11	1892192	1892723	532	6.48576	2.46843	3.32046	Sly11g0289491	3kb-promoter	Solyc11g007650
SLmic1.0_ch03	58200856	58201989	1134	44.523	6.37678	39.2231	Sly03g0217361	3kb-promoter	Solyc03g113010
SLmic1.0_ch02	37489404	37489913	510	10.8404	3.08554	7.22559	Sly02g0325741	1kb-terminator	Solyc02g065490
SLmic1.0_ch02	37611477	37611869	393	11.3739	3.15411	7.7126	Sly02g0325881	ORF	Solyc02g065600
SLmic1.0_ch02	37624187	37624609	423	8.80211	2.81127	5.37731	Sly02g0325891	ORF	Solyc02g065610
SLmic1.0_ch02	38134263	38134652	390	5.48743	2.29563	2.49257	Sly02g0326381	1kb-terminator	Solyc02g067050
SLmic1.0_ch07	2272838	2273471	634	6.05584	2.39986	2.9471	Sly07g0108051	3kb-promoter	Solyc07g007420
SLmic1.0_ch02	38711818	38712830	1013	23.7572	4.52546	19.3004	Sly02g0327191	1kb-terminator	Solyc02g067760
SLmic1.0_ch02	38715137	38715548	412	6.05584	2.39986	2.9471	Sly02g0327191	ORF	Solyc02g067760
SLmic1.0_ch05	6509581	6510116	536	12.3024	3.09824	8.59236	Sly05g0141791	3kb-promoter	Solyc05g013250
SLmic1.0_ch02	54406175	54406504	330	7.37975	2.60557	4.10758	Sly02g0349131	3kb-promoter	Solyc02g092470
SLmic1.0_ch02	54408075	54408612	538	7.84327	2.67413	4.51899	Sly02g0349131	3kb-promoter	Solyc02g092470
SLmic1.0_ch03	59592399	59592878	480	4.91314	1.9812	1.99047	Sly03g0219441	3kb-promoter	Solyc03g114830
SLmic1.0_ch03	59594147	59595424	1278	11.4733	3.09258	7.80956	Sly03g0219441	3kb-promoter	Solyc03g114830
SLmic1.0_ch02	39054508	39055014	507	9.29694	2.87984	5.82336	Sly02g0327681	ORF	Solyc02g068200
SLmic1.0_ch02	39253437	39253815	379	6.48576	2.46843	3.32046	Sly02g0328011	1kb-terminator	Solyc02g068480
SLmic1.0_ch07	65780715	65781456	742	11.9165	3.22267	8.21047	Sly07g0128541	3kb-promoter	Solyc07g062270
SLmic1.0_ch09	2608929	2609711	783	21.0444	4.25119	16.7303	Sly09g0080351	3kb-promoter	Solyc09g009140
SLmic1.0_ch04	64729429	64730157	729	16.5665	3.77121	12.5204	Sly04g0258171	3kb-promoter	Solyc04g082050
SLmic1.0_ch04	64563184	64563581	398	7.37975	2.60557	4.10758	Sly04g0257851	3kb-promoter	Solyc04g081770
SLmic1.0_ch02	39855177	39855634	458	11.6983	2.80593	8.03267	Sly02g0328631	1kb-terminator
SLmic1.0_ch02	39872074	39872557	484	4.23117	1.89618	1.44639	Sly02g0328651	ORF	Solyc02g069060
SLmic1.0_ch12	6943512	6943974	463	6.05584	2.39986	2.9471	Sly12g0056831	3kb-promoter	Solyc12g017460
SLmic1.0_ch02	39999266	39999655	390	10.3163	3.01697	6.74722	Sly02g0328831	ORF	Solyc02g069200
SLmic1.0_ch02	39999266	39999655	390	10.3163	3.01697	6.74722	Sly02g0328831	ORF	Solyc02g069210
SLmic1.0_ch02	40000272	40000710	439	14.175	3.49694	10.2976	Sly02g0328831	ORF	Solyc02g069200
SLmic1.0_ch02	40000272	40000710	439	14.175	3.49694	10.2976	Sly02g0328831	ORF	Solyc02g069210
SLmic1.0_ch05	7227656	7228053	398	11.3739	3.15411	7.7126	Sly05g0142281	3kb-promoter	Solyc05g013690
SLmic1.0_ch02	40056801	40057176	376	6.02145	2.39182	2.9471	Sly02g0328911	1kb-terminator	Solyc02g069270
SLmic1.0_ch02	40074093	40074662	570	15.9567	3.70265	11.9532	Sly02g0328941	1kb-terminator	Solyc02g069300
SLmic1.0_ch02	52098026	52098439	414	6.05584	2.39986	2.9471	Sly02g0345951	3kb-promoter	Solyc02g089350
SLmic1.0_ch11	3954338	3954878	541	7.83907	2.39187	4.51899	Sly11g0291881	3kb-promoter	Solyc11g010880
SLmic1.0_ch02	40127426	40127909	484	10.3163	3.01697	6.74722	Sly02g0329041	1kb-terminator	Solyc02g069380
SLmic1.0_ch12	64305669	64306239	571	9.29694	2.87984	5.82336	Sly12g0069051	3kb-promoter	Solyc12g055840
SLmic1.0_ch02	40432600	40433059	460	8.31747	2.7427	4.94311	Sly02g0329431	1kb-terminator	Solyc02g069770
SLmic1.0_ch08	55956139	55956562	424	7.84327	2.67413	4.51899	Sly08g0276501	3kb-promoter	Solyc08g074390
SLmic1.0_ch08	5165421	5165918	498	6.48576	2.46843	3.32046	Sly08g0264701	3kb-promoter	Solyc08g015670
SLmic1.0_ch01	90218500	90218956	457	4.17416	1.96959	1.39162	Sly01g0042021	3kb-promoter	Solyc01g106390
SLmic1.0_ch12	64687787	64688325	539	7.84327	2.67413	4.51899	Sly12g0069521	3kb-promoter	Solyc12g056240
SLmic1.0_ch03	61564646	61564993	348	7.37975	2.60557	4.10758	Sly03g0222321	3kb-promoter	Solyc03g117490
SLmic1.0_ch08	57920307	57921136	830	32.4952	5.34827	27.6513	Sly08g0278831	3kb-promoter	Solyc08g076470
SLmic1.0_ch04	7249356	7249780	425	6.18184	2.39871	3.07126	Sly04g0236411	3kb-promoter	Solyc04g016330
SLmic1.0_ch01	82244042	82244879	838	13.5975	3.42838	9.76019	Sly01g0030621	3kb-promoter	Solyc01g095300
SLmic1.0_ch11	2068351	2068695	345	8.31747	2.7427	4.94311	Sly11g0289711	3kb-promoter	Solyc11g007840
SLmic1.0_ch09	68547198	68547760	563	8.80211	2.81127	5.37731	Sly09g0104041	3kb-promoter	Solyc09g092500
SLmic1.0_ch10	61839963	61840315	353	5.63769	2.3313	2.58836	Sly10g0184491	3kb-promoter	Solyc10g079950
SLmic1.0_ch12	65680102	65680503	402	9.29694	2.87984	5.82336	Sly12g0070611	3kb-promoter	Solyc12g057080
SLmic1.0_ch02	41690678	41691108	431	10.8404	3.08554	7.22559	Sly02g0331171	1kb-terminator	Solyc02g071440
SLmic1.0_ch12	65680102	65680503	402	9.29694	2.87984	5.82336	Sly12g0070621	3kb-promoter	Solyc12g057080
SLmic1.0_ch02	41888194	41888701	508	14.175	3.49694	10.2976	Sly02g0331491	ORF	Solyc02g071710
SLmic1.0_ch05	6069662	6070002	341	7.84327	2.67413	4.51899	Sly05g0141161	3kb-promoter	Solyc05g012660
SLmic1.0_ch01	84438493	84438820	328	8.90464	2.72739	5.47771	Sly01g0033651	3kb-promoter	Solyc01g098130
SLmic1.0_ch02	42607911	42608315	405	4.05683	1.50118	1.30821	Sly02g0332431	1kb-terminator	Solyc02g073570
SLmic1.0_ch02	42607911	42608315	405	4.05683	1.50118	1.30821	Sly02g0332431	1kb-terminator	Solyc02g073580
SLmic1.0_ch09	65626406	65627032	627	7.84327	2.67413	4.51899	Sly09g0099681	3kb-promoter	Solyc09g082940
SLmic1.0_ch08	61200359	61200779	421	6.18852	2.31695	3.07593	Sly08g0283051	3kb-promoter	Solyc08g080400
SLmic1.0_ch12	257447	257916	470	7.90654	2.58883	4.58001	Sly12g0048881	3kb-promoter	Solyc12g005340
SLmic1.0_ch02	43295585	43296011	427	9.29694	2.87984	5.82336	Sly02g0333471	ORF	Solyc02g077570
SLmic1.0_ch02	41164270	41164729	460	6.48576	2.46843	3.32046	Sly02g0330421	3kb-promoter	Solyc02g070700
SLmic1.0_ch08	57482379	57482936	558	14.175	3.49694	10.2976	Sly08g0278221	3kb-promoter	Solyc08g075950
SLmic1.0_ch02	54163370	54163780	411	8.80211	2.81127	5.37731	Sly02g0348701	3kb-promoter	Solyc02g092070
SLmic1.0_ch08	246115	246489	375	6.05584	2.39986	2.9471	Sly08g0259551	3kb-promoter	Solyc08g005310
SLmic1.0_ch10	61204372	61204907	536	9.29694	2.87984	5.82336	Sly10g0183601	3kb-promoter	Solyc10g079140
SLmic1.0_ch06	15423665	15424179	515	8.31747	2.7427	4.94311	Sly06g0358031	3kb-promoter	Solyc06g030510
SLmic1.0_ch03	61633566	61634238	673	6.48576	2.46843	3.32046	Sly03g0222421	3kb-promoter	Solyc03g117590
SLmic1.0_ch04	63285435	63285885	451	11.0945	2.88083	7.47608	Sly04g0255971	3kb-promoter	Solyc04g080040
SLmic1.0_ch07	64450653	64451109	457	9.29694	2.87984	5.82336	Sly07g0126681	3kb-promoter	Solyc07g055720
SLmic1.0_ch01	75170091	75170492	402	8.80211	2.81127	5.37731	Sly01g0022181	3kb-promoter	Solyc01g080070
SLmic1.0_ch11	5538063	5538509	447	11.3739	3.15411	7.7126	Sly11g0293981	3kb-promoter	Solyc11g012680
SLmic1.0_ch01	74215774	74216303	530	23.7572	4.52546	19.3004	Sly01g0021231	3kb-promoter	Solyc01g079170
SLmic1.0_ch02	44662161	44662506	346	6.92715	2.537	3.70793	Sly02g0335251	1kb-terminator	Solyc02g079220
SLmic1.0_ch02	44717675	44718134	460	13.0285	3.35981	9.23294	Sly02g0335331	1kb-terminator	Solyc02g079280
SLmic1.0_ch02	44822454	44822791	338	6.59868	2.40392	3.43154	Sly02g0335501	1kb-terminator	Solyc02g079430
SLmic1.0_ch07	64657700	64658419	720	17.1196	3.55476	13.0688	Sly07g0126911	3kb-promoter	Solyc07g055930
SLmic1.0_ch07	2955496	2957198	1703	31.735	5.2797	26.9217	Sly07g0108951	3kb-promoter	Solyc07g008100
SLmic1.0_ch08	3442604	3442978	375	6.92715	2.537	3.70793	Sly08g0264031	3kb-promoter	Solyc08g013980
SLmic1.0_ch03	47345725	47346442	718	37.8088	5.73118	32.7602	Sly03g0208011	3kb-promoter	Solyc03g082550
SLmic1.0_ch04	536097	536625	529	13.0285	3.35981	9.23294	Sly04g0229151	3kb-promoter	Solyc04g005800
SLmic1.0_ch09	2354853	2355571	719	31.735	5.2797	26.9217	Sly09g0080041	3kb-promoter	Solyc09g008810
SLmic1.0_ch08	60976498	60976836	339	7.84327	2.67413	4.51899	Sly08g0282771	3kb-promoter	Solyc08g080120
SLmic1.0_ch04	21223667	21224180	514	22.3875	4.38832	17.9995	Sly04g0239181	3kb-promoter	Solyc04g025740
SLmic1.0_ch08	59616002	59616403	402	7.37975	2.60557	4.10758	Sly08g0280721	3kb-promoter	Solyc08g078300
SLmic1.0_ch03	6184189	6184668	480	9.29694	2.87984	5.82336	Sly03g0197921	3kb-promoter	Solyc03g034120
SLmic1.0_ch02	54040975	54041615	641	21.7125	4.31975	17.3635	Sly02g0348561	3kb-promoter	Solyc02g091930
SLmic1.0_ch02	46118541	46119135	595	12.4681	3.29124	8.71611	Sly02g0337331	ORF	Solyc02g081270
SLmic1.0_ch07	8415761	8416115	355	5.48621	2.12786	2.4915	Sly07g0111841	3kb-promoter	Solyc07g017770
SLmic1.0_ch03	60759156	60759802	647	10.8404	3.08554	7.22559	Sly03g0221121	3kb-promoter	Solyc03g116350
SLmic1.0_ch06	42623100	42623500	401	9.90976	2.93223	6.38542	Sly06g0377501	3kb-promoter	Solyc06g074710
SLmic1.0_ch09	2035790	2036342	553	10.8404	3.08554	7.22559	Sly09g0079711	3kb-promoter	Solyc09g008470
SLmic1.0_ch02	53831553	53832658	1106	8.31747	2.7427	4.94311	Sly02g0348321	3kb-promoter	Solyc02g091700
SLmic1.0_ch02	47601126	47601816	691	53.1322	7.06246	47.5481	Sly02g0339521	1kb-terminator
SLmic1.0_ch03	47657254	47657805	552	14.7608	3.56551	10.843	Sly03g0208411	3kb-promoter	Solyc03g082940
SLmic1.0_ch10	61481332	61481687	356	6.05584	2.39986	2.9471	Sly10g0183991	3kb-promoter	Solyc10g079500
SLmic1.0_ch02	47698572	47699181	610	5.63769	2.3313	2.58836	Sly02g0339671	1kb-terminator
SLmic1.0_ch02	47858629	47859203	575	13.0285	3.35981	9.23294	Sly02g0339971	1kb-terminator
SLmic1.0_ch01	75769848	75770546	699	4.6885	2.06405	1.82824	Sly01g0022741	3kb-promoter	Solyc01g080580
SLmic1.0_ch06	41631968	41632339	372	8.10348	2.66188	4.77339	Sly06g0376061	3kb-promoter	Solyc06g073420
SLmic1.0_ch08	13208764	13209493	730	21.0444	4.25119	16.7303	Sly08g0266291	3kb-promoter	Solyc08g048290
SLmic1.0_ch02	48417996	48418714	719	7.56664	2.32354	4.28904	Sly02g0340781	1kb-terminator
SLmic1.0_ch00	7936587	7936950	364	4.83794	2.19416	1.91646	Sly00g0384201	3kb-promoter	Solyc00g009110
SLmic1.0_ch02	48451264	48451775	512	9.29694	2.87984	5.82336	Sly02g0340811	ORF
SLmic1.0_ch11	54046131	54046707	577	6.48576	2.46843	3.32046	Sly11g0309381	3kb-promoter	Solyc11g068720
SLmic1.0_ch02	48572236	48572675	440	9.80174	2.9484	6.27963	Sly02g0340971	ORF
SLmic1.0_ch01	83718683	83719407	725	7.37975	2.60557	4.10758	Sly01g0032561	3kb-promoter	Solyc01g097060
SLmic1.0_ch05	1816911	1817427	517	13.5975	3.42838	9.76019	Sly05g0135841	3kb-promoter	Solyc05g007180
SLmic1.0_ch02	40980355	40980767	413	9.80174	2.9484	6.27963	Sly02g0330141	3kb-promoter	Solyc02g070440
SLmic1.0_ch02	45957811	45958233	423	6.92715	2.537	3.70793	Sly02g0337161	3kb-promoter	Solyc02g081070
SLmic1.0_ch02	49282501	49283056	556	10.8404	3.08554	7.22559	Sly02g0341991	1kb-terminator
SLmic1.0_ch02	49417423	49417879	457	10.8404	3.08554	7.22559	Sly02g0342201	ORF
SLmic1.0_ch03	24335898	24336237	340	7.84327	2.67413	4.51899	Sly03g0203061	3kb-promoter	Solyc03g059250
SLmic1.0_ch12	69372203	69372641	439	16.475	3.75351	12.4661	Sly12g0076211	3kb-promoter	Solyc12g099830
SLmic1.0_ch03	61614126	61614690	565	23.061	4.39835	18.6459	Sly03g0222381	3kb-promoter	Solyc03g117550
SLmic1.0_ch02	50243676	50244405	730	6.48576	2.46843	3.32046	Sly02g0343331	ORF
SLmic1.0_ch04	62293585	62294015	431	6.48576	2.46843	3.32046	Sly04g0254511	3kb-promoter	Solyc04g078700
SLmic1.0_ch09	1410526	1411083	558	6.92715	2.537	3.70793	Sly09g0078911	3kb-promoter	Solyc09g007750
SLmic1.0_ch02	53650777	53651222	446	10.8404	3.08554	7.22559	Sly02g0348091	3kb-promoter	Solyc02g091470
SLmic1.0_ch02	51180068	51180982	915	19.8886	3.98803	15.6467	Sly02g0344621	1kb-terminator	Solyc02g088110
SLmic1.0_ch04	63036619	63037069	451	16.5665	3.77121	12.5204	Sly04g0255641	3kb-promoter	Solyc04g079710
SLmic1.0_ch05	67029	67525	497	4.45698	2.12559	1.6043	Sly05g0133421	3kb-promoter	Solyc05g005060
SLmic1.0_ch02	51367935	51368463	529	14.175	3.49694	10.2976	Sly02g0344931	1kb-terminator	Solyc02g088390
SLmic1.0_ch03	19193773	19194119	347	10.8404	3.08554	7.22559	Sly03g0201681	3kb-promoter	Solyc03g053080
SLmic1.0_ch11	2579052	2579409	358	7.47879	2.56171	4.20317	Sly11g0290241	3kb-promoter	Solyc11g008350
SLmic1.0_ch03	19193773	19194119	347	10.8404	3.08554	7.22559	Sly03g0201681	3kb-promoter	Solyc03g053100
SLmic1.0_ch02	37176072	37176623	552	17.8092	3.90835	13.6851	Sly02g0325371	3kb-promoter	Solyc02g065170
SLmic1.0_ch02	52335313	52335745	433	10.3163	3.01697	6.74722	Sly02g0346261	ORF	Solyc02g089690
SLmic1.0_ch08	50257228	50257689	462	6.05584	2.39986	2.9471	Sly08g0272131	3kb-promoter	Solyc08g065140
SLmic1.0_ch02	52697000	52697424	425	9.9947	2.87598	6.46968	Sly02g0346721	1kb-terminator	Solyc02g090160
SLmic1.0_ch05	2397256	2397655	400	6.92715	2.537	3.70793	Sly05g0136631	3kb-promoter	Solyc05g007950
SLmic1.0_ch06	42673571	42673911	341	7.37975	2.60557	4.10758	Sly06g0377531	3kb-promoter	Solyc06g074740
SLmic1.0_ch02	52991489	52991866	378	6.05584	2.39986	2.9471	Sly02g0347121	1kb-terminator	Solyc02g090560
SLmic1.0_ch02	53046412	53046830	419	17.184	3.83978	13.0969	Sly02g0347191	ORF	Solyc02g090600
SLmic1.0_ch09	880048	880439	392	7.84327	2.67413	4.51899	Sly09g0078221	3kb-promoter	Solyc09g007110
SLmic1.0_ch01	90279460	90279957	498	21.7125	4.31975	17.3635	Sly01g0042131	3kb-promoter	Solyc01g106500
SLmic1.0_ch07	2272838	2273471	634	6.05584	2.39986	2.9471	Sly07g0108051	3kb-promoter	Solyc07g007400
SLmic1.0_ch07	2272838	2273471	634	6.05584	2.39986	2.9471	Sly07g0108051	3kb-promoter	Solyc07g007410
SLmic1.0_ch06	32402501	32402841	341	5.23162	2.26273	2.24395	Sly06g0363441	3kb-promoter	Solyc06g053170
SLmic1.0_ch01	77423001	77423330	330	9.29694	2.87984	5.82336	Sly01g0024791	3kb-promoter	Solyc01g086920
SLmic1.0_ch04	52575354	52575689	336	6.48576	2.46843	3.32046	Sly04g0245441	3kb-promoter	Solyc04g054320
SLmic1.0_ch09	66717617	66717967	351	4.45698	2.12559	1.6043	Sly09g0101051	3kb-promoter	Solyc09g090180
SLmic1.0_ch02	42772258	42772612	355	5.63769	2.3313	2.58836	Sly02g0332621	3kb-promoter	Solyc02g076820
SLmic1.0_ch12	5318236	5318935	700	10.8404	3.08554	7.22559	Sly12g0055571	3kb-promoter	Solyc12g014260
SLmic1.0_ch02	41888194	41888701	508	14.175	3.49694	10.2976	Sly02g0331491	3kb-promoter	Solyc02g071710
SLmic1.0_ch01	85221174	85221618	445	8.86932	2.75384	5.44265	Sly01g0034781	3kb-promoter	Solyc01g099200
SLmic1.0_ch01	80646281	80646791	511	14.175	3.49694	10.2976	Sly01g0028531	3kb-promoter	Solyc01g091420
SLmic1.0_ch09	68524638	68525165	528	5.63769	2.3313	2.58836	Sly09g0103991	3kb-promoter	Solyc09g092450
SLmic1.0_ch02	53800226	53800838	613	4.63464	2.09572	1.77606	Sly02g0348291	1kb-terminator
SLmic1.0_ch02	27686170	27687832	1663	13.9152	3.06885	10.0751	Sly02g0319571	3kb-promoter	Solyc02g031680
SLmic1.0_ch02	32649123	32649774	652	7.37975	2.60557	4.10758	Sly02g0321681	3kb-promoter	Solyc02g038720
SLmic1.0_ch03	63106348	63106783	436	5.7901	2.25754	2.73606	Sly03g0224631	3kb-promoter	Solyc03g119610
SLmic1.0_ch02	54146096	54146469	374	7.24754	2.57599	4.02142	Sly02g0348681	1kb-terminator	Solyc02g092050
SLmic1.0_ch05	246393	247020	628	19.7289	4.11405	15.4889	Sly05g0133681	3kb-promoter	Solyc05g005300
SLmic1.0_ch06	41311030	41311579	550	13.5975	3.42838	9.76019	Sly06g0375441	3kb-promoter	Solyc06g072850
SLmic1.0_ch02	54256994	54257534	541	8.86932	2.75384	5.44265	Sly02g0348881	1kb-terminator
SLmic1.0_ch02	54342891	54343285	395	11.3739	3.15411	7.7126	Sly02g0349021	1kb-terminator	Solyc02g092360
SLmic1.0_ch02	54342891	54343285	395	11.3739	3.15411	7.7126	Sly02g0349031	1kb-terminator	Solyc02g092370
SLmic1.0_ch08	55060856	55061619	764	27.2934	4.86829	22.6645	Sly08g0275471	3kb-promoter	Solyc08g068460
SLmic1.0_ch03	46765870	46766372	503	9.29694	2.87984	5.82336	Sly03g0207471	3kb-promoter	Solyc03g080060
SLmic1.0_ch02	54523042	54523588	547	13.6737	3.39817	9.8359	Sly02g0349241	ORF	Solyc02g092560
SLmic1.0_ch01	80274462	80275032	571	5.23162	2.26273	2.24395	Sly01g0028081	3kb-promoter	Solyc01g090980
SLmic1.0_ch02	53054337	53054824	488	7.37975	2.60557	4.10758	Sly02g0347201	3kb-promoter	Solyc02g090610
SLmic1.0_ch02	42333157	42333511	355	9.29694	2.87984	5.82336	Sly02g0332021	3kb-promoter	Solyc02g072220
SLmic1.0_ch06	42127063	42127583	521	15.9567	3.70265	11.9532	Sly06g0376731	3kb-promoter	Solyc06g074000
SLmic1.0_ch05	16267006	16267538	533	5.63769	2.3313	2.58836	Sly05g0145111	3kb-promoter	Solyc05g016310
SLmic1.0_ch02	40113233	40113810	578	25.1529	4.66259	20.6239	Sly02g0329021	3kb-promoter	Solyc02g069360
SLmic1.0_ch02	54993106	54993647	542	13.5975	3.42838	9.76019	Sly02g0349841	1kb-terminator
SLmic1.0_ch06	43396186	43396755	570	9.29694	2.87984	5.82336	Sly06g0378321	3kb-promoter	Solyc06g075610
SLmic1.0_ch02	55304100	55304754	655	11.3739	3.15411	7.7126	Sly02g0350291	1kb-terminator
SLmic1.0_ch02	55304100	55304754	655	11.3739	3.15411	7.7126	Sly02g0350301	1kb-terminator
SLmic1.0_ch00	20119319	20119892	574	5.6024	1.94291	2.58836	Sly00g0393351	3kb-promoter	Solyc10g068340
SLmic1.0_ch02	55453239	55453804	566	10.6291	2.92877	7.05579	Sly02g0350511	ORF
SLmic1.0_ch00	20119319	20119892	574	5.6024	1.94291	2.58836	Sly00g0393351	3kb-promoter	Solyc00g014390
SLmic1.0_ch02	55599764	55600377	614	13.0285	3.35981	9.23294	Sly02g0350711	1kb-terminator
SLmic1.0_ch09	2831623	2832064	442	13.5975	3.42838	9.76019	Sly09g0080571	3kb-promoter	Solyc09g009330
SLmic1.0_ch01	92334595	92335228	634	7.84327	2.67413	4.51899	Sly01g0045291	3kb-promoter	Solyc01g109440
SLmic1.0_ch01	1778482	1778963	482	8.80211	2.81127	5.37731	Sly01g0002631	3kb-promoter	Solyc01g007210
SLmic1.0_ch03	19521797	19522228	432	13.0285	3.35981	9.23294	Sly03g0201751	3kb-promoter	Solyc03g058150
SLmic1.0_ch03	57236	57597	362	5.87615	2.30193	2.82017	Sly03g0191081	1kb-terminator
SLmic1.0_ch03	57236	57597	362	5.87615	2.30193	2.82017	Sly03g0191091	1kb-terminator	Solyc03g005080
SLmic1.0_ch02	53250036	53250725	690	11.9165	3.22267	8.21047	Sly02g0347461	3kb-promoter	Solyc02g090870
SLmic1.0_ch07	2019576	2020388	813	8.31747	2.7427	4.94311	Sly07g0107751	3kb-promoter	Solyc07g007150
SLmic1.0_ch04	1465665	1466130	466	11.3739	3.15411	7.7126	Sly04g0230251	3kb-promoter	Solyc04g007720
SLmic1.0_ch03	882499	882921	423	8.80211	2.81127	5.37731	Sly03g0192411	ORF	Solyc03g006250
SLmic1.0_ch09	5933440	5934782	1343	17.8092	3.90835	13.6851	Sly09g0083811	3kb-promoter	Solyc09g014280
SLmic1.0_ch07	61406482	61407100	619	6.92715	2.537	3.70793	Sly07g0122891	3kb-promoter	Solyc07g052060
SLmic1.0_ch06	41087593	41088019	427	13.0285	3.35981	9.23294	Sly06g0375051	3kb-promoter	Solyc06g072480
SLmic1.0_ch10	4060661	4061017	357	12.4681	3.29124	8.71611	Sly10g0167171	3kb-promoter	Solyc10g011750
SLmic1.0_ch06	33324844	33325288	445	6.59868	2.40392	3.43154	Sly06g0364221	3kb-promoter	Solyc06g053940
SLmic1.0_ch03	1591649	1592063	415	6.05584	2.39986	2.9471	Sly03g0193311	3kb-promoter	Solyc03g007020
SLmic1.0_ch11	2459137	2459627	491	10.3163	3.01697	6.74722	Sly11g0290041	3kb-promoter	Solyc11g008200
SLmic1.0_ch06	29447270	29447641	372	6.92715	2.537	3.70793	Sly06g0361731	3kb-promoter	Solyc06g050370
SLmic1.0_ch11	10021845	10022352	508	10.8404	3.08554	7.22559	Sly11g0296301	3kb-promoter	Solyc11g019910
SLmic1.0_ch09	59865344	59865675	332	6.05584	2.39986	2.9471	Sly09g0094741	3kb-promoter	Solyc09g065390
SLmic1.0_ch03	2955598	2956333	736	27.2207	4.62292	22.6232	Sly03g0194921	ORF	Solyc03g025580
SLmic1.0_ch09	68001593	68002297	705	18.4418	3.97692	14.279	Sly09g0103121	3kb-promoter	Solyc09g091770
SLmic1.0_ch03	3125792	3126180	389	6.2335	2.23165	3.11957	Sly03g0195081	ORF	Solyc03g025720
SLmic1.0_ch03	3125792	3126180	389	6.2335	2.23165	3.11957	Sly03g0195091	1kb-terminator	Solyc03g025730
SLmic1.0_ch03	51460480	51461081	602	8.31747	2.7427	4.94311	Sly03g0211121	3kb-promoter	Solyc03g095460
SLmic1.0_ch03	3247528	3247881	354	5.23162	2.26273	2.24395	Sly03g0195261	ORF	Solyc03g025870
SLmic1.0_ch03	3420861	3421421	561	14.175	3.49694	10.2976	Sly03g0195451	1kb-terminator	Solyc03g026020
SLmic1.0_ch03	3513457	3513816	360	8.31747	2.7427	4.94311	Sly03g0195551	1kb-terminator
SLmic1.0_ch03	3513457	3513816	360	8.31747	2.7427	4.94311	Sly03g0195551	ORF
SLmic1.0_ch03	3664037	3664386	350	6.48576	2.46843	3.32046	Sly03g0195671	1kb-terminator
SLmic1.0_ch04	512215	512612	398	13.0285	3.35981	9.23294	Sly04g0229101	3kb-promoter	Solyc04g005760
SLmic1.0_ch04	500629	501128	500	21.0444	4.25119	16.7303	Sly04g0229071	3kb-promoter	Solyc04g005740
SLmic1.0_ch03	3700871	3701346	476	10.6064	2.82543	7.03343	Sly03g0195711	ORF
SLmic1.0_ch06	30941329	30941704	376	8.31747	2.7427	4.94311	Sly06g0362501	3kb-promoter	Solyc06g051250
SLmic1.0_ch09	67588666	67589111	446	12.4681	3.29124	8.71611	Sly09g0102441	3kb-promoter	Solyc09g091310
SLmic1.0_ch03	4610012	4611095	1084	13.0285	3.35981	9.23294	Sly03g0196341	ORF	Solyc03g031800
SLmic1.0_ch03	4954047	4954376	330	5.23162	2.26273	2.24395	Sly03g0196771	1kb-terminator	Solyc03g032130
SLmic1.0_ch10	60812909	60813373	465	11.3739	3.15411	7.7126	Sly10g0182981	3kb-promoter	Solyc10g078570
SLmic1.0_ch02	42318905	42319287	383	4.83794	2.19416	1.91646	Sly02g0332001	3kb-promoter	Solyc02g072200
SLmic1.0_ch03	8439024	8439517	494	6.48576	2.46843	3.32046	Sly03g0199111	1kb-terminator	Solyc03g044150
SLmic1.0_ch09	67588666	67589111	446	12.4681	3.29124	8.71611	Sly09g0102431	3kb-promoter	Solyc09g091300
SLmic1.0_ch04	4739753	4740305	553	8.31747	2.7427	4.94311	Sly04g0234261	3kb-promoter	Solyc04g014350
SLmic1.0_ch03	60244870	60245429	560	9.80174	2.9484	6.27963	Sly03g0220421	3kb-promoter	Solyc03g115690
SLmic1.0_ch04	53948266	53948724	459	6.92715	2.537	3.70793	Sly04g0246161	3kb-promoter	Solyc04g055090
SLmic1.0_ch03	15861303	15861976	674	5.23162	2.26273	2.24395	Sly03g0200891	ORF	Solyc03g071570
SLmic1.0_ch01	82316355	82316750	396	5.23162	2.26273	2.24395	Sly01g0030751	3kb-promoter	Solyc01g095440
SLmic1.0_ch09	2747180	2747504	325	8.31747	2.7427	4.94311	Sly09g0080451	3kb-promoter	Solyc09g009230
SLmic1.0_ch01	75820526	75820908	383	6.92715	2.537	3.70793	Sly01g0022791	3kb-promoter	Solyc01g080630
SLmic1.0_ch03	19521797	19522228	432	13.0285	3.35981	9.23294	Sly03g0201751	1kb-terminator	Solyc03g058150
SLmic1.0_ch03	19521797	19522228	432	13.0285	3.35981	9.23294	Sly03g0201751	ORF	Solyc03g058150
SLmic1.0_ch01	83239200	83239688	489	6.48576	2.46843	3.32046	Sly01g0031941	3kb-promoter	Solyc01g096460
SLmic1.0_ch01	83288630	83289069	440	6.61196	2.46574	3.44198	Sly01g0031991	3kb-promoter	Solyc01g096510
SLmic1.0_ch08	60173025	60173484	460	15.3547	3.63408	11.3938	Sly08g0281431	3kb-promoter	Solyc08g079010
SLmic1.0_ch03	46885822	46886155	334	4.08909	2.05703	1.30821	Sly03g0207601	ORF	Solyc03g080180
SLmic1.0_ch03	47289525	47289867	343	6.92715	2.537	3.70793	Sly03g0207941	1kb-terminator	Solyc03g082500
SLmic1.0_ch00	8415152	8415584	433	4.11875	2.01811	1.3372	Sly00g0384421	3kb-promoter	Solyc00g284510
SLmic1.0_ch03	60065884	60066210	327	9.80174	2.9484	6.27963	Sly03g0220191	3kb-promoter	Solyc03g115450
SLmic1.0_ch12	462231	463492	1262	42.0284	6.17108	36.8267	Sly12g0049321	3kb-promoter	Solyc12g005750
SLmic1.0_ch07	61550400	61550768	369	9.29694	2.87984	5.82336	Sly07g0123091	3kb-promoter	Solyc07g052260
SLmic1.0_ch01	84025776	84026392	617	21.7125	4.31975	17.3635	Sly01g0033011	3kb-promoter	Solyc01g097500
SLmic1.0_ch12	64783449	64784049	601	16.5665	3.77121	12.5204	Sly12g0069641	3kb-promoter	Solyc12g056310
SLmic1.0_ch04	11804511	11804836	326	8.31747	2.7427	4.94311	Sly04g0237341	3kb-promoter	Solyc04g040190
SLmic1.0_ch01	94149264	94150007	744	17.8092	3.90835	13.6851	Sly01g0048211	3kb-promoter	Solyc01g112080
SLmic1.0_ch07	186594	187397	804	28.7506	5.00543	24.0552	Sly07g0105501	3kb-promoter	Solyc07g005190
SLmic1.0_ch03	50314278	50315218	941	4.83794	2.19416	1.91646	Sly03g0210461	1kb-terminator
SLmic1.0_ch01	89707354	89707908	555	17.184	3.83978	13.0969	Sly01g0041411	3kb-promoter	Solyc01g105800
SLmic1.0_ch08	60945605	60946045	441	11.3739	3.15411	7.7126	Sly08g0282741	3kb-promoter	Solyc08g080100
SLmic1.0_ch12	64917805	64918520	716	14.175	3.49694	10.2976	Sly12g0069831	3kb-promoter	Solyc12g056460
SLmic1.0_ch03	59608201	59609068	868	8.35883	2.45881	4.98374	Sly03g0219451	3kb-promoter	Solyc03g114840
SLmic1.0_ch03	54771142	54771638	497	13.5975	3.42838	9.76019	Sly03g0213181	1kb-terminator	Solyc03g097560
SLmic1.0_ch03	54826132	54826486	355	7.37975	2.60557	4.10758	Sly03g0213231	ORF	Solyc03g097610
SLmic1.0_ch03	59610806	59617162	6357	11.316	2.74566	7.69489	Sly03g0219451	3kb-promoter	Solyc03g114840
SLmic1.0_ch03	55429508	55430120	613	15.3547	3.63408	11.3938	Sly03g0213911	ORF	Solyc03g098190
SLmic1.0_ch03	59609798	59610446	649	9.29694	2.87984	5.82336	Sly03g0219451	3kb-promoter	Solyc03g114840
SLmic1.0_ch06	21044163	21044517	355	6.48576	2.46843	3.32046	Sly06g0359211	3kb-promoter	Solyc06g035560
SLmic1.0_ch03	57250545	57251040	496	7.37975	2.60557	4.10758	Sly03g0216031	1kb-terminator	Solyc03g111710
SLmic1.0_ch01	81097104	81097527	424	28.019	4.93686	23.3598	Sly01g0029111	3kb-promoter	Solyc00g179240
SLmic1.0_ch01	81097104	81097527	424	28.019	4.93686	23.3598	Sly01g0029111	3kb-promoter	Solyc01g092950
SLmic1.0_ch03	57818688	57819232	545	14.8463	3.32542	10.9264	Sly03g0216861	ORF	Solyc03g112540
SLmic1.0_ch10	61895198	61895595	398	10.8404	3.08554	7.22559	Sly10g0184561	3kb-promoter	Solyc10g080030
SLmic1.0_ch02	53701568	53702046	479	17.8092	3.90835	13.6851	Sly02g0348171	3kb-promoter	Solyc02g091550
SLmic1.0_ch04	256140	256602	463	6.92715	2.537	3.70793	Sly04g0228601	3kb-promoter	Solyc04g005320
SLmic1.0_ch01	78424452	78425246	795	30.9804	5.21113	26.1958	Sly01g0026061	3kb-promoter	Solyc01g087990
SLmic1.0_ch04	61965110	61965659	550	27.2934	4.86829	22.6645	Sly04g0254111	3kb-promoter	Solyc04g078300
SLmic1.0_ch03	1357405	1358004	600	7.84327	2.67413	4.51899	Sly03g0193111	3kb-promoter	Solyc03g006830
SLmic1.0_ch03	58185774	58186424	651	10.8404	3.08554	7.22559	Sly03g0217351	1kb-terminator	Solyc03g113000
SLmic1.0_ch06	3049049	3049453	405	5.48743	2.29563	2.49257	Sly06g0355271	3kb-promoter	Solyc06g009130
SLmic1.0_ch03	47421880	47422263	384	10.3163	3.01697	6.74722	Sly03g0208141	3kb-promoter	Solyc03g082660
SLmic1.0_ch05	723780	724430	651	10.3163	3.01697	6.74722	Sly05g0134431	3kb-promoter	Solyc05g005940
SLmic1.0_ch08	43838350	43839354	1005	29.4881	5.074	24.7587	Sly08g0269831	3kb-promoter	Solyc08g061010
SLmic1.0_ch07	60150689	60151107	419	4.27657	2.03408	1.48947	Sly07g0122001	3kb-promoter	Solyc07g049290
SLmic1.0_ch03	58820273	58821082	810	45.3639	6.44535	40.0391	Sly03g0218351	1kb-terminator	Solyc03g113870
SLmic1.0_ch12	705852	706282	431	8.26656	2.49115	4.93506	Sly12g0049721	3kb-promoter	Solyc12g006050
SLmic1.0_ch01	93963959	93964484	526	26.5737	4.79973	21.9805	Sly01g0047961	3kb-promoter	Solyc01g111840
SLmic1.0_ch10	56716897	56717335	439	12.4681	3.29124	8.71611	Sly10g0180111	3kb-promoter	Solyc10g055420
SLmic1.0_ch03	59222033	59222920	888	43.2191	5.82209	37.9778	Sly03g0218841	1kb-terminator	Solyc03g114320
SLmic1.0_ch02	53324603	53324935	333	7.37975	2.60557	4.10758	Sly02g0347571	3kb-promoter	Solyc02g090980
SLmic1.0_ch03	59206116	59206630	515	16.5665	3.77121	12.5204	Sly03g0218821	3kb-promoter	Solyc03g114310
SLmic1.0_ch01	65456098	65456513	416	10.3163	3.01697	6.74722	Sly01g0016971	3kb-promoter	Solyc01g059860
SLmic1.0_ch07	61208879	61209237	359	9.29694	2.87984	5.82336	Sly07g0122731	3kb-promoter	Solyc07g051880
SLmic1.0_ch03	59435070	59435452	383	12.4681	3.29124	8.71611	Sly03g0219201	1kb-terminator	Solyc03g114620
SLmic1.0_ch03	59435070	59435452	383	12.4681	3.29124	8.71611	Sly03g0219211	1kb-terminator	Solyc03g114630
SLmic1.0_ch03	59513323	59513859	537	13.5975	3.42838	9.76019	Sly03g0219311	ORF	Solyc03g114720
SLmic1.0_ch10	61200026	61200465	440	13.0285	3.35981	9.23294	Sly10g0183591	3kb-promoter	Solyc10g079130
SLmic1.0_ch03	59587994	59589395	1402	7.83444	2.46282	4.51899	Sly03g0219441	ORF	Solyc03g114830
SLmic1.0_ch03	59589793	59590414	622	7.84186	2.43925	4.51899	Sly03g0219441	ORF	Solyc03g114830
SLmic1.0_ch12	257447	257916	470	7.90654	2.58883	4.58001	Sly12g0048901	3kb-promoter	Solyc12g005360
SLmic1.0_ch01	90857084	90857447	364	5.63769	2.3313	2.58836	Sly01g0043151	3kb-promoter	Solyc01g107380
SLmic1.0_ch03	59605671	59606396	726	6.18364	2.34228	3.07141	Sly03g0219451	ORF	Solyc03g114840
SLmic1.0_ch03	59607043	59607701	659	6.92715	2.537	3.70793	Sly03g0219451	ORF	Solyc03g114840
SLmic1.0_ch01	83378335	83378940	606	8.91657	2.79895	5.4883	Sly01g0032101	3kb-promoter	Solyc01g096620
SLmic1.0_ch03	59608201	59609068	868	8.35883	2.45881	4.98374	Sly03g0219451	ORF	Solyc03g114840
SLmic1.0_ch01	75366757	75367194	438	7.84327	2.67413	4.51899	Sly01g0022311	3kb-promoter	Solyc01g080200
SLmic1.0_ch05	4743860	4744236	377	6.92715	2.537	3.70793	Sly05g0139471	3kb-promoter	Solyc00g127670
SLmic1.0_ch02	54676519	54677294	776	8.31747	2.7427	4.94311	Sly02g0349471	3kb-promoter	Solyc02g092800
SLmic1.0_ch04	61936401	61936728	328	8.31747	2.7427	4.94311	Sly04g0254071	3kb-promoter	Solyc04g078250
SLmic1.0_ch03	59712281	59713021	741	40.2733	5.87324	35.1532	Sly03g0219661	1kb-terminator	Solyc03g114940
SLmic1.0_ch10	10105221	10105565	345	5.23162	2.26273	2.24395	Sly10g0169471	3kb-promoter	Solyc10g018760
SLmic1.0_ch01	90218500	90218956	457	4.17416	1.96959	1.39162	Sly01g0042031	3kb-promoter	Solyc01g106400
SLmic1.0_ch02	37267355	37267937	583	5.63769	2.3313	2.58836	Sly02g0325441	3kb-promoter	Solyc02g065250
SLmic1.0_ch03	59760583	59761510	928	21.0444	4.25119	16.7303	Sly03g0219701	1kb-terminator	Solyc03g114980
SLmic1.0_ch03	59760583	59761510	928	21.0444	4.25119	16.7303	Sly03g0219701	1kb-terminator	Solyc03g114990
SLmic1.0_ch06	36795582	36795953	372	10.3163	3.01697	6.74722	Sly06g0368581	3kb-promoter	Solyc06g064870
SLmic1.0_ch03	59911031	59911631	601	9.30374	2.77375	5.82952	Sly03g0219941	ORF	Solyc03g115200
SLmic1.0_ch06	36795582	36795953	372	10.3163	3.01697	6.74722	Sly06g0368591	3kb-promoter	Solyc06g064870
SLmic1.0_ch06	27697137	27697491	355	7.84327	2.67413	4.51899	Sly06g0360921	3kb-promoter	Solyc06g048570
SLmic1.0_ch04	63215956	63216388	433	8.80211	2.81127	5.37731	Sly04g0255871	3kb-promoter	Solyc04g079950
SLmic1.0_ch01	81593	82158	566	12.3448	3.14359	8.63413	Sly01g0000091	3kb-promoter	Solyc01g005080
SLmic1.0_ch03	58630198	58630568	371	7.37975	2.60557	4.10758	Sly03g0218071	3kb-promoter	Solyc03g113680
SLmic1.0_ch06	35550450	35550938	489	8.80211	2.81127	5.37731	Sly06g0366751	3kb-promoter	Solyc06g061170
SLmic1.0_ch01	82380262	82380755	494	14.175	3.49694	10.2976	Sly01g0030821	3kb-promoter	Solyc01g095510
SLmic1.0_ch03	60762858	60763632	775	7.84327	2.67413	4.51899	Sly03g0221121	1kb-terminator	Solyc03g116350
SLmic1.0_ch06	40669078	40669666	589	7.85659	2.49303	4.53192	Sly06g0374241	3kb-promoter	Solyc06g071890
SLmic1.0_ch08	61751930	61752374	445	8.80211	2.81127	5.37731	Sly08g0283981	3kb-promoter	Solyc08g081070
SLmic1.0_ch07	65019352	65020308	957	9.29694	2.87984	5.82336	Sly07g0127381	3kb-promoter	Solyc07g056350
SLmic1.0_ch04	51994619	51995310	692	7.84327	2.67413	4.51899	Sly04g0245171	3kb-promoter	Solyc04g053140
SLmic1.0_ch03	48713675	48714568	894	23.0691	4.45689	18.6459	Sly03g0209471	3kb-promoter	Solyc03g083900
SLmic1.0_ch02	44206145	44206505	361	4.45698	2.12559	1.6043	Sly02g0334721	3kb-promoter	Solyc02g078720
SLmic1.0_ch09	5901614	5901988	375	9.29694	2.87984	5.82336	Sly09g0083791	3kb-promoter	Solyc09g014250
SLmic1.0_ch08	59663422	59663897	476	13.0285	3.35981	9.23294	Sly08g0280761	3kb-promoter	Solyc08g078340
SLmic1.0_ch11	1351290	1351854	565	7.37975	2.60557	4.10758	Sly11g0288481	3kb-promoter	Solyc11g006720
SLmic1.0_ch03	3219708	3220230	523	10.3163	3.01697	6.74722	Sly03g0195221	3kb-promoter	Solyc03g025830
SLmic1.0_ch08	61186391	61187005	615	10.8404	3.08554	7.22559	Sly08g0283021	3kb-promoter	Solyc08g080370
SLmic1.0_ch02	31877043	31877387	345	10.3163	3.01697	6.74722	Sly02g0321321	3kb-promoter	Solyc02g036430
SLmic1.0_ch03	61221762	61222446	685	17.184	3.83978	13.0969	Sly03g0221851	1kb-terminator
SLmic1.0_ch10	24283	24615	333	8.80211	2.81127	5.37731	Sly10g0161751	3kb-promoter	Solyc10g005010
SLmic1.0_ch03	61061349	61062092	744	10.8404	3.08554	7.22559	Sly03g0221691	3kb-promoter	Solyc03g116870
SLmic1.0_ch01	77397740	77398808	1069	11.9165	3.22267	8.21047	Sly01g0024741	3kb-promoter	Solyc01g086880
SLmic1.0_ch00	13649980	13650343	364	87.8695	2.18998	81.8081	Sly00g0387931	3kb-promoter	Solyc11g021190
SLmic1.0_ch03	61619736	61620128	393	10.2821	2.89703	6.74722	Sly03g0222381	1kb-terminator	Solyc03g117550
SLmic1.0_ch08	337743	338274	532	7.37975	2.60557	4.10758	Sly08g0259721	3kb-promoter	Solyc08g005440
SLmic1.0_ch03	61705020	61705396	377	8.80211	2.81127	5.37731	Sly03g0222571	ORF	Solyc03g117720
SLmic1.0_ch02	52832114	52832478	365	5.63769	2.3313	2.58836	Sly02g0346931	3kb-promoter	Solyc02g090380
SLmic1.0_ch03	61243561	61243920	360	4.83794	2.19416	1.91646	Sly03g0221881	3kb-promoter	Solyc03g117050
SLmic1.0_ch03	61811806	61812368	563	7.37975	2.60557	4.10758	Sly03g0222721	ORF	Solyc03g117870
SLmic1.0_ch09	67558842	67559778	937	9.29694	2.87984	5.82336	Sly09g0102361	3kb-promoter	Solyc09g091260
SLmic1.0_ch07	65162636	65163048	413	4.83794	2.19416	1.91646	Sly07g0127591	3kb-promoter	Solyc07g056570
SLmic1.0_ch10	62416991	62417408	418	12.4681	3.29124	8.71611	Sly10g0185361	3kb-promoter	Solyc10g080770
SLmic1.0_ch10	61213651	61214019	369	11.3739	3.15411	7.7126	Sly10g0183611	3kb-promoter	Solyc10g079150
SLmic1.0_ch03	62253823	62254314	492	11.6585	2.98141	7.99332	Sly03g0223341	ORF	Solyc03g118470
SLmic1.0_ch03	62279976	62280953	978	16.6198	3.73193	12.5725	Sly03g0223381	1kb-terminator	Solyc03g118510
SLmic1.0_ch03	62517751	62518274	524	7.84327	2.67413	4.51899	Sly03g0223711	1kb-terminator	Solyc03g118770
SLmic1.0_ch01	77771834	77772656	823	24.4519	4.59402	19.9588	Sly01g0025181	3kb-promoter	Solyc01g087240
SLmic1.0_ch11	53389190	53389570	381	17.8092	3.90835	13.6851	Sly11g0308521	3kb-promoter	Solyc11g066900
SLmic1.0_ch04	62895781	62896354	574	10.8404	3.08554	7.22559	Sly04g0255351	3kb-promoter	Solyc04g079430
SLmic1.0_ch03	62864173	62864921	749	5.63769	2.3313	2.58836	Sly03g0224251	1kb-terminator	Solyc03g119290
SLmic1.0_ch03	57236	57597	362	5.87615	2.30193	2.82017	Sly03g0191071	3kb-promoter	Solyc03g005060
SLmic1.0_ch03	60563142	60563942	801	19.0817	4.04548	14.8822	Sly03g0220941	3kb-promoter	Solyc03g116170
SLmic1.0_ch03	63106348	63106783	436	5.7901	2.25754	2.73606	Sly03g0224631	ORF	Solyc03g119610
SLmic1.0_ch03	63310171	63310653	483	9.80174	2.9484	6.27963	Sly03g0224871	1kb-terminator	Solyc03g119820
SLmic1.0_ch12	1080031	1080544	514	7.84327	2.67413	4.51899	Sly12g0050241	3kb-promoter	Solyc12g006500
SLmic1.0_ch05	2450078	2450727	650	14.175	3.49694	10.2976	Sly05g0136681	3kb-promoter	Solyc05g008000
SLmic1.0_ch03	62253823	62254314	492	11.6585	2.98141	7.99332	Sly03g0223341	3kb-promoter	Solyc03g118470
SLmic1.0_ch01	94143714	94144067	354	8.86932	2.75384	5.44265	Sly01g0048201	3kb-promoter	Solyc01g112070
SLmic1.0_ch06	36298930	36299467	538	24.4519	4.59402	19.9588	Sly06g0367931	3kb-promoter	Solyc06g063240
SLmic1.0_ch03	59525173	59525622	450	8.80211	2.81127	5.37731	Sly03g0219321	3kb-promoter	Solyc03g114730
SLmic1.0_ch02	45728338	45728760	423	11.9165	3.22267	8.21047	Sly02g0336881	3kb-promoter	Solyc02g080780
SLmic1.0_ch01	91037590	91038018	429	6.48576	2.46843	3.32046	Sly01g0043381	3kb-promoter	Solyc01g107650
SLmic1.0_ch03	63812421	63813159	739	8.31747	2.7427	4.94311	Sly03g0225621	ORF
SLmic1.0_ch08	59768797	59769177	381	9.29694	2.87984	5.82336	Sly08g0280881	3kb-promoter	Solyc08g078460
SLmic1.0_ch03	64003443	64003986	544	10.3163	3.01697	6.74722	Sly03g0225921	1kb-terminator
SLmic1.0_ch04	64489140	64489555	416	6.05584	2.39986	2.9471	Sly04g0257751	3kb-promoter	Solyc04g081560
SLmic1.0_ch11	2418270	2418619	350	4.45698	2.12559	1.6043	Sly11g0290011	3kb-promoter	Solyc11g008140
SLmic1.0_ch03	65081040	65082069	1030	20.1566	3.68482	15.9122	Sly03g0227411	1kb-terminator	Solyc03g122300
SLmic1.0_ch03	65081040	65082069	1030	20.1566	3.68482	15.9122	Sly03g0227421	1kb-terminator	Solyc03g122310
SLmic1.0_ch05	7716000	7716586	587	13.3174	3.20809	9.51869	Sly05g0142641	3kb-promoter	Solyc05g014000
SLmic1.0_ch03	65249370	65249722	353	7.86917	2.52273	4.544	Sly03g0227621	1kb-terminator	Solyc03g123490
SLmic1.0_ch04	90223	90873	651	13.0285	3.35981	9.23294	Sly04g0228371	ORF	Solyc04g005100
SLmic1.0_ch05	7717075	7717622	548	12.4681	3.29124	8.71611	Sly05g0142641	3kb-promoter	Solyc05g014000
SLmic1.0_ch04	90223	90873	651	13.0285	3.35981	9.23294	Sly04g0228371	1kb-terminator	Solyc04g005100
SLmic1.0_ch05	67029	67525	497	4.45698	2.12559	1.6043	Sly05g0133411	3kb-promoter	Solyc05g005040
SLmic1.0_ch04	212098	212506	409	6.05584	2.39986	2.9471	Sly04g0228541	1kb-terminator	Solyc04g005260
SLmic1.0_ch04	212098	212506	409	6.05584	2.39986	2.9471	Sly04g0228551	1kb-terminator	Solyc04g005270
SLmic1.0_ch04	64799009	64799555	547	7.84327	2.67413	4.51899	Sly04g0258301	3kb-promoter	Solyc04g082140
SLmic1.0_ch06	3103703	3104153	451	5.63769	2.3313	2.58836	Sly06g0355331	3kb-promoter	Solyc06g009190
SLmic1.0_ch06	32108219	32108721	503	19.7289	4.11405	15.4889	Sly06g0363111	3kb-promoter	Solyc06g051960
SLmic1.0_ch04	451698	452193	496	10.8404	3.08554	7.22559	Sly04g0228981	1kb-terminator	Solyc04g005660
SLmic1.0_ch04	451698	452193	496	10.8404	3.08554	7.22559	Sly04g0228981	ORF	Solyc04g005660
SLmic1.0_ch07	8057578	8058303	726	11.3739	3.15411	7.7126	Sly07g0111631	3kb-promoter	Solyc07g017600
SLmic1.0_ch04	500629	501128	500	21.0444	4.25119	16.7303	Sly04g0229071	ORF	Solyc04g005740
SLmic1.0_ch10	60470763	60471291	529	4.46861	1.57081	1.61585	Sly10g0182521	3kb-promoter	Solyc00g023470
SLmic1.0_ch10	60471825	60472228	404	6.89924	1.78981	3.70793	Sly10g0182521	3kb-promoter	Solyc00g023470
SLmic1.0_ch04	512215	512612	398	13.0285	3.35981	9.23294	Sly04g0229121	3kb-promoter	Solyc04g005770
SLmic1.0_ch04	512215	512612	398	13.0285	3.35981	9.23294	Sly04g0229091	1kb-terminator	Solyc04g005750
SLmic1.0_ch11	781387	781958	572	15.3547	3.63408	11.3938	Sly11g0287591	3kb-promoter	Solyc11g005940
SLmic1.0_ch04	526162	526570	409	11.3739	3.15411	7.7126	Sly04g0229141	ORF	Solyc04g005790
SLmic1.0_ch03	47533404	47533808	405	7.84327	2.67413	4.51899	Sly03g0208301	3kb-promoter	Solyc03g082830
SLmic1.0_ch02	37428933	37429274	342	7.05155	2.53238	3.82706	Sly02g0325631	3kb-promoter	Solyc02g065410
SLmic1.0_ch04	735952	736819	868	13.5975	3.42838	9.76019	Sly04g0229381	ORF	Solyc04g006970
SLmic1.0_ch05	5829913	5830282	370	10.3163	3.01697	6.74722	Sly05g0140851	3kb-promoter	Solyc05g012390
SLmic1.0_ch04	989990	990544	555	7.37975	2.60557	4.10758	Sly04g0229721	1kb-terminator	Solyc04g007230
SLmic1.0_ch03	61981763	61982371	609	28.367	4.35951	23.7045	Sly03g0222931	3kb-promoter	Solyc03g118080
SLmic1.0_ch01	83288630	83289069	440	6.61196	2.46574	3.44198	Sly01g0032001	3kb-promoter	Solyc01g096520
SLmic1.0_ch04	1436490	1436850	361	7.37975	2.60557	4.10758	Sly04g0230221	ORF	Solyc04g007690
SLmic1.0_ch01	72987075	72987671	597	10.2821	2.89703	6.74722	Sly01g0020311	3kb-promoter	Solyc01g067880
SLmic1.0_ch04	1465665	1466130	466	11.3739	3.15411	7.7126	Sly04g0230261	1kb-terminator	Solyc04g007730
SLmic1.0_ch01	72987075	72987671	597	10.2821	2.89703	6.74722	Sly01g0020321	3kb-promoter	Solyc01g067880
SLmic1.0_ch04	1713633	1713969	337	5.76659	2.33246	2.71466	Sly04g0230581	1kb-terminator	Solyc04g007990
SLmic1.0_ch04	2187820	2188406	587	6.48576	2.46843	3.32046	Sly04g0231251	ORF	Solyc04g008500
SLmic1.0_ch02	45554006	45554421	416	6.48576	2.46843	3.32046	Sly02g0336631	3kb-promoter	Solyc02g080530
SLmic1.0_ch04	3635358	3635893	536	7.84327	2.67413	4.51899	Sly04g0233271	1kb-terminator	Solyc04g010270
SLmic1.0_ch08	55555527	55556231	705	23.0691	4.45689	18.6459	Sly08g0276091	3kb-promoter	Solyc08g069040
SLmic1.0_ch10	39699262	39699588	327	6.92715	2.537	3.70793	Sly10g0174131	3kb-promoter	Solyc10g047110
SLmic1.0_ch10	61005571	61005896	326	9.80174	2.9484	6.27963	Sly10g0183331	3kb-promoter	Solyc10g078890
SLmic1.0_ch04	4739753	4740305	553	8.31747	2.7427	4.94311	Sly04g0234281	1kb-terminator	Solyc04g014360
SLmic1.0_ch04	4739753	4740305	553	8.31747	2.7427	4.94311	Sly04g0234281	ORF	Solyc04g014360
SLmic1.0_ch04	4855737	4856124	388	5.31418	2.1789	2.32559	Sly04g0234431	ORF	Solyc04g014500
SLmic1.0_ch04	5176630	5177223	594	6.18852	2.31695	3.07593	Sly04g0234801	1kb-terminator	Solyc04g014810
SLmic1.0_ch03	59222033	59222920	888	43.2191	5.82209	37.9778	Sly03g0218851	3kb-promoter	Solyc03g114330
SLmic1.0_ch02	39872074	39872557	484	4.23117	1.89618	1.44639	Sly02g0328651	3kb-promoter	Solyc02g069060
SLmic1.0_ch04	6019498	6019857	360	6.48576	2.46843	3.32046	Sly04g0235641	1kb-terminator
SLmic1.0_ch02	39855177	39855634	458	11.6983	2.80593	8.03267	Sly02g0328621	3kb-promoter	Solyc00g048510
SLmic1.0_ch04	11777342	11777673	332	7.46037	2.5272	4.18569	Sly04g0237311	ORF	Solyc04g040220
SLmic1.0_ch10	2657093	2657450	358	6.18852	2.31695	3.07593	Sly10g0165751	3kb-promoter	Solyc10g008490
SLmic1.0_ch04	59322077	59322507	431	5.7901	2.25754	2.73606	Sly04g0251211	3kb-promoter	Solyc04g074430
SLmic1.0_ch04	59323040	59323391	352	11.9165	3.22267	8.21047	Sly04g0251211	3kb-promoter	Solyc04g074430
SLmic1.0_ch04	59322077	59322507	431	5.7901	2.25754	2.73606	Sly04g0251211	3kb-promoter	Solyc04g074420
SLmic1.0_ch04	21223667	21224180	514	22.3875	4.38832	17.9995	Sly04g0239181	ORF	Solyc04g025740
SLmic1.0_ch04	59323040	59323391	352	11.9165	3.22267	8.21047	Sly04g0251211	3kb-promoter	Solyc04g074420
SLmic1.0_ch04	40167426	40167950	525	9.29694	2.87984	5.82336	Sly04g0241601	ORF	Solyc04g049190
SLmic1.0_ch08	60166650	60167279	630	18.4418	3.97692	14.279	Sly08g0281411	3kb-promoter	Solyc08g078990
SLmic1.0_ch01	78869955	78870739	785	7.37975	2.60557	4.10758	Sly01g0026601	3kb-promoter	Solyc00g127870
SLmic1.0_ch04	735952	736819	868	13.5975	3.42838	9.76019	Sly04g0229381	3kb-promoter	Solyc04g006970
SLmic1.0_ch09	68880837	68881227	391	10.8404	3.08554	7.22559	Sly09g0104671	3kb-promoter	Solyc09g098040
SLmic1.0_ch04	51161502	51161977	476	6.05584	2.39986	2.9471	Sly04g0244661	ORF	Solyc04g051690
SLmic1.0_ch04	51184729	51185332	604	7.84327	2.67413	4.51899	Sly04g0244701	ORF	Solyc04g051730
SLmic1.0_ch02	43813299	43813813	515	11.3739	3.15411	7.7126	Sly02g0334181	3kb-promoter	Solyc02g078240
SLmic1.0_ch06	41660919	41661496	578	11.9165	3.22267	8.21047	Sly06g0376101	3kb-promoter	Solyc06g073460
SLmic1.0_ch02	32649123	32649774	652	7.37975	2.60557	4.10758	Sly02g0321671	3kb-promoter	Solyc02g038710
SLmic1.0_ch02	42956406	42956886	481	15.9567	3.70265	11.9532	Sly02g0332881	3kb-promoter	Solyc02g077070
SLmic1.0_ch01	89633122	89633523	402	9.29694	2.87984	5.82336	Sly01g0041291	3kb-promoter	Solyc01g105680
SLmic1.0_ch02	54523042	54523588	547	13.6737	3.39817	9.8359	Sly02g0349241	3kb-promoter	Solyc02g092560
SLmic1.0_ch03	61032548	61033046	499	5.35982	2.26545	2.37066	Sly03g0221641	3kb-promoter	Solyc03g116830
SLmic1.0_ch01	65490561	65490915	355	6.61378	2.4359	3.44368	Sly01g0017001	3kb-promoter	Solyc01g059870
SLmic1.0_ch04	54175576	54176022	447	12.2534	3.08927	8.54349	Sly04g0246361	1kb-terminator	Solyc04g055260
SLmic1.0_ch07	59080741	59081180	440	15.5386	3.44572	11.575	Sly07g0121121	3kb-promoter	Solyc07g045480
SLmic1.0_ch04	54196819	54197926	1108	10.4108	2.6787	6.84041	Sly04g0246371	1kb-terminator	Solyc00g033460
SLmic1.0_ch04	54196819	54197926	1108	10.4108	2.6787	6.84041	Sly04g0246371	ORF	Solyc00g033460
SLmic1.0_ch04	55351260	55351611	352	6.05584	2.39986	2.9471	Sly04g0247281	1kb-terminator
SLmic1.0_ch04	55445360	55445684	325	6.92715	2.537	3.70793	Sly04g0247371	1kb-terminator
SLmic1.0_ch02	46147207	46147797	591	4.63464	2.09572	1.77606	Sly02g0337401	3kb-promoter	Solyc02g081330
SLmic1.0_ch04	55904778	55905221	444	10.8587	3.01001	7.24291	Sly04g0247781	ORF
SLmic1.0_ch07	55930065	55930657	593	11.3739	3.15411	7.7126	Sly07g0118961	3kb-promoter	Solyc07g042390
SLmic1.0_ch04	56281472	56282254	783	8.80211	2.81127	5.37731	Sly04g0248161	ORF
SLmic1.0_ch09	66554570	66555129	560	20.3831	4.18262	16.1062	Sly09g0100811	3kb-promoter	Solyc09g089940
SLmic1.0_ch04	56961704	56962453	750	8.82843	2.71211	5.40295	Sly04g0248721	1kb-terminator
SLmic1.0_ch05	1672558	1672911	354	11.3739	3.15411	7.7126	Sly05g0135651	3kb-promoter	Solyc05g007060
SLmic1.0_ch04	57946672	57947255	584	13.0285	3.35981	9.23294	Sly04g0249691	1kb-terminator
SLmic1.0_ch08	61817876	61818219	344	8.80211	2.81127	5.37731	Sly08g0284111	3kb-promoter	Solyc08g081190
SLmic1.0_ch04	58580473	58580896	424	15.3547	3.63408	11.3938	Sly04g0250511	ORF
SLmic1.0_ch04	58746208	58746742	535	14.7608	3.56551	10.843	Sly04g0250681	1kb-terminator	Solyc04g072910
SLmic1.0_ch09	1423409	1423834	426	4.83794	2.19416	1.91646	Sly09g0078931	3kb-promoter	Solyc09g007770
SLmic1.0_ch03	2002624	2003201	578	9.29694	2.87984	5.82336	Sly03g0193741	3kb-promoter	Solyc03g007440
SLmic1.0_ch04	59309963	59310599	637	9.80174	2.9484	6.27963	Sly04g0251201	1kb-terminator
SLmic1.0_ch06	36361749	36362092	344	8.76331	2.6374	5.37731	Sly06g0367991	3kb-promoter	Solyc06g063300
SLmic1.0_ch08	57936571	57937025	455	10.6322	3.04238	7.05878	Sly08g0278841	3kb-promoter	Solyc08g076480
SLmic1.0_ch04	53798919	53799350	432	18.4418	3.97692	14.279	Sly04g0246091	3kb-promoter	Solyc04g054990
SLmic1.0_ch10	61583535	61584047	513	17.184	3.83978	13.0969	Sly10g0184141	3kb-promoter	Solyc10g079630
SLmic1.0_ch04	59323040	59323391	352	11.9165	3.22267	8.21047	Sly04g0251221	1kb-terminator	Solyc04g074440
SLmic1.0_ch03	2306743	2307684	942	32.4952	5.34827	27.6513	Sly03g0194091	3kb-promoter	Solyc03g007760
SLmic1.0_ch04	59507235	59507788	554	11.3739	3.15411	7.7126	Sly04g0251421	ORF	Solyc04g074700
SLmic1.0_ch12	64271087	64271556	470	6.92715	2.537	3.70793	Sly12g0069021	3kb-promoter	Solyc12g055810
SLmic1.0_ch04	59867210	59867553	344	6.05584	2.39986	2.9471	Sly04g0251771	1kb-terminator	Solyc04g076010
SLmic1.0_ch03	61221762	61222446	685	17.184	3.83978	13.0969	Sly03g0221861	3kb-promoter	Solyc03g117030
SLmic1.0_ch04	60001494	60001910	417	6.92715	2.537	3.70793	Sly04g0251901	1kb-terminator	Solyc04g076130
SLmic1.0_ch06	42150970	42151510	541	6.48576	2.46843	3.32046	Sly06g0376761	3kb-promoter	Solyc06g074030
SLmic1.0_ch02	44079691	44080112	422	15.4039	3.38276	11.4421	Sly02g0334591	3kb-promoter	Solyc02g078600
SLmic1.0_ch04	60579746	60580161	416	14.175	3.49694	10.2976	Sly04g0252511	ORF
SLmic1.0_ch04	60652156	60652770	615	8.31747	2.7427	4.94311	Sly04g0252581	ORF
SLmic1.0_ch06	31983963	31984674	712	9.29694	2.87984	5.82336	Sly06g0362961	3kb-promoter	Solyc06g051830
SLmic1.0_ch01	92334595	92335228	634	7.84327	2.67413	4.51899	Sly01g0045281	3kb-promoter	Solyc01g109430
SLmic1.0_ch02	52278145	52279245	1101	23.7572	4.52546	19.3004	Sly02g0346191	3kb-promoter	Solyc02g089630
SLmic1.0_ch03	65204807	65205221	415	7.84327	2.67413	4.51899	Sly03g0227541	3kb-promoter	Solyc03g123420
SLmic1.0_ch04	61422017	61422356	340	8.80211	2.81127	5.37731	Sly04g0253361	1kb-terminator
SLmic1.0_ch04	64779913	64780327	415	4.96821	2.19917	2.0437	Sly04g0258261	3kb-promoter	Solyc04g082120
SLmic1.0_ch04	61965110	61965659	550	27.2934	4.86829	22.6645	Sly04g0254111	ORF	Solyc04g078300
SLmic1.0_ch08	57448608	57449091	484	8.33473	2.614	4.95975	Sly08g0278191	3kb-promoter	Solyc08g075920
SLmic1.0_ch04	61993075	61993493	419	7.42967	2.43763	4.15676	Sly04g0254141	1kb-terminator
SLmic1.0_ch06	35730432	35730940	509	7.84327	2.67413	4.51899	Sly06g0367051	3kb-promoter	Solyc06g062400
SLmic1.0_ch04	62144420	62145071	652	17.8512	3.86521	13.7263	Sly04g0254361	1kb-terminator	Solyc04g078530
SLmic1.0_ch04	62144420	62145071	652	17.8512	3.86521	13.7263	Sly04g0254351	1kb-terminator	Solyc04g078520
SLmic1.0_ch04	62293585	62294015	431	6.48576	2.46843	3.32046	Sly04g0254501	1kb-terminator	Solyc04g078690
SLmic1.0_ch01	82316355	82316750	396	5.23162	2.26273	2.24395	Sly01g0030741	3kb-promoter	Solyc01g095430
SLmic1.0_ch04	4020249	4020697	449	4.83794	2.19416	1.91646	Sly04g0233611	3kb-promoter	Solyc04g011520
SLmic1.0_ch03	59095308	59095764	457	6.05584	2.39986	2.9471	Sly03g0218701	3kb-promoter	Solyc03g114210
SLmic1.0_ch04	62495341	62495849	509	13.9794	3.3285	10.1386	Sly04g0254741	ORF	Solyc04g078900
SLmic1.0_ch04	62495341	62495849	509	13.9794	3.3285	10.1386	Sly04g0254741	1kb-terminator	Solyc04g078900
SLmic1.0_ch04	62447496	62448055	560	12.4681	3.29124	8.71611	Sly04g0254711	3kb-promoter	Solyc04g078870
SLmic1.0_ch04	62642976	62643656	681	11.9165	3.22267	8.21047	Sly04g0255011	3kb-promoter	Solyc04g079120
SLmic1.0_ch09	4207234	4207611	378	7.84327	2.67413	4.51899	Sly09g0082131	3kb-promoter	Solyc09g010780
SLmic1.0_ch03	64818998	64819441	444	10.8404	3.08554	7.22559	Sly03g0227031	3kb-promoter	Solyc03g121880
SLmic1.0_ch02	41404223	41404547	325	5.63769	2.3313	2.58836	Sly02g0330811	3kb-promoter	Solyc02g071120
SLmic1.0_ch10	58996472	58996839	368	5.63769	2.3313	2.58836	Sly10g0181131	3kb-promoter	Solyc10g074880
SLmic1.0_ch04	62946226	62946765	540	9.29694	2.87984	5.82336	Sly04g0255481	1kb-terminator	Solyc04g079570
SLmic1.0_ch04	62957665	62958140	476	9.80174	2.9484	6.27963	Sly04g0255491	ORF	Solyc04g083160
SLmic1.0_ch12	69395422	69395992	571	32.4952	5.34827	27.6513	Sly12g0076271	3kb-promoter	Solyc12g099890
SLmic1.0_ch02	46147207	46147797	591	4.63464	2.09572	1.77606	Sly02g0337391	3kb-promoter	Solyc02g081320
SLmic1.0_ch10	62248569	62249223	655	12.4681	3.29124	8.71611	Sly10g0185091	3kb-promoter	Solyc10g080550
SLmic1.0_ch04	63083343	63083845	503	13.0285	3.35981	9.23294	Sly04g0255741	ORF	Solyc04g079820
SLmic1.0_ch04	62517761	62518109	349	6.92715	2.537	3.70793	Sly04g0254801	3kb-promoter	Solyc04g078950
SLmic1.0_ch12	11453869	11454273	405	11.9165	3.22267	8.21047	Sly12g0058061	3kb-promoter	Solyc12g019700
SLmic1.0_ch07	66402782	66403235	454	9.80174	2.9484	6.27963	Sly07g0129371	3kb-promoter	Solyc07g063100
SLmic1.0_ch04	63285435	63285885	451	11.0945	2.88083	7.47608	Sly04g0255981	1kb-terminator	Solyc04g080050
SLmic1.0_ch04	63342700	63343382	683	7.19185	2.50085	3.96645	Sly04g0256071	1kb-terminator	Solyc04g080140
SLmic1.0_ch02	41404223	41404547	325	5.63769	2.3313	2.58836	Sly02g0330801	3kb-promoter	Solyc02g071110
SLmic1.0_ch04	63868417	63869063	647	17.184	3.83978	13.0969	Sly04g0256901	ORF	Solyc04g080820
SLmic1.0_ch02	41402167	41402616	450	7.37975	2.60557	4.10758	Sly02g0330801	3kb-promoter	Solyc02g071110
SLmic1.0_ch02	41348922	41349435	514	23.0691	4.45689	18.6459	Sly02g0330741	3kb-promoter	Solyc02g071050
SLmic1.0_ch04	64259614	64259987	374	9.80174	2.9484	6.27963	Sly04g0257371	1kb-terminator	Solyc04g081260
SLmic1.0_ch04	64264564	64265002	439	8.80211	2.81127	5.37731	Sly04g0257381	1kb-terminator	Solyc04g081270
SLmic1.0_ch07	3461517	3461882	366	6.05584	2.39986	2.9471	Sly07g0109361	3kb-promoter	Solyc07g008440
SLmic1.0_ch04	64422063	64423105	1043	14.014	3.41985	10.1731	Sly04g0257651	1kb-terminator	Solyc04g081500
SLmic1.0_ch01	90749405	90750126	722	15.9567	3.70265	11.9532	Sly01g0042951	3kb-promoter	Solyc01g107200
SLmic1.0_ch07	809616	809970	355	9.80174	2.9484	6.27963	Sly07g0106351	3kb-promoter	Solyc07g005860
SLmic1.0_ch12	67755559	67755895	337	12.4681	3.29124	8.71611	Sly12g0073411	3kb-promoter	Solyc12g096200
SLmic1.0_ch04	64563184	64563581	398	7.37975	2.60557	4.10758	Sly04g0257841	1kb-terminator	Solyc04g081760
SLmic1.0_ch03	57680031	57681083	1053	8.80211	2.81127	5.37731	Sly03g0216721	3kb-promoter	Solyc03g112390
SLmic1.0_ch04	64611615	64612192	578	19.0817	4.04548	14.8822	Sly04g0257961	1kb-terminator	Solyc04g081870
SLmic1.0_ch03	62547532	62548016	485	17.8092	3.90835	13.6851	Sly03g0223761	3kb-promoter	Solyc03g118820
SLmic1.0_ch11	5388107	5388457	351	11.9165	3.22267	8.21047	Sly11g0293771	3kb-promoter	Solyc11g012460
SLmic1.0_ch02	40127426	40127909	484	10.3163	3.01697	6.74722	Sly02g0329031	3kb-promoter	Solyc02g069370
SLmic1.0_ch08	46440262	46441109	848	10.3163	3.01697	6.74722	Sly08g0270381	3kb-promoter	Solyc08g061560
SLmic1.0_ch04	64960412	64961224	813	29.0404	4.93247	24.3429	Sly04g0258601	1kb-terminator	Solyc04g082430
SLmic1.0_ch09	58167494	58167974	481	12.0091	3.1988	8.30155	Sly09g0093731	3kb-promoter	Solyc09g064520
SLmic1.0_ch09	69096531	69096913	383	8.33473	2.614	4.95975	Sly09g0104941	3kb-promoter	Solyc09g098290
SLmic1.0_ch04	64977432	64977939	508	9.80174	2.9484	6.27963	Sly04g0258621	1kb-terminator
SLmic1.0_ch02	45926882	45927215	334	4.96821	2.19917	2.0437	Sly02g0337131	3kb-promoter	Solyc02g081040
SLmic1.0_ch05	1893612	1893999	388	9.30374	2.77375	5.82952	Sly05g0135911	3kb-promoter	Solyc05g007230
SLmic1.0_ch01	80503869	80504408	540	17.184	3.83978	13.0969	Sly01g0028311	3kb-promoter	Solyc01g091230
SLmic1.0_ch06	44667645	44668633	989	15.3547	3.63408	11.3938	Sly06g0380531	3kb-promoter	Solyc06g082610
SLmic1.0_ch06	37060253	37060857	605	8.31747	2.7427	4.94311	Sly06g0368951	3kb-promoter	Solyc06g065260
SLmic1.0_ch03	60762858	60763632	775	7.84327	2.67413	4.51899	Sly03g0221141	3kb-promoter	Solyc03g116360
SLmic1.0_ch02	53275052	53275489	438	15.3547	3.63408	11.3938	Sly02g0347481	3kb-promoter	Solyc02g090900
SLmic1.0_ch05	366626	367443	818	15.3547	3.63408	11.3938	Sly05g0133901	ORF
SLmic1.0_ch08	61300205	61301688	1484	12.4681	3.29124	8.71611	Sly08g0283181	3kb-promoter	Solyc08g080500
SLmic1.0_ch06	34802066	34802529	464	6.48576	2.46843	3.32046	Sly06g0365811	3kb-promoter	Solyc06g060400
SLmic1.0_ch02	38278935	38279277	343	11.3739	3.15411	7.7126	Sly02g0326591	3kb-promoter	Solyc02g067250
SLmic1.0_ch00	11493069	11493562	494	5.63769	2.3313	2.58836	Sly00g0386661	3kb-promoter	Solyc09g015850
SLmic1.0_ch05	616278	616650	373	19.2403	3.78384	15.0389	Sly05g0134241	3kb-promoter	Solyc05g005790
SLmic1.0_ch03	59874868	59875216	349	6.48576	2.46843	3.32046	Sly03g0219891	3kb-promoter	Solyc03g115160
SLmic1.0_ch04	1344175	1344551	377	6.92715	2.537	3.70793	Sly04g0230111	3kb-promoter	Solyc04g007600
SLmic1.0_ch05	723780	724430	651	10.3163	3.01697	6.74722	Sly05g0134441	1kb-terminator	Solyc05g005950
SLmic1.0_ch05	767998	768817	820	37.967	5.82824	32.9	Sly05g0134511	1kb-terminator	Solyc05g006020
SLmic1.0_ch07	3403231	3404054	824	13.5975	3.42838	9.76019	Sly07g0109311	3kb-promoter	Solyc07g008430
SLmic1.0_ch05	1150731	1151297	567	15.9567	3.70265	11.9532	Sly05g0135011	1kb-terminator	Solyc05g006510
SLmic1.0_ch07	3402128	3402885	758	17.184	3.83978	13.0969	Sly07g0109311	3kb-promoter	Solyc07g008430
SLmic1.0_ch07	68109344	68109701	358	5.23162	2.26273	2.24395	Sly07g0132291	3kb-promoter	Solyc07g065670
SLmic1.0_ch05	1541545	1541871	327	5.63769	2.3313	2.58836	Sly05g0135481	1kb-terminator	Solyc05g006920
SLmic1.0_ch10	2573329	2573888	560	13.5975	3.42838	9.76019	Sly10g0165641	3kb-promoter	Solyc10g008400
SLmic1.0_ch05	1583079	1583551	473	5.63769	2.3313	2.58836	Sly05g0135541	1kb-terminator	Solyc05g006980
SLmic1.0_ch12	4828108	4828595	488	13.0285	3.35981	9.23294	Sly12g0055071	3kb-promoter	Solyc12g013800
SLmic1.0_ch01	80944851	80945732	882	26.5737	4.79973	21.9805	Sly01g0028911	3kb-promoter	Solyc01g091770
SLmic1.0_ch04	4108468	4108961	494	14.175	3.49694	10.2976	Sly04g0233701	3kb-promoter	Solyc04g011610
SLmic1.0_ch05	1822870	1823230	361	6.92715	2.537	3.70793	Sly05g0135841	1kb-terminator	Solyc05g007180
SLmic1.0_ch09	67761218	67761678	461	10.3163	3.01697	6.74722	Sly09g0102771	3kb-promoter	Solyc09g091480
SLmic1.0_ch03	62560946	62561385	440	12.4681	3.29124	8.71611	Sly03g0223781	3kb-promoter	Solyc03g118840
SLmic1.0_ch01	92258928	92259300	373	6.48576	2.46843	3.32046	Sly01g0045171	3kb-promoter	Solyc01g109340
SLmic1.0_ch05	2339851	2340700	850	12.3448	3.14359	8.63413	Sly05g0136561	1kb-terminator	Solyc05g007880
SLmic1.0_ch03	51460480	51461081	602	8.31747	2.7427	4.94311	Sly03g0211111	3kb-promoter	Solyc03g095450
SLmic1.0_ch05	5980905	5981248	344	11.3739	3.15411	7.7126	Sly05g0141051	3kb-promoter	Solyc05g012560
SLmic1.0_ch02	41478188	41478804	617	7.01438	2.35808	3.79384	Sly02g0330881	3kb-promoter	Solyc02g071180
SLmic1.0_ch04	5183385	5184152	768	6.48576	2.46843	3.32046	Sly04g0234811	3kb-promoter	Solyc04g014820
SLmic1.0_ch05	2541246	2541978	733	14.7608	3.56551	10.843	Sly05g0136761	1kb-terminator	Solyc05g008090
SLmic1.0_ch02	38929479	38929845	367	7.37975	2.60557	4.10758	Sly02g0327491	3kb-promoter	Solyc02g068040
SLmic1.0_ch07	2102635	2103112	478	6.48576	2.46843	3.32046	Sly07g0107871	3kb-promoter	Solyc07g007270
SLmic1.0_ch08	56722548	56722962	415	10.3163	3.01697	6.74722	Sly08g0277321	3kb-promoter	Solyc08g075120
SLmic1.0_ch10	65904539	65905072	534	7.19699	2.44494	3.97135	Sly10g0190871	3kb-promoter	Solyc10g086660
SLmic1.0_ch03	4599041	4599406	366	4.83794	2.19416	1.91646	Sly03g0196301	3kb-promoter	Solyc03g031770
SLmic1.0_ch05	3261166	3261624	459	11.2218	2.97045	7.60159	Sly05g0137851	ORF
SLmic1.0_ch09	69176468	69177033	566	8.31747	2.7427	4.94311	Sly09g0105111	3kb-promoter	Solyc09g098440
SLmic1.0_ch03	60780514	60781166	653	7.37975	2.60557	4.10758	Sly03g0221151	3kb-promoter	Solyc03g116370
SLmic1.0_ch04	51273300	51273833	534	11.9165	3.22267	8.21047	Sly04g0244771	3kb-promoter	Solyc04g051820
SLmic1.0_ch05	67959722	67960326	605	11.9165	3.22267	8.21047	Sly05g0160721	3kb-promoter	Solyc05g055630
SLmic1.0_ch05	3694833	3695241	409	9.80174	2.9484	6.27963	Sly05g0138301	ORF
SLmic1.0_ch05	3960379	3960879	501	7.37975	2.60557	4.10758	Sly05g0138531	ORF
SLmic1.0_ch04	54180425	54182243	1819	13.2526	2.96522	9.45439	Sly04g0246361	3kb-promoter	Solyc04g055260
SLmic1.0_ch05	4077660	4078734	1075	7.37975	2.60557	4.10758	Sly05g0138651	1kb-terminator
SLmic1.0_ch11	3242985	3244379	1395	17.184	3.83978	13.0969	Sly11g0291101	3kb-promoter	Solyc11g010110
SLmic1.0_ch02	38823088	38823684	597	11.9165	3.22267	8.21047	Sly02g0327321	3kb-promoter	Solyc02g067890
SLmic1.0_ch12	69395422	69395992	571	32.4952	5.34827	27.6513	Sly12g0076281	3kb-promoter	Solyc12g099900
SLmic1.0_ch01	215474	215798	325	8.31747	2.7427	4.94311	Sly01g0000291	3kb-promoter	Solyc01g005270
SLmic1.0_ch05	5230014	5230421	408	6.92715	2.537	3.70793	Sly05g0140081	1kb-terminator
SLmic1.0_ch04	63990873	63991410	538	13.0285	3.35981	9.23294	Sly04g0257051	3kb-promoter	Solyc04g080950
SLmic1.0_ch03	60985227	60985814	588	5.23162	2.26273	2.24395	Sly03g0221571	3kb-promoter	Solyc03g116770
SLmic1.0_ch01	79016358	79017131	774	41.2064	6.10251	36.0326	Sly01g0026761	3kb-promoter	Solyc01g088660
SLmic1.0_ch11	1485954	1486319	366	10.6291	2.92877	7.05579	Sly11g0288761	3kb-promoter	Solyc11g006960
SLmic1.0_ch07	67318536	67318903	368	18.4418	3.97692	14.279	Sly07g0130871	3kb-promoter	Solyc07g064400
SLmic1.0_ch07	67318536	67318903	368	18.4418	3.97692	14.279	Sly07g0130881	3kb-promoter	Solyc07g064400
SLmic1.0_ch03	58118124	58118472	349	5.63769	2.3313	2.58836	Sly03g0217311	3kb-promoter	Solyc03g112950
SLmic1.0_ch09	66608414	66608942	529	11.9165	3.22267	8.21047	Sly09g0100921	3kb-promoter	Solyc09g090060
SLmic1.0_ch05	7000806	7001313	508	17.184	3.83978	13.0969	Sly05g0142121	1kb-terminator	Solyc05g013540
SLmic1.0_ch04	90223	90873	651	13.0285	3.35981	9.23294	Sly04g0228391	3kb-promoter	Solyc04g005120
SLmic1.0_ch08	61806485	61807222	738	6.48576	2.46843	3.32046	Sly08g0284101	3kb-promoter	Solyc08g081180
SLmic1.0_ch02	40432600	40433059	460	8.31747	2.7427	4.94311	Sly02g0329441	3kb-promoter	Solyc02g069780
SLmic1.0_ch06	43030362	43030890	529	7.37975	2.60557	4.10758	Sly06g0378031	3kb-promoter	Solyc06g075160
SLmic1.0_ch11	5264350	5264795	446	11.3739	3.15411	7.7126	Sly11g0293631	3kb-promoter	Solyc11g012320
SLmic1.0_ch09	68109453	68109820	368	8.80211	2.81127	5.37731	Sly09g0103241	3kb-promoter	Solyc09g091890
SLmic1.0_ch08	59347973	59348492	520	15.9567	3.70265	11.9532	Sly08g0280371	3kb-promoter	Solyc08g077950
SLmic1.0_ch12	2439254	2439988	735	6.05584	2.39986	2.9471	Sly12g0052071	3kb-promoter	Solyc12g009060
SLmic1.0_ch07	64450653	64451109	457	9.29694	2.87984	5.82336	Sly07g0126671	3kb-promoter	Solyc07g055710
SLmic1.0_ch05	59580389	59580907	519	15.9567	3.70265	11.9532	Sly05g0152671	ORF
SLmic1.0_ch02	53200815	53201340	526	9.29694	2.87984	5.82336	Sly02g0347411	3kb-promoter	Solyc02g090820
SLmic1.0_ch02	44079691	44080112	422	15.4039	3.38276	11.4421	Sly02g0334601	3kb-promoter	Solyc02g078610
SLmic1.0_ch03	59630274	59630882	609	7.67704	2.1371	4.39857	Sly03g0219461	3kb-promoter	Solyc03g114850
SLmic1.0_ch05	63917259	63917667	409	8.33473	2.614	4.95975	Sly05g0155401	1kb-terminator	Solyc05g050970
SLmic1.0_ch05	64178248	64178611	364	8.31747	2.7427	4.94311	Sly05g0155671	ORF	Solyc05g051180
SLmic1.0_ch03	59628189	59629946	1758	11.5939	3.11634	7.92923	Sly03g0219461	3kb-promoter	Solyc03g114850
SLmic1.0_ch05	64461201	64461609	409	8.31747	2.7427	4.94311	Sly05g0155961	1kb-terminator	Solyc05g051410
SLmic1.0_ch05	5446367	5446926	560	8.31747	2.7427	4.94311	Sly05g0140391	3kb-promoter	Solyc05g012040
SLmic1.0_ch10	60624107	60624670	564	25.8386	4.49964	21.2991	Sly10g0182741	3kb-promoter	Solyc10g078340
SLmic1.0_ch05	64886195	64886679	485	10.3163	3.01697	6.74722	Sly05g0156351	ORF
SLmic1.0_ch03	8443935	8444292	358	6.48576	2.46843	3.32046	Sly03g0199111	3kb-promoter	Solyc03g044150
SLmic1.0_ch05	65146299	65147076	778	9.48881	2.46485	6.01174	Sly05g0156751	1kb-terminator
SLmic1.0_ch01	78256178	78256848	671	17.184	3.83978	13.0969	Sly01g0025761	3kb-promoter	Solyc01g087740
SLmic1.0_ch05	65543717	65544116	400	9.29694	2.87984	5.82336	Sly05g0157291	ORF
SLmic1.0_ch05	65554691	65555956	1266	6.48576	2.46843	3.32046	Sly05g0157311	1kb-terminator	Solyc05g052550
SLmic1.0_ch12	66540973	66541350	378	8.80211	2.81127	5.37731	Sly12g0071731	3kb-promoter	Solyc12g088760
SLmic1.0_ch05	65619638	65620177	540	12.4681	3.29124	8.71611	Sly05g0157381	1kb-terminator
SLmic1.0_ch01	72524313	72524647	335	8.80211	2.81127	5.37731	Sly01g0020001	3kb-promoter	Solyc01g067590
SLmic1.0_ch09	68284803	68285253	451	21.0444	4.25119	16.7303	Sly09g0103511	3kb-promoter	Solyc09g092130
SLmic1.0_ch12	65521283	65521803	521	6.05584	2.39986	2.9471	Sly12g0070421	3kb-promoter	Solyc12g056930
SLmic1.0_ch05	66556010	66556624	615	8.80211	2.81127	5.37731	Sly05g0158661	1kb-terminator
SLmic1.0_ch03	63615487	63615846	360	6.92715	2.537	3.70793	Sly03g0225341	3kb-promoter	Solyc03g120250
SLmic1.0_ch05	66666741	66667231	491	20.3251	3.921	16.0803	Sly05g0158781	1kb-terminator
SLmic1.0_ch05	66905170	66905906	737	32.4952	5.34827	27.6513	Sly05g0159111	1kb-terminator
SLmic1.0_ch02	53063765	53064111	347	8.80211	2.81127	5.37731	Sly02g0347211	3kb-promoter	Solyc02g090620
SLmic1.0_ch05	66916125	66916523	399	16.5665	3.77121	12.5204	Sly05g0159131	ORF
SLmic1.0_ch10	61265893	61266262	370	6.5302	2.31216	3.36452	Sly10g0183701	3kb-promoter	Solyc10g079240
SLmic1.0_ch03	47781674	47782660	987	16.5665	3.77121	12.5204	Sly03g0208611	3kb-promoter	Solyc03g083100
SLmic1.0_ch12	5170598	5171124	527	13.7531	3.21075	9.91381	Sly12g0055451	3kb-promoter	Solyc12g014130
SLmic1.0_ch05	67050103	67050488	386	6.48576	2.46843	3.32046	Sly05g0159321	ORF
SLmic1.0_ch02	50949367	50950177	811	14.7608	3.56551	10.843	Sly02g0344261	3kb-promoter	Solyc02g087760
SLmic1.0_ch02	53749733	53750075	343	10.3163	3.01697	6.74722	Sly02g0348221	3kb-promoter	Solyc02g091590
SLmic1.0_ch11	53389190	53389570	381	17.8092	3.90835	13.6851	Sly11g0308531	3kb-promoter	Solyc11g066910
SLmic1.0_ch05	67342203	67342772	570	10.1723	2.80941	6.64538	Sly05g0159771	1kb-terminator
SLmic1.0_ch05	67349577	67350346	770	23.0691	4.45689	18.6459	Sly05g0159781	1kb-terminator
SLmic1.0_ch09	880048	880439	392	7.84327	2.67413	4.51899	Sly09g0078231	3kb-promoter	Solyc09g007120
SLmic1.0_ch04	2728716	2729296	581	9.80174	2.9484	6.27963	Sly04g0231991	3kb-promoter	Solyc04g009180
SLmic1.0_ch02	39054508	39055014	507	9.29694	2.87984	5.82336	Sly02g0327681	3kb-promoter	Solyc02g068200
SLmic1.0_ch05	67813884	67814671	788	5.63769	2.3313	2.58836	Sly05g0160461	ORF	Solyc05g055400
SLmic1.0_ch05	67813884	67814671	788	5.63769	2.3313	2.58836	Sly05g0160451	1kb-terminator	Solyc05g055390
SLmic1.0_ch05	67813884	67814671	788	5.63769	2.3313	2.58836	Sly05g0160461	1kb-terminator	Solyc05g055400
SLmic1.0_ch05	2024791	2025286	496	21.7125	4.31975	17.3635	Sly05g0136081	3kb-promoter	Solyc05g007420
SLmic1.0_ch05	68171865	68172331	467	9.80174	2.9484	6.27963	Sly05g0161101	ORF	Solyc05g056030
SLmic1.0_ch09	3095232	3095620	389	9.80174	2.9484	6.27963	Sly09g0080791	3kb-promoter	Solyc09g009560
SLmic1.0_ch12	1188604	1188957	354	9.29694	2.87984	5.82336	Sly12g0050411	3kb-promoter	Solyc12g006660
SLmic1.0_ch06	40815874	40816503	630	33.261	5.41683	28.3828	Sly06g0374501	3kb-promoter	Solyc06g072110
SLmic1.0_ch06	665654	665990	337	7.37975	2.60557	4.10758	Sly06g0352381	1kb-terminator	Solyc06g005610
SLmic1.0_ch06	719761	720107	347	15.3547	3.63408	11.3938	Sly06g0352461	1kb-terminator
SLmic1.0_ch04	1091089	1091806	718	14.175	3.49694	10.2976	Sly04g0229811	3kb-promoter	Solyc04g007310
SLmic1.0_ch06	860544	861028	485	9.80174	2.9484	6.27963	Sly06g0352661	1kb-terminator
SLmic1.0_ch06	1454397	1454871	475	6.05584	2.39986	2.9471	Sly06g0353491	ORF
SLmic1.0_ch02	43929426	43929988	563	7.37975	2.60557	4.10758	Sly02g0334381	3kb-promoter	Solyc02g078410
SLmic1.0_ch03	60383442	60383803	362	6.92715	2.537	3.70793	Sly03g0220631	3kb-promoter	Solyc03g115870
SLmic1.0_ch06	2787497	2787868	372	7.84327	2.67413	4.51899	Sly06g0354991	1kb-terminator	Solyc06g008870
SLmic1.0_ch05	616278	616650	373	19.2403	3.78384	15.0389	Sly05g0134251	3kb-promoter	Solyc05g005800
SLmic1.0_ch06	28392717	28393058	342	10.3163	3.01697	6.74722	Sly06g0361271	3kb-promoter	Solyc06g048930
SLmic1.0_ch06	3103703	3104153	451	5.63769	2.3313	2.58836	Sly06g0355331	ORF	Solyc06g009190
SLmic1.0_ch11	5300504	5301047	544	9.29694	2.87984	5.82336	Sly11g0293671	3kb-promoter	Solyc11g012360
SLmic1.0_ch06	20945842	20946219	378	8.31747	2.7427	4.94311	Sly06g0359191	ORF
SLmic1.0_ch06	42738576	42738990	415	6.05584	2.39986	2.9471	Sly06g0377641	3kb-promoter	Solyc06g074820
SLmic1.0_ch03	63774714	63775229	516	25.1529	4.66259	20.6239	Sly03g0225551	3kb-promoter	Solyc03g120470
SLmic1.0_ch06	21197862	21198351	490	13.0285	3.35981	9.23294	Sly06g0359301	1kb-terminator	Solyc06g035700
SLmic1.0_ch07	2895358	2896012	655	10.8404	3.08554	7.22559	Sly07g0108901	3kb-promoter	Solyc07g008040
SLmic1.0_ch03	61445639	61446008	370	4.83794	2.19416	1.91646	Sly03g0222191	3kb-promoter	Solyc03g117360
SLmic1.0_ch06	27790112	27790449	338	7.43621	2.4654	4.16289	Sly06g0360971	1kb-terminator	Solyc06g048610
SLmic1.0_ch04	58861050	58861539	490	13.5975	3.42838	9.76019	Sly04g0250721	3kb-promoter	Solyc04g073940
SLmic1.0_ch05	2533118	2534045	928	34.8086	5.55397	29.8549	Sly05g0136761	3kb-promoter	Solyc05g008090
SLmic1.0_ch03	733713	734359	647	52.2518	6.99389	46.6876	Sly03g0192161	3kb-promoter	Solyc03g006040
SLmic1.0_ch02	53800226	53800838	613	4.63464	2.09572	1.77606	Sly02g0348281	3kb-promoter	Solyc02g091660
SLmic1.0_ch03	47775847	47776299	453	13.0285	3.35981	9.23294	Sly03g0208601	3kb-promoter	Solyc03g083090
SLmic1.0_ch06	32036635	32037210	576	17.8092	3.90835	13.6851	Sly06g0362981	1kb-terminator	Solyc06g051850
SLmic1.0_ch01	90377313	90377642	330	6.92715	2.537	3.70793	Sly01g0042301	3kb-promoter	Solyc01g106700
SLmic1.0_ch04	62800744	62801067	324	8.31747	2.7427	4.94311	Sly04g0255261	3kb-promoter	Solyc04g079340
SLmic1.0_ch10	61368458	61368890	433	11.3739	3.15411	7.7126	Sly10g0183851	3kb-promoter	Solyc10g079370
SLmic1.0_ch06	32434838	32435217	380	4.45698	2.12559	1.6043	Sly06g0363461	ORF	Solyc06g053200
SLmic1.0_ch03	61765143	61765756	614	13.2437	3.35803	9.44554	Sly03g0222671	3kb-promoter	Solyc03g117820
SLmic1.0_ch06	32946773	32947443	671	6.48576	2.46843	3.32046	Sly06g0363871	1kb-terminator	Solyc06g053630
SLmic1.0_ch09	3237506	3237935	430	19.0817	4.04548	14.8822	Sly09g0080971	3kb-promoter	Solyc09g009710
SLmic1.0_ch06	33324844	33325288	445	6.59868	2.40392	3.43154	Sly06g0364241	1kb-terminator	Solyc06g053950
SLmic1.0_ch06	33324844	33325288	445	6.59868	2.40392	3.43154	Sly06g0364251	1kb-terminator	Solyc06g053960
SLmic1.0_ch01	71025161	71026041	881	13.9278	3.44803	10.0876	Sly01g0019101	3kb-promoter	Solyc01g066740
SLmic1.0_ch10	65590712	65591307	596	5.7715	2.30554	2.71876	Sly10g0190331	3kb-promoter	Solyc10g086210
SLmic1.0_ch06	34729085	34729477	393	8.80211	2.81127	5.37731	Sly06g0365761	1kb-terminator	Solyc06g060350
SLmic1.0_ch04	62657410	62658133	724	8.80211	2.81127	5.37731	Sly04g0255031	3kb-promoter	Solyc04g079140
SLmic1.0_ch06	35077390	35077777	388	9.09032	2.83577	5.6608	Sly06g0366101	1kb-terminator	Solyc06g060670
SLmic1.0_ch06	35083609	35084246	638	5.63769	2.3313	2.58836	Sly06g0366111	1kb-terminator
SLmic1.0_ch06	35110179	35110646	468	5.23162	2.26273	2.24395	Sly06g0366161	ORF	Solyc06g060710
SLmic1.0_ch06	35451286	35451609	324	7.84327	2.67413	4.51899	Sly06g0366561	1kb-terminator	Solyc06g061030
SLmic1.0_ch06	35872110	35872568	459	9.80174	2.9484	6.27963	Sly06g0367251	3kb-promoter	Solyc06g062590
SLmic1.0_ch06	35559920	35560401	482	14.175	3.49694	10.2976	Sly06g0366761	1kb-terminator	Solyc06g061180
SLmic1.0_ch03	60272487	60273041	555	7.37975	2.60557	4.10758	Sly03g0220461	3kb-promoter	Solyc03g115730
SLmic1.0_ch00	12936742	12937081	340	19.7289	4.11405	15.4889	Sly00g0387691	3kb-promoter	Solyc11g018470
SLmic1.0_ch06	35887662	35888012	351	6.48576	2.46843	3.32046	Sly06g0367261	ORF	Solyc06g062600
SLmic1.0_ch04	378049	378517	469	5.77944	2.28064	2.72604	Sly04g0228831	3kb-promoter	Solyc04g005530
SLmic1.0_ch01	62623510	62624054	545	6.92715	2.537	3.70793	Sly01g0016351	3kb-promoter	Solyc01g058320
SLmic1.0_ch03	57984482	57984828	347	14.175	3.49694	10.2976	Sly03g0217121	3kb-promoter	Solyc03g112760
SLmic1.0_ch06	36298930	36299467	538	24.4519	4.59402	19.9588	Sly06g0367921	1kb-terminator	Solyc06g063230
SLmic1.0_ch06	36344513	36344888	376	8.31747	2.7427	4.94311	Sly06g0367971	1kb-terminator	Solyc06g063280
SLmic1.0_ch03	58032887	58033293	407	8.80211	2.81127	5.37731	Sly03g0217201	3kb-promoter	Solyc03g112840
SLmic1.0_ch11	308606	308935	330	7.43621	2.4654	4.16289	Sly11g0287001	3kb-promoter	Solyc11g005390
SLmic1.0_ch05	67195082	67195604	523	9.29694	2.87984	5.82336	Sly05g0159501	3kb-promoter	Solyc05g054530
SLmic1.0_ch06	36781023	36781423	401	7.84327	2.67413	4.51899	Sly06g0368551	ORF	Solyc06g064840
SLmic1.0_ch07	31316857	31317243	387	7.77858	2.56267	4.49957	Sly07g0115151	3kb-promoter	Solyc07g026710
SLmic1.0_ch04	53720320	53720764	445	13.0285	3.35981	9.23294	Sly04g0246041	3kb-promoter	Solyc04g054930
SLmic1.0_ch06	37011642	37012950	1309	18.4418	3.97692	14.279	Sly06g0368881	1kb-terminator	Solyc06g065200
SLmic1.0_ch10	61396345	61397074	730	19.7289	4.11405	15.4889	Sly10g0183901	3kb-promoter	Solyc10g079410
SLmic1.0_ch06	37373588	37373955	368	6.48576	2.46843	3.32046	Sly06g0369381	ORF	Solyc06g065630
SLmic1.0_ch06	37610669	37611036	368	5.07383	2.10522	2.14508	Sly06g0369551	ORF
SLmic1.0_ch09	59197708	59198039	332	7.84327	2.67413	4.51899	Sly09g0094361	3kb-promoter	Solyc09g065030
SLmic1.0_ch02	42960831	42961366	536	13.5975	3.42838	9.76019	Sly02g0332891	3kb-promoter	Solyc02g077080
SLmic1.0_ch06	38062957	38063497	541	25.8602	4.73116	21.2991	Sly06g0370251	1kb-terminator
SLmic1.0_ch06	38377911	38378433	523	10.8404	3.08554	7.22559	Sly06g0370701	1kb-terminator
SLmic1.0_ch06	38469976	38470531	556	10.3163	3.01697	6.74722	Sly06g0370881	1kb-terminator
SLmic1.0_ch12	64961149	64961727	579	14.175	3.49694	10.2976	Sly12g0069881	3kb-promoter	Solyc12g056510
SLmic1.0_ch03	2955598	2956333	736	27.2207	4.62292	22.6232	Sly03g0194931	3kb-promoter	Solyc00g140060
SLmic1.0_ch03	6033035	6033639	605	5.63769	2.3313	2.58836	Sly03g0197771	3kb-promoter	Solyc03g033980
SLmic1.0_ch06	38789590	38789976	387	6.48576	2.46843	3.32046	Sly06g0371401	1kb-terminator
SLmic1.0_ch06	38789590	38789976	387	6.48576	2.46843	3.32046	Sly06g0371411	1kb-terminator
SLmic1.0_ch03	3678261	3678767	507	19.0817	4.04548	14.8822	Sly03g0195691	3kb-promoter	Solyc03g026250
SLmic1.0_ch02	52857876	52858695	820	7.84327	2.67413	4.51899	Sly02g0346951	3kb-promoter	Solyc02g090400
SLmic1.0_ch11	1894001	1894671	671	7.37975	2.60557	4.10758	Sly11g0289501	3kb-promoter	Solyc11g007660
SLmic1.0_ch08	55307246	55308300	1055	8.80211	2.81127	5.37731	Sly08g0275781	3kb-promoter	Solyc08g068720
SLmic1.0_ch06	38957972	38958323	352	4.83794	2.19416	1.91646	Sly06g0371711	1kb-terminator
SLmic1.0_ch08	55276069	55276496	428	17.184	3.83978	13.0969	Sly08g0275761	3kb-promoter	Solyc08g068700
SLmic1.0_ch06	32434838	32435217	380	4.45698	2.12559	1.6043	Sly06g0363471	3kb-promoter	Solyc06g053210
SLmic1.0_ch06	39434817	39435747	931	56.6954	7.33673	51.0436	Sly06g0372381	1kb-terminator
SLmic1.0_ch11	3088826	3089443	618	7.37975	2.60557	4.10758	Sly11g0290831	3kb-promoter	Solyc11g008910
SLmic1.0_ch08	61892858	61893205	348	6.92715	2.537	3.70793	Sly08g0284191	3kb-promoter	Solyc08g081270
SLmic1.0_ch10	4056959	4057519	561	6.6307	2.38326	3.46029	Sly10g0167161	3kb-promoter	Solyc10g011740
SLmic1.0_ch06	39768070	39768922	853	24.4519	4.59402	19.9588	Sly06g0372901	1kb-terminator
SLmic1.0_ch06	43616237	43616725	489	13.0285	3.35981	9.23294	Sly06g0378831	3kb-promoter	Solyc06g076040
SLmic1.0_ch05	68539422	68539826	405	5.23162	2.26273	2.24395	Sly05g0161631	3kb-promoter	Solyc05g056500
SLmic1.0_ch06	40191077	40191776	700	10.3163	3.01697	6.74722	Sly06g0373491	1kb-terminator	Solyc06g071220
SLmic1.0_ch06	40191077	40191776	700	10.3163	3.01697	6.74722	Sly06g0373501	1kb-terminator
SLmic1.0_ch09	68441515	68441929	415	10.8404	3.08554	7.22559	Sly09g0103871	3kb-promoter	Solyc09g092330
SLmic1.0_ch06	40636987	40637442	456	4.83794	2.19416	1.91646	Sly06g0374191	1kb-terminator	Solyc06g071840
SLmic1.0_ch02	39054508	39055014	507	9.29694	2.87984	5.82336	Sly02g0327691	3kb-promoter	Solyc02g068210
SLmic1.0_ch02	39054508	39055014	507	9.29694	2.87984	5.82336	Sly02g0327701	3kb-promoter	Solyc02g068220
SLmic1.0_ch08	61799290	61799989	700	9.80174	2.9484	6.27963	Sly08g0284091	3kb-promoter	Solyc08g081170
SLmic1.0_ch01	78862889	78863420	532	8.31747	2.7427	4.94311	Sly01g0026571	3kb-promoter	Solyc01g088480
SLmic1.0_ch06	41087593	41088019	427	13.0285	3.35981	9.23294	Sly06g0375051	ORF	Solyc06g072480
SLmic1.0_ch05	2450078	2450727	650	14.175	3.49694	10.2976	Sly05g0136671	3kb-promoter	Solyc05g007990
SLmic1.0_ch07	186594	187397	804	28.7506	5.00543	24.0552	Sly07g0105511	3kb-promoter	Solyc07g005200
SLmic1.0_ch09	65068434	65068804	371	10.8404	3.08554	7.22559	Sly09g0098971	3kb-promoter	Solyc09g082340
SLmic1.0_ch06	41660919	41661496	578	11.9165	3.22267	8.21047	Sly06g0376101	ORF	Solyc06g073460
SLmic1.0_ch04	59398816	59399141	326	6.48576	2.46843	3.32046	Sly04g0251301	3kb-promoter	Solyc04g074520
SLmic1.0_ch01	78869955	78870739	785	7.37975	2.60557	4.10758	Sly01g0026591	3kb-promoter	Solyc01g088500
SLmic1.0_ch12	61169297	61169845	549	8.80211	2.81127	5.37731	Sly12g0066981	3kb-promoter	Solyc12g043160
SLmic1.0_ch06	42590876	42591489	614	7.96322	2.66567	4.63394	Sly06g0377461	1kb-terminator	Solyc06g074670
SLmic1.0_ch06	42619807	42620732	926	13.0285	3.35981	9.23294	Sly06g0377501	1kb-terminator	Solyc06g074710
SLmic1.0_ch08	57046162	57047091	930	10.3163	3.01697	6.74722	Sly08g0277681	3kb-promoter	Solyc08g075450
SLmic1.0_ch03	60780514	60781166	653	7.37975	2.60557	4.10758	Sly03g0221161	3kb-promoter	Solyc03g116380
SLmic1.0_ch06	36768095	36769410	1316	29.4881	5.074	24.7587	Sly06g0368541	3kb-promoter	Solyc06g064830
SLmic1.0_ch08	60921361	60921907	547	7.84327	2.67413	4.51899	Sly08g0282721	3kb-promoter	Solyc08g080080
SLmic1.0_ch06	42743621	42744435	815	17.8092	3.90835	13.6851	Sly06g0377641	1kb-terminator	Solyc06g074820
SLmic1.0_ch05	4917347	4917775	429	11.9165	3.22267	8.21047	Sly05g0139811	3kb-promoter	Solyc05g010590
SLmic1.0_ch01	82477075	82477644	570	19.0817	4.04548	14.8822	Sly01g0030961	3kb-promoter	Solyc01g095630
SLmic1.0_ch06	43036272	43036829	558	5.76659	2.33246	2.71466	Sly06g0378041	1kb-terminator	Solyc06g075170
SLmic1.0_ch06	43266924	43267504	581	25.1244	4.59827	20.6239	Sly06g0378171	ORF	Solyc06g075510
SLmic1.0_ch09	4448636	4449159	524	14.175	3.49694	10.2976	Sly09g0082321	3kb-promoter	Solyc09g010960
SLmic1.0_ch06	43393048	43393432	385	6.48576	2.46843	3.32046	Sly06g0378321	1kb-terminator	Solyc06g075610
SLmic1.0_ch05	5936716	5937111	396	10.3163	3.01697	6.74722	Sly05g0140971	3kb-promoter	Solyc05g012500
SLmic1.0_ch06	43599623	43600141	519	13.5975	3.42838	9.76019	Sly06g0378811	1kb-terminator	Solyc06g076030
SLmic1.0_ch03	4610012	4611095	1084	13.0285	3.35981	9.23294	Sly03g0196341	3kb-promoter	Solyc03g031800
SLmic1.0_ch12	68607098	68607573	476	8.71404	2.72199	5.33343	Sly12g0074911	3kb-promoter	Solyc12g098610
SLmic1.0_ch09	58121158	58121651	494	21.7125	4.31975	17.3635	Sly09g0093691	3kb-promoter	Solyc09g064480
SLmic1.0_ch09	58121158	58121651	494	21.7125	4.31975	17.3635	Sly09g0093691	3kb-promoter	Solyc09g064470
SLmic1.0_ch06	44972755	44973396	642	23.0691	4.45689	18.6459	Sly06g0381111	1kb-terminator	Solyc06g083140
SLmic1.0_ch06	44999713	45000264	552	8.31747	2.7427	4.94311	Sly06g0381141	1kb-terminator	Solyc06g083170
SLmic1.0_ch04	59765454	59765792	339	6.05584	2.39986	2.9471	Sly04g0251741	3kb-promoter	Solyc04g074990
SLmic1.0_ch06	45096525	45096919	395	9.29694	2.87984	5.82336	Sly06g0381371	1kb-terminator
SLmic1.0_ch03	60272487	60273041	555	7.37975	2.60557	4.10758	Sly03g0220451	3kb-promoter	Solyc03g115720
SLmic1.0_ch06	45376453	45376815	363	7.01292	2.40806	3.79254	Sly06g0381801	1kb-terminator
SLmic1.0_ch08	57389854	57390199	346	9.29694	2.87984	5.82336	Sly08g0278121	3kb-promoter	Solyc08g075860
SLmic1.0_ch06	45512042	45512367	326	6.05584	2.39986	2.9471	Sly06g0381971	1kb-terminator
SLmic1.0_ch06	45763372	45763860	489	12.4681	3.29124	8.71611	Sly06g0382361	1kb-terminator
SLmic1.0_ch06	35920782	35921240	459	8.80211	2.81127	5.37731	Sly06g0367321	3kb-promoter	Solyc06g062670
SLmic1.0_ch10	62271981	62272561	581	13.0285	3.35981	9.23294	Sly10g0185151	3kb-promoter	Solyc10g080600
SLmic1.0_ch03	62864173	62864921	749	5.63769	2.3313	2.58836	Sly03g0224261	3kb-promoter	Solyc03g119300
SLmic1.0_ch01	131086	131431	346	6.48576	2.46843	3.32046	Sly01g0000141	3kb-promoter	Solyc01g005130
SLmic1.0_ch07	1844733	1845548	816	7.88568	2.55459	4.55993	Sly07g0107471	3kb-promoter	Solyc07g006880
SLmic1.0_ch02	44823998	44824415	418	8.31747	2.7427	4.94311	Sly02g0335501	3kb-promoter	Solyc02g079430
SLmic1.0_ch07	1161559	1161995	437	8.31747	2.7427	4.94311	Sly07g0106741	1kb-terminator
SLmic1.0_ch07	1194322	1194962	641	5.63769	2.3313	2.58836	Sly07g0106791	ORF
SLmic1.0_ch08	58449272	58449612	341	7.84327	2.67413	4.51899	Sly08g0279511	3kb-promoter	Solyc08g077060
SLmic1.0_ch07	1305115	1305670	556	8.31747	2.7427	4.94311	Sly07g0106881	1kb-terminator
SLmic1.0_ch07	1416980	1417455	476	7.37975	2.60557	4.10758	Sly07g0107081	1kb-terminator
SLmic1.0_ch07	1585265	1585627	363	9.80174	2.9484	6.27963	Sly07g0107211	ORF
SLmic1.0_ch07	1935198	1935604	407	10.8404	3.08554	7.22559	Sly07g0107651	3kb-promoter	Solyc07g007050
SLmic1.0_ch08	50009631	50010014	384	5.63769	2.3313	2.58836	Sly08g0272041	3kb-promoter	Solyc08g063040
SLmic1.0_ch00	13658968	13659737	770	7.66033	1.25202	4.38192	Sly00g0388031	3kb-promoter
SLmic1.0_ch07	1851068	1851503	436	5.23162	2.26273	2.24395	Sly07g0107481	ORF	Solyc07g006890
SLmic1.0_ch00	13658968	13659737	770	7.66033	1.25202	4.38192	Sly00g0388041	3kb-promoter
SLmic1.0_ch07	1966550	1967225	676	8.80211	2.81127	5.37731	Sly07g0107701	ORF
SLmic1.0_ch07	1966550	1967225	676	8.80211	2.81127	5.37731	Sly07g0107701	1kb-terminator
SLmic1.0_ch00	13658968	13659737	770	7.66033	1.25202	4.38192	Sly00g0388051	3kb-promoter
SLmic1.0_ch00	15991403	15991924	522	13.8441	1.70979	10.0046	Sly00g0391511	3kb-promoter	Solyc01g007540
SLmic1.0_ch00	15991403	15991924	522	13.8441	1.70979	10.0046	Sly00g0391501	3kb-promoter	Solyc01g007530
SLmic1.0_ch07	2019576	2020388	813	8.31747	2.7427	4.94311	Sly07g0107761	1kb-terminator	Solyc07g007160
SLmic1.0_ch09	1307289	1307952	664	4.39422	1.86989	1.60405	Sly09g0078731	3kb-promoter
SLmic1.0_ch09	1307289	1307952	664	4.39422	1.86989	1.60405	Sly09g0078741	3kb-promoter
SLmic1.0_ch09	1307289	1307952	664	4.39422	1.86989	1.60405	Sly09g0078751	3kb-promoter
SLmic1.0_ch05	3648338	3648692	355	4.03812	1.93902	1.30821	Sly05g0138251	3kb-promoter
SLmic1.0_ch05	3648338	3648692	355	4.03812	1.93902	1.30821	Sly05g0138261	3kb-promoter
SLmic1.0_ch02	48439000	48439748	749	5.40361	1.96349	2.41078	Sly02g0340811	3kb-promoter
SLmic1.0_ch06	37610669	37611036	368	5.07383	2.10522	2.14508	Sly06g0369551	3kb-promoter
SLmic1.0_ch07	2964678	2965278	601	16.9692	3.49024	12.9201	Sly07g0108951	1kb-terminator	Solyc07g008100
SLmic1.0_ch06	40917578	40917950	373	5.07383	2.10522	2.14508	Sly06g0374751	3kb-promoter
SLmic1.0_ch00	20136638	20137070	433	9.12125	2.10667	5.69151	Sly00g0393361	3kb-promoter
SLmic1.0_ch08	63330668	63331267	600	5.51106	2.11298	2.51578	Sly08g0286381	3kb-promoter
SLmic1.0_ch07	4344310	4344847	538	19.5142	3.97065	15.3103	Sly07g0110101	1kb-terminator
SLmic1.0_ch00	13115258	13115600	343	5.36364	2.12364	2.37333	Sly00g0387721	3kb-promoter	Solyc06g050100
SLmic1.0_ch07	4446574	4447098	525	6.48576	2.46843	3.32046	Sly07g0110241	1kb-terminator
SLmic1.0_ch10	60460429	60460880	452	9.32661	2.12908	5.85233	Sly10g0182511	3kb-promoter
SLmic1.0_ch06	40194326	40194818	493	4.5874	2.13253	1.73119	Sly06g0373501	3kb-promoter
SLmic1.0_ch01	82891731	82892060	330	5.42076	2.17872	2.42733	Sly01g0031541	3kb-promoter	Solyc01g096100
SLmic1.0_ch00	13649980	13650343	364	87.8695	2.18998	81.8081	Sly00g0387961	3kb-promoter
SLmic1.0_ch01	79538522	79538879	358	4.83794	2.19416	1.91646	Sly01g0027421	3kb-promoter
SLmic1.0_ch07	8531051	8531735	685	17.184	3.83978	13.0969	Sly07g0111851	ORF	Solyc07g017780
SLmic1.0_ch01	79538522	79538879	358	4.83794	2.19416	1.91646	Sly01g0027411	3kb-promoter
SLmic1.0_ch07	9717240	9717563	324	6.05584	2.39986	2.9471	Sly07g0112211	ORF	Solyc07g018140
SLmic1.0_ch01	93512126	93512562	437	4.83794	2.19416	1.91646	Sly01g0047371	3kb-promoter
SLmic1.0_ch01	93512126	93512562	437	4.83794	2.19416	1.91646	Sly01g0047381	3kb-promoter
SLmic1.0_ch02	50193522	50194017	496	4.83794	2.19416	1.91646	Sly02g0343201	3kb-promoter
SLmic1.0_ch05	33292092	33292547	456	4.83794	2.19416	1.91646	Sly05g0148591	3kb-promoter
SLmic1.0_ch07	31316857	31317243	387	7.77858	2.56267	4.49957	Sly07g0115131	ORF
SLmic1.0_ch06	38957972	38958323	352	4.83794	2.19416	1.91646	Sly06g0371701	3kb-promoter
SLmic1.0_ch07	52174776	52175353	578	16.5665	3.77121	12.5204	Sly07g0117821	1kb-terminator
SLmic1.0_ch07	63728078	63728511	434	4.83794	2.19416	1.91646	Sly07g0125661	3kb-promoter
SLmic1.0_ch08	62644641	62645026	386	4.83794	2.19416	1.91646	Sly08g0285321	3kb-promoter
SLmic1.0_ch11	3749032	3749411	380	4.83794	2.19416	1.91646	Sly11g0291691	3kb-promoter
SLmic1.0_ch01	93199519	93200448	930	6.21891	2.25089	3.10521	Sly01g0046531	3kb-promoter
SLmic1.0_ch01	85759406	85759825	420	5.23162	2.26273	2.24395	Sly01g0035531	3kb-promoter
SLmic1.0_ch07	55842264	55842681	418	7.37975	2.60557	4.10758	Sly07g0118911	1kb-terminator
SLmic1.0_ch01	92627603	92628058	456	5.23162	2.26273	2.24395	Sly01g0045741	3kb-promoter
SLmic1.0_ch07	56466175	56466653	479	9.80174	2.9484	6.27963	Sly07g0119231	1kb-terminator
SLmic1.0_ch05	65164285	65164695	411	5.23162	2.26273	2.24395	Sly05g0156761	3kb-promoter
SLmic1.0_ch07	68109344	68109701	358	5.23162	2.26273	2.24395	Sly07g0132301	3kb-promoter
SLmic1.0_ch09	1536895	1537238	344	5.23162	2.26273	2.24395	Sly09g0079051	3kb-promoter
SLmic1.0_ch07	58487725	58488138	414	8.80211	2.81127	5.37731	Sly07g0120591	1kb-terminator
SLmic1.0_ch10	64786616	64787039	424	5.23162	2.26273	2.24395	Sly10g0189001	3kb-promoter
SLmic1.0_ch07	59126387	59126911	525	7.37975	2.60557	4.10758	Sly07g0121171	1kb-terminator	Solyc07g045530
SLmic1.0_ch10	65022692	65023025	334	5.23162	2.26273	2.24395	Sly10g0189391	3kb-promoter
SLmic1.0_ch07	59835943	59836443	501	6.48576	2.46843	3.32046	Sly07g0121751	1kb-terminator	Solyc07g048080
SLmic1.0_ch07	59835943	59836443	501	6.48576	2.46843	3.32046	Sly07g0121761	1kb-terminator	Solyc07g048090
SLmic1.0_ch11	56423368	56423759	392	5.23162	2.26273	2.24395	Sly11g0312381	3kb-promoter
SLmic1.0_ch07	60150689	60151107	419	4.27657	2.03408	1.48947	Sly07g0122011	1kb-terminator	Solyc07g049300
SLmic1.0_ch07	61163602	61164035	434	5.23162	2.26273	2.24395	Sly07g0122691	1kb-terminator	Solyc07g051840
SLmic1.0_ch12	3027504	3028028	525	5.23162	2.26273	2.24395	Sly12g0052741	3kb-promoter
SLmic1.0_ch07	61304379	61304894	516	5.23162	2.26273	2.24395	Sly07g0122801	ORF	Solyc07g051950
SLmic1.0_ch12	3027504	3028028	525	5.23162	2.26273	2.24395	Sly12g0052751	3kb-promoter
SLmic1.0_ch10	60473871	60474783	913	12.9055	2.2693	9.14877	Sly10g0182531	3kb-promoter
SLmic1.0_ch03	59727888	59728385	498	8.21054	2.31008	4.87987	Sly03g0219671	3kb-promoter	Solyc03g114950
SLmic1.0_ch01	59024351	59025152	802	7.85331	2.33049	4.52882	Sly01g0015461	3kb-promoter
SLmic1.0_ch07	62182389	62183019	631	13.0285	3.35981	9.23294	Sly07g0123821	ORF
SLmic1.0_ch07	62182389	62183019	631	13.0285	3.35981	9.23294	Sly07g0123821	1kb-terminator
SLmic1.0_ch07	62706462	62706929	468	17.184	3.83978	13.0969	Sly07g0124401	ORF
SLmic1.0_ch00	11493069	11493562	494	5.63769	2.3313	2.58836	Sly00g0386651	3kb-promoter
SLmic1.0_ch07	62949810	62950836	1027	9.58804	2.90329	6.10984	Sly07g0124671	1kb-terminator
SLmic1.0_ch01	82480519	82481007	489	5.63769	2.3313	2.58836	Sly01g0030971	3kb-promoter
SLmic1.0_ch01	85702736	85703296	561	5.63769	2.3313	2.58836	Sly01g0035451	3kb-promoter
SLmic1.0_ch01	86375442	86375790	349	5.63769	2.3313	2.58836	Sly01g0036421	3kb-promoter
SLmic1.0_ch01	86375442	86375790	349	5.63769	2.3313	2.58836	Sly01g0036431	3kb-promoter
SLmic1.0_ch02	47698572	47699181	610	5.63769	2.3313	2.58836	Sly02g0339681	3kb-promoter
SLmic1.0_ch02	49982969	49983453	485	5.63769	2.3313	2.58836	Sly02g0342911	3kb-promoter
SLmic1.0_ch07	64324912	64325511	600	11.9165	3.22267	8.21047	Sly07g0126531	1kb-terminator	Solyc07g055540
SLmic1.0_ch03	58118124	58118472	349	5.63769	2.3313	2.58836	Sly03g0217311	3kb-promoter	Solyc03g112940
SLmic1.0_ch05	2726679	2727101	423	5.63769	2.3313	2.58836	Sly05g0137041	3kb-promoter
SLmic1.0_ch05	2726679	2727101	423	5.63769	2.3313	2.58836	Sly05g0137051	3kb-promoter
SLmic1.0_ch07	64927453	64927847	395	9.80174	2.9484	6.27963	Sly07g0127281	1kb-terminator	Solyc07g056270
SLmic1.0_ch05	64575320	64575739	420	5.63769	2.3313	2.58836	Sly05g0156061	3kb-promoter
SLmic1.0_ch05	65103562	65104067	506	5.63769	2.3313	2.58836	Sly05g0156691	3kb-promoter
SLmic1.0_ch07	65268966	65269383	418	8.80211	2.81127	5.37731	Sly07g0127701	1kb-terminator	Solyc07g056670
SLmic1.0_ch07	65268966	65269383	418	8.80211	2.81127	5.37731	Sly07g0127701	ORF	Solyc07g056670
SLmic1.0_ch07	4860688	4861266	579	5.63769	2.3313	2.58836	Sly07g0110621	3kb-promoter
SLmic1.0_ch08	62003304	62003668	365	5.63769	2.3313	2.58836	Sly08g0284351	3kb-promoter
SLmic1.0_ch07	66162008	66163041	1034	13.5975	3.42838	9.76019	Sly07g0128991	1kb-terminator	Solyc07g062740
SLmic1.0_ch08	62613800	62614140	341	5.63769	2.3313	2.58836	Sly08g0285301	3kb-promoter
SLmic1.0_ch08	63164793	63165307	515	5.63769	2.3313	2.58836	Sly08g0286081	3kb-promoter
SLmic1.0_ch09	4772734	4773083	350	5.63769	2.3313	2.58836	Sly09g0082761	3kb-promoter
SLmic1.0_ch09	62067694	62068128	435	5.63769	2.3313	2.58836	Sly09g0096101	3kb-promoter
SLmic1.0_ch12	66304668	66305149	482	5.63769	2.3313	2.58836	Sly12g0071351	3kb-promoter
SLmic1.0_ch07	66671183	66671670	488	6.48576	2.46843	3.32046	Sly07g0129831	1kb-terminator
SLmic1.0_ch12	67253911	67254286	376	5.63769	2.3313	2.58836	Sly12g0072761	3kb-promoter
SLmic1.0_ch01	91317524	91317944	421	6.18186	2.36958	3.07126	Sly01g0043791	3kb-promoter
SLmic1.0_ch03	15560310	15560672	363	8.25407	2.37531	4.9229	Sly03g0200841	3kb-promoter
SLmic1.0_ch07	66890428	66890827	400	10.8404	3.08554	7.22559	Sly07g0130201	1kb-terminator
SLmic1.0_ch07	66890428	66890827	400	10.8404	3.08554	7.22559	Sly07g0130211	1kb-terminator
SLmic1.0_ch11	3954338	3954878	541	7.83907	2.39187	4.51899	Sly11g0291891	3kb-promoter
SLmic1.0_ch01	86201433	86201975	543	6.05584	2.39986	2.9471	Sly01g0036181	3kb-promoter
SLmic1.0_ch04	18847818	18848170	353	6.05584	2.39986	2.9471	Sly04g0238661	3kb-promoter
SLmic1.0_ch07	67586308	67586805	498	15.3547	3.63408	11.3938	Sly07g0131391	ORF
SLmic1.0_ch04	60998764	60999171	408	6.05584	2.39986	2.9471	Sly04g0252891	3kb-promoter
SLmic1.0_ch05	8488351	8488905	555	6.05584	2.39986	2.9471	Sly05g0143191	3kb-promoter
SLmic1.0_ch08	63163546	63163891	346	6.05584	2.39986	2.9471	Sly08g0286081	3kb-promoter
SLmic1.0_ch07	68307875	68308587	713	10.8587	3.01001	7.24291	Sly07g0132661	1kb-terminator	Solyc07g066000
SLmic1.0_ch09	1432569	1433039	471	6.05584	2.39986	2.9471	Sly09g0078951	3kb-promoter
SLmic1.0_ch07	68312195	68312647	453	10.8404	3.08554	7.22559	Sly07g0132691	ORF
SLmic1.0_ch10	64423713	64424689	977	6.05584	2.39986	2.9471	Sly10g0188331	3kb-promoter
SLmic1.0_ch08	59768	60338	571	14.2492	3.46536	10.3702	Sly08g0259281	1kb-terminator	Solyc08g005060
SLmic1.0_ch11	51027508	51027832	325	6.05584	2.39986	2.9471	Sly11g0306641	3kb-promoter
SLmic1.0_ch12	66135186	66135646	461	6.05584	2.39986	2.9471	Sly12g0071131	3kb-promoter
SLmic1.0_ch01	88363566	88363988	423	6.59868	2.40392	3.43154	Sly01g0039441	3kb-promoter
SLmic1.0_ch08	356492	356936	445	6.32147	2.43066	3.20656	Sly08g0259741	ORF	Solyc08g005460
SLmic1.0_ch00	25264210	25264801	592	7.74514	2.42171	4.46639	Sly00g0394831	3kb-promoter
SLmic1.0_ch01	85533842	85534175	334	6.60336	2.43362	3.43497	Sly01g0035221	3kb-promoter
SLmic1.0_ch08	751135	751694	560	23.0691	4.45689	18.6459	Sly08g0260391	1kb-terminator
SLmic1.0_ch08	754682	755066	385	6.05584	2.39986	2.9471	Sly08g0260401	1kb-terminator
SLmic1.0_ch11	56607161	56607539	379	6.60336	2.43362	3.43497	Sly11g0312581	3kb-promoter
SLmic1.0_ch08	2171269	2171797	529	10.8404	3.08554	7.22559	Sly08g0262391	ORF	Solyc08g007590
SLmic1.0_ch08	2333828	2334715	888	14.7608	3.56551	10.843	Sly08g0262591	ORF	Solyc08g007790
SLmic1.0_ch08	2515921	2516697	777	6.48576	2.46843	3.32046	Sly08g0262851	1kb-terminator	Solyc08g007980
SLmic1.0_ch05	66947944	66948310	367	7.02434	2.46556	3.80241	Sly05g0159161	3kb-promoter
SLmic1.0_ch00	15746850	15747426	577	6.48576	2.46843	3.32046	Sly00g0391261	3kb-promoter
SLmic1.0_ch00	15746850	15747426	577	6.48576	2.46843	3.32046	Sly00g0391251	3kb-promoter
SLmic1.0_ch01	84719853	84720230	378	6.48576	2.46843	3.32046	Sly01g0034011	3kb-promoter
SLmic1.0_ch08	3573736	3574311	576	7.84327	2.67413	4.51899	Sly08g0264091	1kb-terminator	Solyc08g014030
SLmic1.0_ch01	86391870	86392529	660	6.48576	2.46843	3.32046	Sly01g0036451	3kb-promoter
SLmic1.0_ch08	5165421	5165918	498	6.48576	2.46843	3.32046	Sly08g0264701	ORF	Solyc08g015670
SLmic1.0_ch01	89440768	89441849	1082	6.48576	2.46843	3.32046	Sly01g0041001	3kb-promoter	Solyc01g105400
SLmic1.0_ch01	91037590	91038018	429	6.48576	2.46843	3.32046	Sly01g0043371	3kb-promoter
SLmic1.0_ch08	23373322	23373690	369	13.5975	3.42838	9.76019	Sly08g0267461	ORF	Solyc08g042010
SLmic1.0_ch03	2344102	2344597	496	6.48576	2.46843	3.32046	Sly03g0194111	3kb-promoter
SLmic1.0_ch03	64000199	64000660	462	6.48576	2.46843	3.32046	Sly03g0225921	3kb-promoter
SLmic1.0_ch04	6019498	6019857	360	6.48576	2.46843	3.32046	Sly04g0235651	3kb-promoter
SLmic1.0_ch04	42969933	42970402	470	6.48576	2.46843	3.32046	Sly04g0242171	3kb-promoter	Solyc04g049680
SLmic1.0_ch05	3109980	3110377	398	6.48576	2.46843	3.32046	Sly05g0137611	3kb-promoter
SLmic1.0_ch08	48102200	48102605	406	11.3739	3.15411	7.7126	Sly08g0271171	1kb-terminator	Solyc08g062190
SLmic1.0_ch05	3109980	3110377	398	6.48576	2.46843	3.32046	Sly05g0137621	3kb-promoter
SLmic1.0_ch05	6670504	6671139	636	6.48576	2.46843	3.32046	Sly05g0141981	3kb-promoter
SLmic1.0_ch05	65568502	65568980	479	6.48576	2.46843	3.32046	Sly05g0157321	3kb-promoter
SLmic1.0_ch05	67050103	67050488	386	6.48576	2.46843	3.32046	Sly05g0159321	3kb-promoter
SLmic1.0_ch08	51722670	51723018	349	4.6885	2.06405	1.82824	Sly08g0272831	1kb-terminator	Solyc08g065940
SLmic1.0_ch06	21044163	21044517	355	6.48576	2.46843	3.32046	Sly06g0359211	3kb-promoter	Solyc06g035570
SLmic1.0_ch06	38550923	38551343	421	6.48576	2.46843	3.32046	Sly06g0371041	3kb-promoter
SLmic1.0_ch08	53882391	53882869	479	11.9165	3.22267	8.21047	Sly08g0274351	1kb-terminator	Solyc08g067410
SLmic1.0_ch08	54697679	54698007	329	6.92715	2.537	3.70793	Sly08g0275111	ORF	Solyc08g068160
SLmic1.0_ch06	38550923	38551343	421	6.48576	2.46843	3.32046	Sly06g0371051	3kb-promoter
SLmic1.0_ch06	38820446	38820790	345	6.48576	2.46843	3.32046	Sly06g0371471	3kb-promoter
SLmic1.0_ch06	38820446	38820790	345	6.48576	2.46843	3.32046	Sly06g0371481	3kb-promoter
SLmic1.0_ch09	3039048	3039457	410	6.48576	2.46843	3.32046	Sly09g0080711	3kb-promoter
SLmic1.0_ch09	60259380	60260019	640	6.48576	2.46843	3.32046	Sly09g0095071	3kb-promoter
SLmic1.0_ch09	64061998	64062605	608	6.48576	2.46843	3.32046	Sly09g0098081	3kb-promoter
SLmic1.0_ch10	2382479	2382917	439	6.48576	2.46843	3.32046	Sly10g0165401	3kb-promoter
SLmic1.0_ch08	56044984	56045483	500	15.9567	3.70265	11.9532	Sly08g0276591	ORF	Solyc08g074490
SLmic1.0_ch10	2382479	2382917	439	6.48576	2.46843	3.32046	Sly10g0165411	3kb-promoter
SLmic1.0_ch12	65963092	65963492	401	6.48576	2.46843	3.32046	Sly12g0070901	3kb-promoter
SLmic1.0_ch02	39830687	39831211	525	7.44632	2.49518	4.17244	Sly02g0328601	3kb-promoter
SLmic1.0_ch10	50241473	50241999	527	8.27788	2.51885	4.94311	Sly10g0177291	3kb-promoter	Solyc10g050680
SLmic1.0_ch08	57046162	57047091	930	10.3163	3.01697	6.74722	Sly08g0277681	ORF	Solyc08g075450
SLmic1.0_ch01	86867136	86867889	754	6.92715	2.537	3.70793	Sly01g0037091	3kb-promoter
SLmic1.0_ch01	87937544	87937919	376	6.92715	2.537	3.70793	Sly01g0038811	3kb-promoter
SLmic1.0_ch01	88587395	88587747	353	6.92715	2.537	3.70793	Sly01g0039761	3kb-promoter
SLmic1.0_ch01	90511298	90511697	400	6.92715	2.537	3.70793	Sly01g0042491	3kb-promoter	Solyc01g106890
SLmic1.0_ch02	55738434	55738962	529	6.92715	2.537	3.70793	Sly02g0350971	3kb-promoter
SLmic1.0_ch03	64776909	64777454	546	6.92715	2.537	3.70793	Sly03g0226971	3kb-promoter
SLmic1.0_ch08	57936571	57937025	455	10.6322	3.04238	7.05878	Sly08g0278831	1kb-terminator	Solyc08g076470
SLmic1.0_ch04	55445360	55445684	325	6.92715	2.537	3.70793	Sly04g0247381	3kb-promoter
SLmic1.0_ch08	58243647	58244185	539	13.0285	3.35981	9.23294	Sly08g0279291	1kb-terminator	Solyc08g076870
SLmic1.0_ch08	58320696	58321055	360	5.63769	2.3313	2.58836	Sly08g0279361	1kb-terminator	Solyc08g076930
SLmic1.0_ch08	58348946	58349297	352	9.29694	2.87984	5.82336	Sly08g0279401	1kb-terminator	Solyc08g076960
SLmic1.0_ch05	66066865	66067244	380	6.92715	2.537	3.70793	Sly05g0157941	3kb-promoter
SLmic1.0_ch08	58417187	58418070	884	11.3739	3.15411	7.7126	Sly08g0279481	1kb-terminator	Solyc08g077030
SLmic1.0_ch05	66113989	66114367	379	6.92715	2.537	3.70793	Sly05g0157991	3kb-promoter
SLmic1.0_ch06	308346	308771	426	6.92715	2.537	3.70793	Sly06g0351951	3kb-promoter
SLmic1.0_ch06	1458339	1458672	334	6.92715	2.537	3.70793	Sly06g0353491	3kb-promoter
SLmic1.0_ch08	59406778	59407191	414	6.92715	2.537	3.70793	Sly08g0280441	1kb-terminator
SLmic1.0_ch08	59611439	59611857	419	18.4418	3.97692	14.279	Sly08g0280721	1kb-terminator	Solyc08g078300
SLmic1.0_ch08	59611439	59611857	419	18.4418	3.97692	14.279	Sly08g0280721	ORF	Solyc08g078300
SLmic1.0_ch07	10250866	10251225	360	6.92715	2.537	3.70793	Sly07g0112321	3kb-promoter
SLmic1.0_ch07	59538932	59539458	527	6.92715	2.537	3.70793	Sly07g0121401	3kb-promoter
SLmic1.0_ch07	61928571	61928935	365	6.92715	2.537	3.70793	Sly07g0123561	3kb-promoter
SLmic1.0_ch07	65519382	65519705	324	6.92715	2.537	3.70793	Sly07g0128131	3kb-promoter
SLmic1.0_ch08	62509785	62510262	478	6.92715	2.537	3.70793	Sly08g0285121	3kb-promoter
SLmic1.0_ch09	61005931	61006255	325	6.92715	2.537	3.70793	Sly09g0095691	3kb-promoter
SLmic1.0_ch10	58520510	58520858	349	6.92715	2.537	3.70793	Sly10g0180841	3kb-promoter
SLmic1.0_ch11	56409233	56409571	339	6.92715	2.537	3.70793	Sly11g0312371	3kb-promoter
SLmic1.0_ch11	56506074	56506484	411	6.92715	2.537	3.70793	Sly11g0312491	3kb-promoter
SLmic1.0_ch08	60235270	60235663	394	5.51106	2.11298	2.51578	Sly08g0281511	ORF	Solyc08g079080
SLmic1.0_ch07	31316857	31317243	387	7.77858	2.56267	4.49957	Sly07g0115131	3kb-promoter
SLmic1.0_ch07	31316857	31317243	387	7.77858	2.56267	4.49957	Sly07g0115141	3kb-promoter
SLmic1.0_ch09	42885892	42886226	335	8.3116	2.58007	4.94311	Sly09g0089481	3kb-promoter
SLmic1.0_ch01	79565636	79566209	574	7.50205	2.59902	4.22473	Sly01g0027451	3kb-promoter
SLmic1.0_ch08	60945605	60946045	441	11.3739	3.15411	7.7126	Sly08g0282741	ORF	Solyc08g080100
SLmic1.0_ch03	2146679	2147043	365	7.37975	2.60557	4.10758	Sly03g0193901	3kb-promoter	Solyc03g007570
SLmic1.0_ch03	57632350	57632753	404	7.37975	2.60557	4.10758	Sly03g0216631	3kb-promoter
SLmic1.0_ch08	61070109	61070864	756	7.90654	2.58883	4.58001	Sly08g0282881	1kb-terminator
SLmic1.0_ch05	2603867	2604700	834	7.37975	2.60557	4.10758	Sly05g0136881	3kb-promoter
SLmic1.0_ch05	65818626	65819193	568	7.37975	2.60557	4.10758	Sly05g0157621	3kb-promoter
SLmic1.0_ch06	39225775	39226187	413	7.37975	2.60557	4.10758	Sly06g0372081	3kb-promoter
SLmic1.0_ch06	42673571	42673911	341	7.37975	2.60557	4.10758	Sly06g0377541	3kb-promoter
SLmic1.0_ch08	61281702	61282406	705	15.9567	3.70265	11.9532	Sly08g0283131	ORF	Solyc08g080470
SLmic1.0_ch07	66629811	66630134	324	7.37975	2.60557	4.10758	Sly07g0129761	3kb-promoter
SLmic1.0_ch08	61487157	61487593	437	4.96821	2.19917	2.0437	Sly08g0283511	1kb-terminator	Solyc08g080750
SLmic1.0_ch07	66943233	66943584	352	7.37975	2.60557	4.10758	Sly07g0130251	3kb-promoter
SLmic1.0_ch08	2621166	2621682	517	7.37975	2.60557	4.10758	Sly08g0262991	3kb-promoter	Solyc08g008110
SLmic1.0_ch08	2621166	2621682	517	7.37975	2.60557	4.10758	Sly08g0262991	3kb-promoter	Solyc08g008100
SLmic1.0_ch09	64022742	64023320	579	7.37975	2.60557	4.10758	Sly09g0098031	3kb-promoter
SLmic1.0_ch12	3740271	3740614	344	7.37975	2.60557	4.10758	Sly12g0053911	3kb-promoter
SLmic1.0_ch12	64425132	64425501	370	7.37975	2.60557	4.10758	Sly12g0069191	3kb-promoter	Solyc12g055980
SLmic1.0_ch01	92172616	92172979	364	8.33473	2.614	4.95975	Sly01g0045031	3kb-promoter
SLmic1.0_ch08	62024117	62024578	462	7.96322	2.66567	4.63394	Sly08g0284381	3kb-promoter
SLmic1.0_ch01	88236694	88237209	516	7.84327	2.67413	4.51899	Sly01g0039241	3kb-promoter	Solyc01g103880
SLmic1.0_ch01	88236694	88237209	516	7.84327	2.67413	4.51899	Sly01g0039261	3kb-promoter
SLmic1.0_ch02	47895374	47895835	462	7.84327	2.67413	4.51899	Sly02g0340021	3kb-promoter
SLmic1.0_ch08	62519832	62520275	444	8.31747	2.7427	4.94311	Sly08g0285131	1kb-terminator
SLmic1.0_ch04	1476438	1476812	375	7.84327	2.67413	4.51899	Sly04g0230271	3kb-promoter
SLmic1.0_ch08	62539171	62539660	490	7.84327	2.67413	4.51899	Sly08g0285161	1kb-terminator
SLmic1.0_ch04	46373446	46373895	450	7.84327	2.67413	4.51899	Sly04g0242921	3kb-promoter
SLmic1.0_ch08	62577605	62577935	331	9.29694	2.87984	5.82336	Sly08g0285241	1kb-terminator
SLmic1.0_ch05	4060748	4061120	373	7.84327	2.67413	4.51899	Sly05g0138631	3kb-promoter
SLmic1.0_ch05	10682605	10682969	365	7.84327	2.67413	4.51899	Sly05g0144071	3kb-promoter
SLmic1.0_ch06	39549773	39550318	546	7.84327	2.67413	4.51899	Sly06g0372541	3kb-promoter
SLmic1.0_ch08	62906595	62907091	497	14.175	3.49694	10.2976	Sly08g0285721	1kb-terminator
SLmic1.0_ch07	63374171	63374548	378	7.84327	2.67413	4.51899	Sly07g0125131	3kb-promoter
SLmic1.0_ch08	63048663	63049242	580	16.5665	3.77121	12.5204	Sly08g0285911	ORF
SLmic1.0_ch08	63156551	63157002	452	15.3547	3.63408	11.3938	Sly08g0286081	1kb-terminator
SLmic1.0_ch07	63847173	63847504	332	7.84327	2.67413	4.51899	Sly07g0125841	3kb-promoter
SLmic1.0_ch07	66475830	66476517	688	7.84327	2.67413	4.51899	Sly07g0129531	3kb-promoter
SLmic1.0_ch09	13608218	13608565	348	7.84327	2.67413	4.51899	Sly09g0085841	3kb-promoter
SLmic1.0_ch09	62919107	62919559	453	7.84327	2.67413	4.51899	Sly09g0096811	3kb-promoter
SLmic1.0_ch08	63257783	63258205	423	7.37975	2.60557	4.10758	Sly08g0286271	ORF
SLmic1.0_ch10	62505428	62505773	346	7.84327	2.67413	4.51899	Sly10g0185491	3kb-promoter
SLmic1.0_ch10	62505428	62505773	346	7.84327	2.67413	4.51899	Sly10g0185501	3kb-promoter
SLmic1.0_ch11	6126340	6126816	477	7.84327	2.67413	4.51899	Sly11g0294441	3kb-promoter
SLmic1.0_ch12	3252224	3252638	415	7.84327	2.67413	4.51899	Sly12g0053121	3kb-promoter
SLmic1.0_ch10	57422788	57423309	522	12.9196	2.69577	9.16278	Sly10g0180611	3kb-promoter
SLmic1.0_ch04	56961704	56962453	750	8.82843	2.71211	5.40295	Sly04g0248711	3kb-promoter
SLmic1.0_ch03	10624441	10625087	647	8.31747	2.7427	4.94311	Sly03g0199731	3kb-promoter
SLmic1.0_ch03	63812421	63813159	739	8.31747	2.7427	4.94311	Sly03g0225621	3kb-promoter
SLmic1.0_ch04	63138551	63139174	624	8.31747	2.7427	4.94311	Sly04g0255791	3kb-promoter
SLmic1.0_ch04	65157797	65158617	821	8.31747	2.7427	4.94311	Sly04g0258861	3kb-promoter
SLmic1.0_ch05	912023	912376	354	8.31747	2.7427	4.94311	Sly05g0134741	3kb-promoter
SLmic1.0_ch09	1478989	1479409	421	9.80174	2.9484	6.27963	Sly09g0079001	1kb-terminator	Solyc09g007830
SLmic1.0_ch05	26495437	26495879	443	8.31747	2.7427	4.94311	Sly05g0147111	3kb-promoter
SLmic1.0_ch09	1959793	1960353	561	8.31747	2.7427	4.94311	Sly09g0079611	1kb-terminator	Solyc09g008370
SLmic1.0_ch05	67424844	67425175	332	8.31747	2.7427	4.94311	Sly05g0159931	3kb-promoter
SLmic1.0_ch09	2354853	2355571	719	31.735	5.2797	26.9217	Sly09g0080041	ORF	Solyc09g008810
SLmic1.0_ch06	38706657	38707077	421	8.31747	2.7427	4.94311	Sly06g0371301	3kb-promoter
SLmic1.0_ch07	1305115	1305670	556	8.31747	2.7427	4.94311	Sly07g0106871	3kb-promoter
SLmic1.0_ch09	2621133	2621596	464	11.3789	3.07405	7.71668	Sly09g0080361	ORF	Solyc09g009150
SLmic1.0_ch09	2621133	2621596	464	11.3789	3.07405	7.71668	Sly09g0080361	1kb-terminator	Solyc09g009150
SLmic1.0_ch07	52402442	52402986	545	8.31747	2.7427	4.94311	Sly07g0117941	3kb-promoter
SLmic1.0_ch09	2747180	2747504	325	8.31747	2.7427	4.94311	Sly09g0080461	1kb-terminator	Solyc09g009240
SLmic1.0_ch08	62519832	62520275	444	8.31747	2.7427	4.94311	Sly08g0285141	3kb-promoter
SLmic1.0_ch08	62995773	62996244	472	8.31747	2.7427	4.94311	Sly08g0285841	3kb-promoter
SLmic1.0_ch09	69176468	69177033	566	8.31747	2.7427	4.94311	Sly09g0105101	3kb-promoter
SLmic1.0_ch10	62707595	62708675	1081	8.31747	2.7427	4.94311	Sly10g0185751	3kb-promoter
SLmic1.0_ch11	5021623	5021991	369	8.31747	2.7427	4.94311	Sly11g0293271	3kb-promoter
SLmic1.0_ch09	3237506	3237935	430	19.0817	4.04548	14.8822	Sly09g0080961	ORF
SLmic1.0_ch11	56069620	56070215	596	8.31747	2.7427	4.94311	Sly11g0311971	3kb-promoter
SLmic1.0_ch09	3237506	3237935	430	19.0817	4.04548	14.8822	Sly09g0080961	1kb-terminator
SLmic1.0_ch02	54256994	54257534	541	8.86932	2.75384	5.44265	Sly02g0348891	3kb-promoter
SLmic1.0_ch02	48930409	48930957	549	9.73806	2.79222	6.25801	Sly02g0341421	3kb-promoter
SLmic1.0_ch05	67342203	67342772	570	10.1723	2.80941	6.64538	Sly05g0159781	3kb-promoter
SLmic1.0_ch01	4474933	4475473	541	8.80211	2.81127	5.37731	Sly01g0005261	3kb-promoter
SLmic1.0_ch01	89439584	89439993	410	8.80211	2.81127	5.37731	Sly01g0041001	3kb-promoter	Solyc01g105400
SLmic1.0_ch01	93174244	93174862	619	8.80211	2.81127	5.37731	Sly01g0046511	3kb-promoter
SLmic1.0_ch01	93758207	93758612	406	8.80211	2.81127	5.37731	Sly01g0047691	3kb-promoter
SLmic1.0_ch02	39847981	39848869	889	8.80211	2.81127	5.37731	Sly02g0328611	3kb-promoter
SLmic1.0_ch09	5938515	5939044	530	7.37975	2.60557	4.10758	Sly09g0083811	1kb-terminator	Solyc09g014280
SLmic1.0_ch03	58180990	58181457	468	8.80211	2.81127	5.37731	Sly03g0217341	3kb-promoter
SLmic1.0_ch09	13619425	13620005	581	18.4418	3.97692	14.279	Sly09g0085851	1kb-terminator
SLmic1.0_ch09	13619425	13620005	581	18.4418	3.97692	14.279	Sly09g0085861	1kb-terminator
SLmic1.0_ch03	60945880	60946285	406	8.80211	2.81127	5.37731	Sly03g0221521	3kb-promoter
SLmic1.0_ch09	42885892	42886226	335	8.3116	2.58007	4.94311	Sly09g0089481	ORF
SLmic1.0_ch09	50849359	50849699	341	6.05584	2.39986	2.9471	Sly09g0091371	ORF	Solyc09g059460
SLmic1.0_ch09	57403801	57404160	360	8.2072	2.53237	4.87655	Sly09g0093331	1kb-terminator	Solyc09g063080
SLmic1.0_ch09	57403801	57404160	360	8.2072	2.53237	4.87655	Sly09g0093331	1kb-terminator	Solyc09g063090
SLmic1.0_ch09	57623153	57623627	475	5.63769	2.3313	2.58836	Sly09g0093411	1kb-terminator	Solyc09g064160
SLmic1.0_ch04	56281472	56282254	783	8.80211	2.81127	5.37731	Sly04g0248161	3kb-promoter
SLmic1.0_ch05	393330	394076	747	8.80211	2.81127	5.37731	Sly05g0133961	3kb-promoter
SLmic1.0_ch06	21798095	21798542	448	8.80211	2.81127	5.37731	Sly06g0359591	3kb-promoter
SLmic1.0_ch07	1966550	1967225	676	8.80211	2.81127	5.37731	Sly07g0107701	3kb-promoter
SLmic1.0_ch07	1966550	1967225	676	8.80211	2.81127	5.37731	Sly07g0107691	3kb-promoter
SLmic1.0_ch07	58487725	58488138	414	8.80211	2.81127	5.37731	Sly07g0120601	3kb-promoter
SLmic1.0_ch09	59865344	59865675	332	6.05584	2.39986	2.9471	Sly09g0094741	ORF	Solyc09g065390
SLmic1.0_ch11	55585236	55585827	592	8.80211	2.81127	5.37731	Sly11g0311261	3kb-promoter
SLmic1.0_ch03	3700871	3701346	476	10.6064	2.82543	7.03343	Sly03g0195711	3kb-promoter
SLmic1.0_ch00	15714931	15715967	1037	366.909	2.8754	359.61	Sly00g0391161	3kb-promoter
SLmic1.0_ch00	15714931	15715967	1037	366.909	2.8754	359.61	Sly00g0391171	3kb-promoter
SLmic1.0_ch01	803390	804168	779	9.29694	2.87984	5.82336	Sly01g0001201	3kb-promoter
SLmic1.0_ch01	803390	804168	779	9.29694	2.87984	5.82336	Sly01g0001191	3kb-promoter
SLmic1.0_ch09	63342484	63342847	364	10.8404	3.08554	7.22559	Sly09g0097251	1kb-terminator
SLmic1.0_ch01	79724911	79725449	539	9.29694	2.87984	5.82336	Sly01g0027661	3kb-promoter
SLmic1.0_ch01	86898093	86898570	478	9.29694	2.87984	5.82336	Sly01g0037151	3kb-promoter
SLmic1.0_ch01	92669563	92670119	557	9.29694	2.87984	5.82336	Sly01g0045791	3kb-promoter
SLmic1.0_ch01	92750223	92750556	334	9.29694	2.87984	5.82336	Sly01g0045891	3kb-promoter
SLmic1.0_ch09	64179081	64179613	533	14.7608	3.56551	10.843	Sly09g0098251	1kb-terminator
SLmic1.0_ch09	64179081	64179613	533	14.7608	3.56551	10.843	Sly09g0098251	ORF
SLmic1.0_ch09	64330487	64331509	1023	5.38637	2.219	2.39413	Sly09g0098421	1kb-terminator	Solyc09g075830
SLmic1.0_ch09	64403201	64403705	505	11.3739	3.15411	7.7126	Sly09g0098491	1kb-terminator	Solyc09g075890
SLmic1.0_ch02	36409358	36409801	444	9.29694	2.87984	5.82336	Sly02g0324591	3kb-promoter
SLmic1.0_ch09	64868448	64868809	362	6.05584	2.39986	2.9471	Sly09g0098681	1kb-terminator	Solyc09g082080
SLmic1.0_ch02	43295585	43296011	427	9.29694	2.87984	5.82336	Sly02g0333481	3kb-promoter
SLmic1.0_ch09	65152120	65152548	429	15.3547	3.63408	11.3938	Sly09g0099091	1kb-terminator	Solyc09g082470
SLmic1.0_ch09	65269650	65270183	534	8.31747	2.7427	4.94311	Sly09g0099201	1kb-terminator	Solyc09g082570
SLmic1.0_ch09	65302895	65303420	526	9.29694	2.87984	5.82336	Sly09g0099211	1kb-terminator	Solyc09g082580
SLmic1.0_ch09	65302895	65303420	526	9.29694	2.87984	5.82336	Sly09g0099221	1kb-terminator	Solyc09g082590
SLmic1.0_ch02	55207130	55207454	325	9.29694	2.87984	5.82336	Sly02g0350111	3kb-promoter
SLmic1.0_ch02	55325181	55326036	856	9.29694	2.87984	5.82336	Sly02g0350341	3kb-promoter
SLmic1.0_ch09	65649956	65650381	426	6.48576	2.46843	3.32046	Sly09g0099701	1kb-terminator	Solyc09g082970
SLmic1.0_ch09	65691049	65691459	411	6.48576	2.46843	3.32046	Sly09g0099721	1kb-terminator	Solyc09g082990
SLmic1.0_ch05	67000741	67001220	480	9.29694	2.87984	5.82336	Sly05g0159221	3kb-promoter
SLmic1.0_ch09	65973052	65973606	555	19.0817	4.04548	14.8822	Sly09g0100061	1kb-terminator	Solyc09g083290
SLmic1.0_ch06	819622	820112	491	9.29694	2.87984	5.82336	Sly06g0352611	3kb-promoter
SLmic1.0_ch06	38811035	38811446	412	9.29694	2.87984	5.82336	Sly06g0371451	3kb-promoter
SLmic1.0_ch06	45096525	45096919	395	9.29694	2.87984	5.82336	Sly06g0381361	3kb-promoter
SLmic1.0_ch07	822786	823221	436	9.29694	2.87984	5.82336	Sly07g0106361	3kb-promoter
SLmic1.0_ch07	49808279	49808735	457	9.29694	2.87984	5.82336	Sly07g0117511	3kb-promoter
SLmic1.0_ch07	63635524	63635880	357	9.29694	2.87984	5.82336	Sly07g0125481	3kb-promoter
SLmic1.0_ch07	66442812	66443279	468	9.29694	2.87984	5.82336	Sly07g0129451	3kb-promoter
SLmic1.0_ch08	99665	100007	343	9.29694	2.87984	5.82336	Sly08g0259361	3kb-promoter
SLmic1.0_ch09	67163724	67164382	659	31.735	5.2797	26.9217	Sly09g0101681	1kb-terminator	Solyc09g090730
SLmic1.0_ch08	741154	741537	384	9.29694	2.87984	5.82336	Sly08g0260371	3kb-promoter
SLmic1.0_ch08	62577605	62577935	331	9.29694	2.87984	5.82336	Sly08g0285231	3kb-promoter
SLmic1.0_ch10	63655036	63655553	518	9.29694	2.87984	5.82336	Sly10g0187041	3kb-promoter
SLmic1.0_ch09	67588666	67589111	446	12.4681	3.29124	8.71611	Sly09g0102421	1kb-terminator
SLmic1.0_ch10	63976401	63977057	657	9.29694	2.87984	5.82336	Sly10g0187481	3kb-promoter
SLmic1.0_ch02	45013955	45014317	363	10.4467	2.89393	6.87517	Sly02g0335791	3kb-promoter
SLmic1.0_ch09	67761218	67761678	461	10.3163	3.01697	6.74722	Sly09g0102781	1kb-terminator	Solyc09g091490
SLmic1.0_ch00	5735144	5735612	469	9.80174	2.9484	6.27963	Sly00g0383581	3kb-promoter
SLmic1.0_ch01	88157807	88158255	449	9.80174	2.9484	6.27963	Sly01g0039101	3kb-promoter
SLmic1.0_ch02	48572236	48572675	440	9.80174	2.9484	6.27963	Sly02g0340971	3kb-promoter
SLmic1.0_ch04	64977432	64977939	508	9.80174	2.9484	6.27963	Sly04g0258631	3kb-promoter
SLmic1.0_ch07	400703	401102	400	9.80174	2.9484	6.27963	Sly07g0105741	3kb-promoter
SLmic1.0_ch08	61163035	61163887	853	9.80174	2.9484	6.27963	Sly08g0282981	3kb-promoter	Solyc08g080330
SLmic1.0_ch09	63445045	63445494	450	9.80174	2.9484	6.27963	Sly09g0097341	3kb-promoter
SLmic1.0_ch10	65482255	65482641	387	9.80174	2.9484	6.27963	Sly10g0190141	3kb-promoter
SLmic1.0_ch12	429597	429993	397	9.80174	2.9484	6.27963	Sly12g0049241	3kb-promoter
SLmic1.0_ch12	1722148	1722612	465	9.80174	2.9484	6.27963	Sly12g0051141	3kb-promoter
SLmic1.0_ch02	47657330	47657728	399	12.1197	2.96346	8.41121	Sly02g0339601	3kb-promoter
SLmic1.0_ch01	87581181	87581611	431	10.3163	3.01697	6.74722	Sly01g0038351	3kb-promoter
SLmic1.0_ch09	68880837	68881227	391	10.8404	3.08554	7.22559	Sly09g0104661	1kb-terminator	Solyc09g098030
SLmic1.0_ch01	91415868	91416218	351	10.3163	3.01697	6.74722	Sly01g0043961	3kb-promoter
SLmic1.0_ch09	68941028	68941553	526	9.29694	2.87984	5.82336	Sly09g0104751	ORF	Solyc09g098110
SLmic1.0_ch01	91761001	91761443	443	10.3163	3.01697	6.74722	Sly01g0044431	3kb-promoter
SLmic1.0_ch01	92364379	92364757	379	10.3163	3.01697	6.74722	Sly01g0045331	3kb-promoter
SLmic1.0_ch02	48813420	48813993	574	10.3163	3.01697	6.74722	Sly02g0341271	3kb-promoter
SLmic1.0_ch09	69176468	69177033	566	8.31747	2.7427	4.94311	Sly09g0105091	1kb-terminator	Solyc09g098420
SLmic1.0_ch02	53749733	53750075	343	10.3163	3.01697	6.74722	Sly02g0348231	3kb-promoter	Solyc02g091600
SLmic1.0_ch02	54722040	54722693	654	10.3163	3.01697	6.74722	Sly02g0349511	3kb-promoter
SLmic1.0_ch10	270403	270730	328	13.1122	3.33208	9.31521	Sly10g0162111	ORF	Solyc10g005360
SLmic1.0_ch07	52383008	52383355	348	10.3163	3.01697	6.74722	Sly07g0117921	3kb-promoter
SLmic1.0_ch09	3231183	3232134	952	10.3163	3.01697	6.74722	Sly09g0080951	3kb-promoter
SLmic1.0_ch09	3479194	3479625	432	10.3163	3.01697	6.74722	Sly09g0081111	3kb-promoter	Solyc09g009870
SLmic1.0_ch09	62868497	62868954	458	10.3163	3.01697	6.74722	Sly09g0096761	3kb-promoter
SLmic1.0_ch10	2382479	2382917	439	6.48576	2.46843	3.32046	Sly10g0165401	ORF
SLmic1.0_ch10	45646395	45646892	498	10.3163	3.01697	6.74722	Sly10g0175781	3kb-promoter
SLmic1.0_ch04	64994217	64994741	525	11.2962	3.02031	7.67524	Sly04g0258651	3kb-promoter
SLmic1.0_ch00	19695551	19695974	424	10.8404	3.08554	7.22559	Sly00g0393271	3kb-promoter
SLmic1.0_ch01	404585	405058	474	10.8404	3.08554	7.22559	Sly01g0000611	3kb-promoter
SLmic1.0_ch10	2690717	2691069	353	8.86932	2.75384	5.44265	Sly10g0165811	ORF	Solyc10g008530
SLmic1.0_ch10	2690717	2691069	353	8.86932	2.75384	5.44265	Sly10g0165811	1kb-terminator	Solyc10g008530
SLmic1.0_ch01	4752536	4753005	470	10.8404	3.08554	7.22559	Sly01g0005421	3kb-promoter
SLmic1.0_ch02	36111278	36111623	346	10.8404	3.08554	7.22559	Sly02g0324241	3kb-promoter
SLmic1.0_ch10	4056959	4057519	561	6.6307	2.38326	3.46029	Sly10g0167171	1kb-terminator	Solyc10g011750
SLmic1.0_ch10	4056959	4057519	561	6.6307	2.38326	3.46029	Sly10g0167171	ORF	Solyc10g011750
SLmic1.0_ch02	39603445	39603875	431	10.8404	3.08554	7.22559	Sly02g0328431	3kb-promoter
SLmic1.0_ch10	8465598	8465969	372	10.8404	3.08554	7.22559	Sly10g0169171	ORF	Solyc10g018510
SLmic1.0_ch02	49417423	49417879	457	10.8404	3.08554	7.22559	Sly02g0342211	3kb-promoter
SLmic1.0_ch10	10189993	10190361	369	6.48576	2.46843	3.32046	Sly10g0169501	1kb-terminator	Solyc10g018780
SLmic1.0_ch10	21106814	21107298	485	8.80211	2.81127	5.37731	Sly10g0171401	1kb-terminator
SLmic1.0_ch03	1040232	1040844	613	10.8404	3.08554	7.22559	Sly03g0192631	3kb-promoter
SLmic1.0_ch10	45646395	45646892	498	10.3163	3.01697	6.74722	Sly10g0175781	ORF
SLmic1.0_ch03	19193773	19194119	347	10.8404	3.08554	7.22559	Sly03g0201681	3kb-promoter	Solyc03g053090
SLmic1.0_ch10	50241473	50241999	527	8.27788	2.51885	4.94311	Sly10g0177291	1kb-terminator	Solyc10g050680
SLmic1.0_ch10	50241473	50241999	527	8.27788	2.51885	4.94311	Sly10g0177291	ORF	Solyc10g050680
SLmic1.0_ch04	58422634	58423089	456	10.8404	3.08554	7.22559	Sly04g0250321	3kb-promoter
SLmic1.0_ch05	64572082	64572471	390	10.8404	3.08554	7.22559	Sly05g0156051	3kb-promoter
SLmic1.0_ch07	66491879	66492214	336	10.8404	3.08554	7.22559	Sly07g0129541	3kb-promoter
SLmic1.0_ch07	68312195	68312647	453	10.8404	3.08554	7.22559	Sly07g0132691	3kb-promoter
SLmic1.0_ch10	56688563	56689068	506	10.8404	3.08554	7.22559	Sly10g0180101	3kb-promoter
SLmic1.0_ch10	57130211	57130660	450	11.3739	3.15411	7.7126	Sly10g0180371	ORF
SLmic1.0_ch07	55481142	55481573	432	12.7814	3.14868	9.02582	Sly07g0118711	3kb-promoter
SLmic1.0_ch01	85901296	85901716	421	11.3739	3.15411	7.7126	Sly01g0035721	3kb-promoter
SLmic1.0_ch02	36054716	36055234	519	11.3739	3.15411	7.7126	Sly02g0324171	3kb-promoter
SLmic1.0_ch02	48883490	48883984	495	11.3739	3.15411	7.7126	Sly02g0341361	3kb-promoter
SLmic1.0_ch05	1672558	1672911	354	11.3739	3.15411	7.7126	Sly05g0135661	3kb-promoter	Solyc05g007070
SLmic1.0_ch08	58417187	58418070	884	11.3739	3.15411	7.7126	Sly08g0279471	3kb-promoter
SLmic1.0_ch10	57130211	57130660	450	11.3739	3.15411	7.7126	Sly10g0180381	3kb-promoter
SLmic1.0_ch10	57130211	57130660	450	11.3739	3.15411	7.7126	Sly10g0180371	3kb-promoter
SLmic1.0_ch01	86038135	86038994	860	11.9165	3.22267	8.21047	Sly01g0035911	3kb-promoter
SLmic1.0_ch10	60473871	60474783	913	12.9055	2.2693	9.14877	Sly10g0182531	ORF
SLmic1.0_ch01	86154281	86154716	436	11.9165	3.22267	8.21047	Sly01g0036101	3kb-promoter
SLmic1.0_ch10	60473871	60474783	913	12.9055	2.2693	9.14877	Sly10g0182531	1kb-terminator
SLmic1.0_ch02	35877188	35877832	645	11.9165	3.22267	8.21047	Sly02g0324031	3kb-promoter
SLmic1.0_ch10	60475111	60475812	702	24.5676	3.7652	20.0736	Sly10g0182541	1kb-terminator
SLmic1.0_ch10	60598066	60598734	669	9.29694	2.87984	5.82336	Sly10g0182701	1kb-terminator
SLmic1.0_ch02	55625706	55626133	428	11.9165	3.22267	8.21047	Sly02g0350791	3kb-promoter
SLmic1.0_ch10	60804455	60805177	723	19.0817	4.04548	14.8822	Sly10g0182971	1kb-terminator	Solyc10g078560
SLmic1.0_ch02	55625706	55626133	428	11.9165	3.22267	8.21047	Sly02g0350781	3kb-promoter
SLmic1.0_ch10	60812909	60813373	465	11.3739	3.15411	7.7126	Sly10g0182981	ORF	Solyc10g078570
SLmic1.0_ch04	60084918	60085365	448	11.9165	3.22267	8.21047	Sly04g0251971	3kb-promoter
SLmic1.0_ch10	61013919	61014571	653	53.1322	7.06246	47.5481	Sly10g0183351	1kb-terminator	Solyc10g078910
SLmic1.0_ch10	61157305	61158082	778	26.1797	4.6694	21.6169	Sly10g0183521	ORF	Solyc10g079070
SLmic1.0_ch05	3481811	3482484	674	11.9165	3.22267	8.21047	Sly05g0138091	3kb-promoter
SLmic1.0_ch07	57429175	57429573	399	11.9165	3.22267	8.21047	Sly07g0119951	3kb-promoter
SLmic1.0_ch08	662579	662929	351	11.9165	3.22267	8.21047	Sly08g0260241	3kb-promoter
SLmic1.0_ch08	60570548	60571255	708	11.9165	3.22267	8.21047	Sly08g0282051	3kb-promoter	Solyc08g079550
SLmic1.0_ch10	3477424	3477892	469	11.9165	3.22267	8.21047	Sly10g0166791	3kb-promoter
SLmic1.0_ch10	62889531	62889920	390	11.9165	3.22267	8.21047	Sly10g0185981	3kb-promoter
SLmic1.0_ch11	4481697	4482430	734	11.9165	3.22267	8.21047	Sly11g0292461	3kb-promoter
SLmic1.0_ch12	11453869	11454273	405	11.9165	3.22267	8.21047	Sly12g0058071	3kb-promoter
SLmic1.0_ch12	64111204	64112162	959	16.8702	3.26639	12.8216	Sly12g0068891	3kb-promoter
SLmic1.0_ch10	61583535	61584047	513	17.184	3.83978	13.0969	Sly10g0184151	ORF	Solyc10g079640
SLmic1.0_ch10	61588839	61589372	534	6.05584	2.39986	2.9471	Sly10g0184151	ORF	Solyc10g079640
SLmic1.0_ch07	5810587	5811341	755	12.597	3.27352	8.84336	Sly07g0110811	3kb-promoter
SLmic1.0_ch01	81115507	81115830	324	12.4681	3.29124	8.71611	Sly01g0029121	3kb-promoter
SLmic1.0_ch02	46118541	46119135	595	12.4681	3.29124	8.71611	Sly02g0337341	3kb-promoter
SLmic1.0_ch02	48069019	48069407	389	12.4681	3.29124	8.71611	Sly02g0340311	3kb-promoter
SLmic1.0_ch02	48567593	48568207	615	12.4681	3.29124	8.71611	Sly02g0340951	3kb-promoter
SLmic1.0_ch10	62298381	62298763	383	7.37975	2.60557	4.10758	Sly10g0185191	1kb-terminator	Solyc10g080620
SLmic1.0_ch03	59435070	59435452	383	12.4681	3.29124	8.71611	Sly03g0219221	3kb-promoter
SLmic1.0_ch04	60880166	60880603	438	12.4681	3.29124	8.71611	Sly04g0252731	3kb-promoter
SLmic1.0_ch07	66758014	66758860	847	12.4681	3.29124	8.71611	Sly07g0129951	3kb-promoter
SLmic1.0_ch10	62707595	62708675	1081	8.31747	2.7427	4.94311	Sly10g0185751	ORF
SLmic1.0_ch09	63846728	63847428	701	12.4681	3.29124	8.71611	Sly09g0097811	3kb-promoter
SLmic1.0_ch11	3802313	3802671	359	12.4681	3.29124	8.71611	Sly11g0291761	3kb-promoter
SLmic1.0_ch01	88239316	88239810	495	13.0285	3.35981	9.23294	Sly01g0039261	3kb-promoter
SLmic1.0_ch01	88239316	88239810	495	13.0285	3.35981	9.23294	Sly01g0039271	3kb-promoter
SLmic1.0_ch01	88239316	88239810	495	13.0285	3.35981	9.23294	Sly01g0039251	3kb-promoter
SLmic1.0_ch01	92344621	92345406	786	13.0285	3.35981	9.23294	Sly01g0045301	3kb-promoter
SLmic1.0_ch01	92539306	92539933	628	13.0285	3.35981	9.23294	Sly01g0045591	3kb-promoter
SLmic1.0_ch02	47858629	47859203	575	13.0285	3.35981	9.23294	Sly02g0339961	3kb-promoter
SLmic1.0_ch10	64298488	64299194	707	8.2664	2.69642	4.93495	Sly10g0188111	ORF
SLmic1.0_ch02	55599764	55600377	614	13.0285	3.35981	9.23294	Sly02g0350721	3kb-promoter
SLmic1.0_ch04	90223	90873	651	13.0285	3.35981	9.23294	Sly04g0228381	3kb-promoter	Solyc04g005110
SLmic1.0_ch04	512215	512612	398	13.0285	3.35981	9.23294	Sly04g0229081	3kb-promoter
SLmic1.0_ch04	512215	512612	398	13.0285	3.35981	9.23294	Sly04g0229111	3kb-promoter
SLmic1.0_ch04	61406331	61406771	441	13.0285	3.35981	9.23294	Sly04g0253341	3kb-promoter
SLmic1.0_ch10	65137734	65138349	616	11.7982	3.15678	8.13171	Sly10g0189541	1kb-terminator	Solyc10g085480
SLmic1.0_ch06	39771495	39772331	837	13.0285	3.35981	9.23294	Sly06g0372901	3kb-promoter
SLmic1.0_ch07	4384516	4384928	413	13.0285	3.35981	9.23294	Sly07g0110181	3kb-promoter
SLmic1.0_ch10	65567985	65568400	416	7.84327	2.67413	4.51899	Sly10g0190301	ORF	Solyc10g086180
SLmic1.0_ch07	55479031	55479720	690	13.0285	3.35981	9.23294	Sly07g0118711	3kb-promoter
SLmic1.0_ch10	65590712	65591307	596	5.7715	2.30554	2.71876	Sly10g0190341	ORF	Solyc10g086220
SLmic1.0_ch08	34519058	34519446	389	13.0285	3.35981	9.23294	Sly08g0268811	3kb-promoter
SLmic1.0_ch10	63246741	63247297	557	13.0285	3.35981	9.23294	Sly10g0186531	3kb-promoter
SLmic1.0_ch10	65778603	65779322	720	25.8247	4.66491	21.291	Sly10g0190671	ORF	Solyc10g086520
SLmic1.0_ch10	63287525	63288023	499	13.0285	3.35981	9.23294	Sly10g0186591	3kb-promoter
SLmic1.0_ch12	2930673	2931137	465	13.0285	3.35981	9.23294	Sly12g0052641	3kb-promoter
SLmic1.0_ch11	308606	308935	330	7.43621	2.4654	4.16289	Sly11g0286991	1kb-terminator	Solyc11g005380
SLmic1.0_ch11	327126	327541	416	10.3163	3.01697	6.74722	Sly11g0287031	ORF	Solyc11g005420
SLmic1.0_ch07	62179452	62179815	364	14.972	3.38632	11.0511	Sly07g0123821	3kb-promoter
SLmic1.0_ch01	84788256	84788787	532	13.6766	3.39872	9.83774	Sly01g0034121	3kb-promoter
SLmic1.0_ch11	864834	865243	410	15.3547	3.63408	11.3938	Sly11g0287701	1kb-terminator	Solyc11g006040
SLmic1.0_ch01	91256598	91256936	339	13.5975	3.42838	9.76019	Sly01g0043721	3kb-promoter
SLmic1.0_ch01	91913085	91913487	403	13.5975	3.42838	9.76019	Sly01g0044631	3kb-promoter
SLmic1.0_ch01	93332773	93333200	428	13.5975	3.42838	9.76019	Sly01g0046921	3kb-promoter
SLmic1.0_ch11	1806588	1807102	515	8.80211	2.81127	5.37731	Sly11g0289351	1kb-terminator	Solyc11g007540
SLmic1.0_ch11	1852116	1852451	336	6.92715	2.537	3.70793	Sly11g0289411	1kb-terminator
SLmic1.0_ch11	1852116	1852451	336	6.92715	2.537	3.70793	Sly11g0289421	1kb-terminator
SLmic1.0_ch01	93332773	93333200	428	13.5975	3.42838	9.76019	Sly01g0046941	3kb-promoter	Solyc01g111180
SLmic1.0_ch05	370488	371133	646	13.5975	3.42838	9.76019	Sly05g0133921	3kb-promoter
SLmic1.0_ch05	370488	371133	646	13.5975	3.42838	9.76019	Sly05g0133901	3kb-promoter
SLmic1.0_ch05	370488	371133	646	13.5975	3.42838	9.76019	Sly05g0133911	3kb-promoter
SLmic1.0_ch06	45480267	45480668	402	13.5975	3.42838	9.76019	Sly06g0381941	3kb-promoter
SLmic1.0_ch11	2502217	2503168	952	14.175	3.49694	10.2976	Sly11g0290141	1kb-terminator	Solyc11g008260
SLmic1.0_ch10	63689287	63689703	417	13.5975	3.42838	9.76019	Sly10g0187071	3kb-promoter
SLmic1.0_ch10	65230830	65231526	697	13.5975	3.42838	9.76019	Sly10g0189701	3kb-promoter
SLmic1.0_ch12	540882	541302	421	13.5975	3.42838	9.76019	Sly12g0049481	3kb-promoter
SLmic1.0_ch01	87567877	87568384	508	14.175	3.49694	10.2976	Sly01g0038331	3kb-promoter
SLmic1.0_ch11	3093794	3094299	506	18.4418	3.97692	14.279	Sly11g0290841	1kb-terminator	Solyc11g008920
SLmic1.0_ch11	3093794	3094299	506	18.4418	3.97692	14.279	Sly11g0290841	1kb-terminator	Solyc11g008930
SLmic1.0_ch11	3157185	3158454	1270	5.63769	2.3313	2.58836	Sly11g0290931	1kb-terminator
SLmic1.0_ch02	50291013	50291550	538	14.175	3.49694	10.2976	Sly02g0343391	3kb-promoter
SLmic1.0_ch11	3541275	3541616	342	6.05584	2.39986	2.9471	Sly11g0291451	1kb-terminator
SLmic1.0_ch02	51828152	51828841	690	14.175	3.49694	10.2976	Sly02g0345601	3kb-promoter
SLmic1.0_ch08	62906595	62907091	497	14.175	3.49694	10.2976	Sly08g0285731	3kb-promoter
SLmic1.0_ch08	63224670	63225089	420	14.175	3.49694	10.2976	Sly08g0286201	3kb-promoter
SLmic1.0_ch11	49961963	49962462	500	14.175	3.49694	10.2976	Sly11g0306181	3kb-promoter
SLmic1.0_ch01	91796219	91797159	941	16.1124	3.50513	12.1063	Sly01g0044481	3kb-promoter
SLmic1.0_ch01	3266817	3267191	375	14.7608	3.56551	10.843	Sly01g0004411	3kb-promoter
SLmic1.0_ch11	4481697	4482430	734	11.9165	3.22267	8.21047	Sly11g0292451	1kb-terminator
SLmic1.0_ch01	87829411	87829879	469	14.7608	3.56551	10.843	Sly01g0038671	3kb-promoter
SLmic1.0_ch11	4503362	4503730	369	9.29694	2.87984	5.82336	Sly11g0292481	1kb-terminator
SLmic1.0_ch11	4816519	4817075	557	19.0817	4.04548	14.8822	Sly11g0293051	1kb-terminator
SLmic1.0_ch11	5021623	5021991	369	8.31747	2.7427	4.94311	Sly11g0293271	ORF
SLmic1.0_ch02	35058588	35059005	418	14.7608	3.56551	10.843	Sly02g0323471	3kb-promoter
SLmic1.0_ch06	39070050	39070523	474	14.7608	3.56551	10.843	Sly06g0371881	3kb-promoter
SLmic1.0_ch08	56027792	56028322	531	14.7608	3.56551	10.843	Sly08g0276581	3kb-promoter
SLmic1.0_ch11	5305490	5306316	827	13.0285	3.35981	9.23294	Sly11g0293671	ORF	Solyc11g012360
SLmic1.0_ch10	63781829	63782449	621	14.7608	3.56551	10.843	Sly10g0187241	3kb-promoter
SLmic1.0_ch11	1795903	1796832	930	14.7608	3.56551	10.843	Sly11g0289331	3kb-promoter
SLmic1.0_ch01	90727859	90728321	463	16.268	3.57506	12.2605	Sly01g0042931	3kb-promoter
SLmic1.0_ch11	6577951	6578445	495	6.59752	2.37636	3.43103	Sly11g0294771	ORF
SLmic1.0_ch11	6577951	6578445	495	6.59752	2.37636	3.43103	Sly11g0294771	1kb-terminator
SLmic1.0_ch11	8184057	8184516	460	10.3163	3.01697	6.74722	Sly11g0295441	ORF	Solyc11g017240
SLmic1.0_ch01	87350899	87351254	356	15.3547	3.63408	11.3938	Sly01g0038081	3kb-promoter
SLmic1.0_ch11	8428434	8428899	466	10.3163	3.01697	6.74722	Sly11g0295701	1kb-terminator	Solyc11g017390
SLmic1.0_ch11	9710468	9710827	360	13.0285	3.35981	9.23294	Sly11g0296111	1kb-terminator
SLmic1.0_ch03	1277083	1277552	470	15.3547	3.63408	11.3938	Sly03g0192941	3kb-promoter
SLmic1.0_ch11	33313644	33314082	439	13.0285	3.35981	9.23294	Sly11g0302911	1kb-terminator	Solyc11g044800
SLmic1.0_ch11	33455488	33455852	365	6.92715	2.537	3.70793	Sly11g0303111	ORF	Solyc11g044560
SLmic1.0_ch11	41183426	41184174	749	5.63769	2.3313	2.58836	Sly11g0304491	ORF
SLmic1.0_ch04	64200806	64201190	385	15.3547	3.63408	11.3938	Sly04g0257351	3kb-promoter	Solyc04g081240
SLmic1.0_ch11	49961963	49962462	500	14.175	3.49694	10.2976	Sly11g0306181	ORF
SLmic1.0_ch03	59722377	59726341	3965	22.4344	3.68596	18.0462	Sly03g0219671	3kb-promoter	Solyc03g114950
SLmic1.0_ch11	50689611	50690005	395	5.23162	2.26273	2.24395	Sly11g0306471	ORF
SLmic1.0_ch03	63753600	63754248	649	15.9567	3.70265	11.9532	Sly03g0225521	3kb-promoter
SLmic1.0_ch04	57656534	57656990	457	15.9567	3.70265	11.9532	Sly04g0249441	3kb-promoter
SLmic1.0_ch11	53309160	53309505	346	4.83794	2.19416	1.91646	Sly11g0308411	ORF	Solyc11g066820
SLmic1.0_ch05	59580389	59580907	519	15.9567	3.70265	11.9532	Sly05g0152671	3kb-promoter
SLmic1.0_ch07	1666195	1666715	521	15.9567	3.70265	11.9532	Sly07g0107271	3kb-promoter
SLmic1.0_ch11	53621953	53622576	624	9.80174	2.9484	6.27963	Sly11g0308791	ORF	Solyc11g067190
SLmic1.0_ch09	4667925	4668397	473	15.9567	3.70265	11.9532	Sly09g0082611	3kb-promoter
SLmic1.0_ch01	81565248	81565633	386	16.3449	3.72841	12.3373	Sly01g0029711	3kb-promoter	Solyc01g094490
SLmic1.0_ch10	60475111	60475812	702	24.5676	3.7652	20.0736	Sly10g0182531	3kb-promoter
SLmic1.0_ch05	66916125	66916523	399	16.5665	3.77121	12.5204	Sly05g0159131	3kb-promoter
SLmic1.0_ch11	55874827	55875243	417	7.84327	2.67413	4.51899	Sly11g0311681	ORF	Solyc11g071740
SLmic1.0_ch11	55874827	55875243	417	7.84327	2.67413	4.51899	Sly11g0311681	ORF	Solyc11g071750
SLmic1.0_ch05	67550712	67551346	635	17.2317	3.79857	13.1438	Sly05g0160071	3kb-promoter
SLmic1.0_ch05	66657245	66658034	790	17.184	3.83978	13.0969	Sly05g0158761	3kb-promoter
SLmic1.0_ch07	4548436	4549075	640	17.184	3.83978	13.0969	Sly07g0110341	3kb-promoter
SLmic1.0_ch11	56501634	56501987	354	7.37975	2.60557	4.10758	Sly11g0312491	1kb-terminator
SLmic1.0_ch07	62706462	62706929	468	17.184	3.83978	13.0969	Sly07g0124411	3kb-promoter
SLmic1.0_ch08	62344528	62345434	907	17.184	3.83978	13.0969	Sly08g0284901	3kb-promoter
SLmic1.0_ch11	56826495	56827035	541	12.4681	3.29124	8.71611	Sly11g0312841	1kb-terminator	Solyc11g072890
SLmic1.0_ch12	252817	253329	513	6.92715	2.537	3.70793	Sly12g0048871	1kb-terminator	Solyc12g005330
SLmic1.0_ch12	252817	253329	513	6.92715	2.537	3.70793	Sly12g0048881	1kb-terminator	Solyc12g005340
SLmic1.0_ch08	63226394	63226934	541	17.184	3.83978	13.0969	Sly08g0286211	3kb-promoter
SLmic1.0_ch02	37176072	37176623	552	17.8092	3.90835	13.6851	Sly02g0325371	3kb-promoter	Solyc02g065120
SLmic1.0_ch02	53670659	53671391	733	17.8092	3.90835	13.6851	Sly02g0348121	3kb-promoter
SLmic1.0_ch12	257447	257916	470	7.90654	2.58883	4.58001	Sly12g0048891	ORF	Solyc12g005350
SLmic1.0_ch08	62368448	62369096	649	17.8092	3.90835	13.6851	Sly08g0284951	3kb-promoter
SLmic1.0_ch12	432219	432702	484	5.23162	2.26273	2.24395	Sly12g0049241	ORF
SLmic1.0_ch01	93620851	93621789	939	18.4418	3.97692	14.279	Sly01g0047541	3kb-promoter
SLmic1.0_ch01	93813809	93814351	543	18.4418	3.97692	14.279	Sly01g0047761	3kb-promoter
SLmic1.0_ch12	636202	637284	1083	8.80211	2.81127	5.37731	Sly12g0049601	1kb-terminator	Solyc12g005950
SLmic1.0_ch06	39776876	39777690	815	18.4418	3.97692	14.279	Sly06g0372921	3kb-promoter
SLmic1.0_ch09	68001593	68002297	705	18.4418	3.97692	14.279	Sly09g0103111	3kb-promoter
SLmic1.0_ch12	1168935	1169684	750	9.29694	2.87984	5.82336	Sly12g0050381	1kb-terminator	Solyc12g006630
SLmic1.0_ch07	68580673	68581164	492	18.7259	3.97829	14.5603	Sly07g0133011	3kb-promoter
SLmic1.0_ch12	1188604	1188957	354	9.29694	2.87984	5.82336	Sly12g0050401	1kb-terminator	Solyc12g006650
SLmic1.0_ch01	84677799	84678513	715	19.0817	4.04548	14.8822	Sly01g0033961	3kb-promoter
SLmic1.0_ch12	1631378	1631800	423	6.92715	2.537	3.70793	Sly12g0050991	1kb-terminator	Solyc12g007110
SLmic1.0_ch03	1878944	1879417	474	19.0817	4.04548	14.8822	Sly03g0193591	3kb-promoter
SLmic1.0_ch12	1906057	1906580	524	11.3739	3.15411	7.7126	Sly12g0051321	1kb-terminator
SLmic1.0_ch12	2030522	2030895	374	6.92715	2.537	3.70793	Sly12g0051501	ORF
SLmic1.0_ch04	60501855	60502435	581	19.0817	4.04548	14.8822	Sly04g0252411	3kb-promoter	Solyc04g076680
SLmic1.0_ch04	64611615	64612192	578	19.0817	4.04548	14.8822	Sly04g0257951	3kb-promoter
SLmic1.0_ch12	2806137	2806485	349	8.31747	2.7427	4.94311	Sly12g0052521	ORF	Solyc12g009440
SLmic1.0_ch11	48552132	48552598	467	19.0817	4.04548	14.8822	Sly11g0305281	3kb-promoter
SLmic1.0_ch12	2930673	2931137	465	13.0285	3.35981	9.23294	Sly12g0052651	1kb-terminator
SLmic1.0_ch04	577226	577797	572	19.7289	4.11405	15.4889	Sly04g0229211	3kb-promoter
SLmic1.0_ch05	67132645	67133304	660	20.3831	4.18262	16.1062	Sly05g0159421	3kb-promoter
SLmic1.0_ch08	60092065	60092663	599	20.3831	4.18262	16.1062	Sly08g0281351	3kb-promoter
SLmic1.0_ch12	3336231	3336663	433	11.1359	2.98978	7.51718	Sly12g0053221	ORF
SLmic1.0_ch12	3724305	3724735	431	5.63769	2.3313	2.58836	Sly12g0053901	1kb-terminator
SLmic1.0_ch08	60092065	60092663	599	20.3831	4.18262	16.1062	Sly08g0281341	3kb-promoter
SLmic1.0_ch04	62080940	62081550	611	22.4872	4.19145	18.0979	Sly04g0254271	3kb-promoter
SLmic1.0_ch12	5091838	5092301	464	14.7608	3.56551	10.843	Sly12g0055351	1kb-terminator	Solyc12g014050
SLmic1.0_ch02	54988108	54989061	954	21.0444	4.25119	16.7303	Sly02g0349841	3kb-promoter
SLmic1.0_ch06	39560836	39561582	747	21.0444	4.25119	16.7303	Sly06g0372561	3kb-promoter
SLmic1.0_ch09	68284803	68285253	451	21.0444	4.25119	16.7303	Sly09g0103521	3kb-promoter
SLmic1.0_ch12	6939500	6940128	629	10.8404	3.08554	7.22559	Sly12g0056831	1kb-terminator	Solyc12g017460
SLmic1.0_ch01	86266710	86267439	730	22.3875	4.38832	17.9995	Sly01g0036251	3kb-promoter
SLmic1.0_ch01	92008778	92009422	645	24.1088	4.41895	19.6494	Sly01g0044801	3kb-promoter
SLmic1.0_ch01	92008778	92009422	645	24.1088	4.41895	19.6494	Sly01g0044811	3kb-promoter
SLmic1.0_ch05	67349577	67350346	770	23.0691	4.45689	18.6459	Sly05g0159791	3kb-promoter
SLmic1.0_ch08	58186129	58186755	627	24.7907	4.48299	20.2949	Sly08g0279251	3kb-promoter
SLmic1.0_ch07	55114463	55114961	499	23.7572	4.52546	19.3004	Sly07g0118621	3kb-promoter
SLmic1.0_ch01	91136553	91137307	755	24.4519	4.59402	19.9588	Sly01g0043571	3kb-promoter
SLmic1.0_ch12	61279775	61280151	377	6.48576	2.46843	3.32046	Sly12g0067041	ORF	Solyc12g044190
SLmic1.0_ch05	3341967	3342541	575	24.4519	4.59402	19.9588	Sly05g0137931	3kb-promoter
SLmic1.0_ch06	39698457	39699377	921	24.4519	4.59402	19.9588	Sly06g0372791	3kb-promoter
SLmic1.0_ch10	64527135	64527874	740	24.4519	4.59402	19.9588	Sly10g0188521	3kb-promoter
SLmic1.0_ch12	64111204	64112162	959	16.8702	3.26639	12.8216	Sly12g0068881	ORF	Solyc12g055690
SLmic1.0_ch10	64527135	64527874	740	24.4519	4.59402	19.9588	Sly10g0188511	3kb-promoter
SLmic1.0_ch12	64273267	64273795	529	9.84535	2.88192	6.32232	Sly12g0069021	1kb-terminator	Solyc12g055810
SLmic1.0_ch01	73684913	73685578	666	25.1529	4.66259	20.6239	Sly01g0020821	3kb-promoter
SLmic1.0_ch06	37713544	37714290	747	25.1529	4.66259	20.6239	Sly06g0369701	3kb-promoter
SLmic1.0_ch07	57921500	57922252	753	25.1529	4.66259	20.6239	Sly07g0120171	3kb-promoter
SLmic1.0_ch01	84629289	84629980	692	37.6853	4.70579	32.6408	Sly01g0033911	3kb-promoter
SLmic1.0_ch12	64687787	64688325	539	7.84327	2.67413	4.51899	Sly12g0069531	1kb-terminator	Solyc12g056250
SLmic1.0_ch02	51087797	51088353	557	27.2934	4.86829	22.6645	Sly02g0344481	3kb-promoter
SLmic1.0_ch12	64869448	64870120	673	13.0285	3.35981	9.23294	Sly12g0069771	1kb-terminator	Solyc12g056430
SLmic1.0_ch08	63264825	63265555	731	27.2934	4.86829	22.6645	Sly08g0286291	3kb-promoter
SLmic1.0_ch08	63264825	63265555	731	27.2934	4.86829	22.6645	Sly08g0286301	3kb-promoter
SLmic1.0_ch12	64977052	64977641	590	18.4418	3.97692	14.279	Sly12g0069891	1kb-terminator	Solyc12g056520
SLmic1.0_ch04	64960412	64961224	813	29.0404	4.93247	24.3429	Sly04g0258581	3kb-promoter	Solyc04g082410
SLmic1.0_ch06	45297535	45298403	869	28.019	4.93686	23.3598	Sly06g0381701	3kb-promoter
SLmic1.0_ch07	63193758	63194644	887	28.019	4.93686	23.3598	Sly07g0124941	3kb-promoter
SLmic1.0_ch11	51664546	51665287	742	28.019	4.93686	23.3598	Sly11g0307161	3kb-promoter
SLmic1.0_ch12	65680102	65680503	402	9.29694	2.87984	5.82336	Sly12g0070611	ORF	Solyc12g057080
SLmic1.0_ch08	43838350	43839354	1005	29.4881	5.074	24.7587	Sly08g0269831	3kb-promoter	Solyc08g061020
SLmic1.0_ch02	54683909	54684503	595	30.2314	5.14256	25.4735	Sly02g0349481	3kb-promoter
SLmic1.0_ch12	66141784	66142218	435	5.12748	2.07596	2.19759	Sly12g0071131	ORF
SLmic1.0_ch12	66266320	66267298	979	47.9138	6.65105	42.5148	Sly12g0071291	1kb-terminator
SLmic1.0_ch04	63615255	63615990	736	31.735	5.2797	26.9217	Sly04g0256551	3kb-promoter
SLmic1.0_ch12	66449152	66449948	797	26.5737	4.79973	21.9805	Sly12g0071611	ORF
SLmic1.0_ch12	66482035	66482682	648	27.2934	4.86829	22.6645	Sly12g0071641	ORF	Solyc12g088670
SLmic1.0_ch10	51089965	51090960	996	34.8086	5.55397	29.8549	Sly10g0177601	3kb-promoter
SLmic1.0_ch10	51089965	51090960	996	34.8086	5.55397	29.8549	Sly10g0177591	3kb-promoter
SLmic1.0_ch12	66841079	66841916	838	29.4881	5.074	24.7587	Sly12g0072231	ORF	Solyc12g089190
SLmic1.0_ch04	60668837	60669650	814	35.5904	5.62254	30.6052	Sly04g0252591	3kb-promoter
SLmic1.0_ch08	56593541	56594108	568	36.3775	5.6911	31.3644	Sly08g0277201	3kb-promoter
SLmic1.0_ch12	68320239	68320709	471	13.5975	3.42838	9.76019	Sly12g0074401	1kb-terminator	Solyc12g098140
SLmic1.0_ch03	47345725	47346442	718	37.8088	5.73118	32.7602	Sly03g0208001	3kb-promoter
SLmic1.0_ch01	80893516	80894500	985	37.967	5.82824	32.9	Sly01g0028821	3kb-promoter
SLmic1.0_ch11	3647612	3648295	684	40.3892	6.03394	35.2438	Sly11g0291561	3kb-promoter
SLmic1.0_ch12	69372203	69372641	439	16.475	3.75351	12.4661	Sly12g0076221	1kb-terminator	Solyc12g099840
SLmic1.0_ch01	84898200	84899074	875	47.9138	6.65105	42.5148	Sly01g0034271	3kb-promoter
SLmic1.0_ch01	84898200	84899074	875	47.9138	6.65105	42.5148	Sly01g0034281	3kb-promoter
