# Supplementary material for: Interaction of two MADS-box genes leads to growth phenotype divergence of all-flesh type of tomatoes
Source: Nat Commun. 2021 Nov 25;12:6892. doi: 10.1038/s41467-021-27117-7 (PMC8616914; doi:10.1038/s41467-021-27117-7)
Supplement: Supplementary file 8 — Supplementary Data 5 [file 41467_2021_27117_MOESM8_ESM.xlsx]

## Sheet: Supplementary Data 5
Supplementary Data 5. List of 1081 genes defined by ChIP-seq as putative targets of SlMBP3.Only peaks that fall within 3-kb promoter regions are taken into consideration.
Sly	Solyc	Fold enrichment of ChIPseq	Description
Sly08g0283021	Solyc08g080370	3.08554	Amino acid metabolism.biosynthesis.glutamate family.glutamate-derived amino acids.ornithine.N2-acetylornithine aminotransferase
Sly09g0098661	Solyc09g082060	2.537	Amino acid metabolism.biosynthesis.serine family.cysteine.O-acetylserine sulfydrylase
Sly11g0295441	Solyc11g017240	2.537	Amino acid metabolism.biosynthesis.shikimate family.phenylalanine and tyrosine.chorismate mutase
Sly03g0225521	Solyc03g120450	3.70265	Amino acid metabolism.degradation.aromatic amino acid.aromatic-amino-acid aminotransferase
Sly02g0346191	Solyc02g089630	4.52546	Amino acid metabolism.degradation.proline.proline dehydrogenase
Sly02g0341361	Solyc02g084980	3.15411	Carbohydrate metabolism.oligosaccharide metabolism.galactinol synthase
Sly01g0021231	Solyc01g079170	4.52546	Carbohydrate metabolism.oligosaccharide metabolism.galactinol synthase
Sly06g0363461	Solyc06g053200	2.12559	Carbohydrate metabolism.oxidative pentose phosphate pathway.oxidative phase.6-phosphogluconolactonase
Sly08g0264701	Solyc08g015670	2.46843	Carbohydrate metabolism.starch metabolism.biosynthesis.ADP-glucose pyrophosphorylase
Sly03g0208601	Solyc03g083090	3.35981	Carbohydrate metabolism.starch metabolism.biosynthesis.starch synthase activities.starch synthase (SSI)
Sly05g0135661	Solyc05g007070	3.15411	Carbohydrate metabolism.starch metabolism.degradation.hydrolysis and phosphorolysis.amylase activities.alpha amylase
Sly01g0020081	Solyc01g067660	4.52546	Carbohydrate metabolism.starch metabolism.degradation.hydrolysis and phosphorolysis.amylase activities.beta amylase
Sly04g0258471	Solyc04g082290	3.90835	Carbohydrate metabolism.starch metabolism.degradation.phosphorylation.dikinase regulator (ESV1)
Sly09g0104671	Solyc09g098040	3.08554	Carbohydrate metabolism.starch metabolism.degradation.phosphorylation.phosphoglucan, water dikinase (PWD)
Sly05g0135491	Solyc05g006930	2.7427	Carbohydrate metabolism.starch metabolism.granule initiation.initiation factor (PTST2)
Sly09g0103511	Solyc09g092130	4.25119	Carbohydrate metabolism.sucrose metabolism.biosynthesis.sucrose-phosphate synthase
Sly08g0281511	Solyc08g079080	2.11298	Carbohydrate metabolism.sucrose metabolism.degradation.invertase activities.acid beta-fructofuranosidase (VIN)
Sly04g0246041	Solyc04g054930	3.35981	Carbohydrate metabolism.trehalose metabolism.trehalose-6-phosphate phosphatase
Sly03g0193591	Solyc03g007290	4.04548	Carbohydrate metabolism.trehalose metabolism.trehalose-6-phosphate phosphatase
Sly04g0251811	Solyc04g076040	3.29124	Cell cycle organisation.cell cycle control.cyclin-dependent regulation.cyclin activities.cyclin (CYCD)
Sly01g0026961	Solyc01g089850	3.29124	Cell cycle organisation.cell cycle control.cyclin-dependent regulation.cyclin activities.cyclin (CYCP)
Sly06g0377541	Solyc05g053050	2.60557	Cell cycle organisation.cell cycle control.cyclin-dependent regulation.cyclin-dependent protein kinase inhibitor activities.inhibitor (SIM)
Sly04g0257471	Solyc04g081350	2.3991	Cell cycle organisation.cell cycle control.regulation.transcription factor (E2F)
Sly03g0221151	Solyc03g116370	2.60557	Cell cycle organisation.cytokinesis.phragmoplast microtubule organization.microtubule plus-end-tracking protein (EB1)
Sly01g0001191	Solyc01g006140	2.87984	Cell cycle organisation.DNA replication.preinitiation.helicase auxiliary factor (CDT1)
Sly08g0282721	Solyc08g080080	2.67413	Cell cycle organisation.mitosis and meiosis.metaphase to anaphase transition.Anaphase-Promoting Complex/Cyclosome (APC/C)-dependent ubiquitination.activator protein (CDH1)
Sly01g0036251	Solyc01g100530	4.38832	Cell cycle organisation.mitosis and meiosis.metaphase to anaphase transition.Anaphase-Promoting Complex/Cyclosome (APC/C)-dependent ubiquitination.activator protein (CDH1)
Sly01g0038331	Solyc01g103040	3.49694	Cell cycle organisation.mitosis and meiosis.sister chromatid separation.spindle assembly checkpoint machinery.checkpoint protein (MAD1)
Sly03g0193741	Solyc03g007440	2.87984	Cell cycle organisation.organelle division.plastid division.ARC5-recruitment factor (PDV)
Sly07g0124941	Solyc07g053980	4.93686	Cell wall.callose.callose synthase
Sly02g0334171	Solyc02g078230	3.15411	Cell wall.callose.callose synthase
Sly08g0276501	Solyc08g074390	2.67413	cell wall.cellulases.degradation and beta -1,3-glucanases
Sly12g0074911	Solyc12g098610	2.72199	cell wall.cellulases.degradation and beta -1,4-glucanases
Sly12g0069191	Solyc12g055980	2.60557	cell wall.cellulases.degradation and beta -1,4-glucanases
Sly09g0093691	Solyc09g064480	4.31975	cell wall.cellulases.degradation and beta -1,4-glucanases
Sly03g0196341	Solyc03g031800	3.35981	cell wall.cellulases.degradation and beta -1,4-glucanases
Sly02g0349511	Solyc02g092840	3.01697	cell wall.cellulases.degradation and beta -1,4-glucanases
Sly01g0048131	Solyc01g112000	2.80563	cell wall.cellulases.degradation and beta -1,4-glucanases
Sly01g0035221	Solyc01g099630	2.43362	cell wall.cellulases.degradation and beta -1,4-glucanases
Sly11g0290741	Solyc11g008820	2.67413	Cell wall.cellulose.cellulose synthase complex (CSC).CSC components.associated endo-1,4-beta-glucanase component KOR
Sly01g0037391	Solyc01g102570	2.7427	Cell wall.cellulose.cellulose synthase complex (CSC).CSC components.associated endo-1,4-beta-glucanase component KOR
Sly01g0039271	#	3.35981	Cell wall.cellulose.cellulose-hemicellulose network assembly.regulatory protein (COB)
Sly06g0363441	Solyc06g053170	2.26273	Cell wall.cutin and suberin.cuticular lipid formation.alkane-forming pathway.CER1-CER3 alkane-forming complex.component Cyt-b5
Sly06g0367931	Solyc06g063240	4.59402	Cell wall.hemicellulose.heteromannan.biosynthesis.mannan biosynthesis accessory protein
Sly08g0285141	Solyc08g082060	2.7427	Cell wall.hemicellulose.heteromannan.modification and degradation.mannan O-acetyltransferase (MOAT)
Sly05g0138631	Solyc05g009820	2.67413	Cell wall.hemicellulose.xylan.biosynthesis.galacturonosyltransferase
Sly02g0330811	Solyc02g071120	2.3313	Cell wall.hemicellulose.xylan.modification and degradation.O-acetyltransferase (RWA)
Sly11g0296301	Solyc11g019910	3.08554	cell wall.pectin methylesterase inhibitor family
Sly07g0118961	Solyc07g042390	3.15411	cell wall.pectin methylesterase inhibitor family
Sly04g0258301	Solyc04g082140	2.67413	cell wall.pectin*esterases
Sly07g0111631	Solyc07g017600	3.15411	Cell wall.pectin.homogalacturonan.modification and degradation.pectin methylesterase
Sly06g0363111	Solyc06g051960	4.11405	Cell wall.pectin.homogalacturonan.modification and degradation.pectin methylesterase
Sly06g0355331	Solyc06g009190	2.3313	Cell wall.pectin.homogalacturonan.modification and degradation.pectin methylesterase
Sly11g0290011	Solyc11g008140	2.12559	Cell wall.pectin.modification and degradation.pectate lyase
Sly05g0142641	Solyc05g014000	3.29124	Cell wall.pectin.modification and degradation.pectate lyase
Sly08g0260241	Solyc08g005800	3.22267	Cell wall.pectin.modification and degradation.pectin acetylesterase
Sly05g0133961	Solyc05g005550	2.81127	Cell wall.pectin.modification and degradation.polygalacturonase activities.non-catalytic polygalacturonase regulator
Sly05g0133411	Solyc05g005040	2.12559	Cell wall.pectin.modification and degradation.polygalacturonase activities.polygalacturonase (PGX1)
Sly03g0219321	Solyc03g114730	2.81127	Cell wall.pectin.rhamnogalacturonan I.biosynthesis.rhamnosyltransferase
Sly11g0309991	Solyc11g069270	2.26273	Cell wall.pectin.rhamnogalacturonan I.modification and degradation.beta-galactosidase (BGAL)
Sly09g0094361	Solyc09g065030	2.67413	Cell wall.pectin.rhamnogalacturonan I.modification and degradation.rhamnogalacturonan-I O-acetyltransferase (TBL)
Sly12g0052741	Solyc12g009660	2.26273	Cell wall.pectin.xylogalacturonan.biosynthesis.xylogalacturonan xylosyltransferase
Sly09g0103871	Solyc09g092330	3.08554	Cell wall.precursor synthesis.GAE
Sly10g0162771	Solyc10g005960	2.3313	Cell wall.proteins.hydroxyproline-rich glycoprotein activities.arabinogalactan-protein (AGP) activities.fasciclin-type AGP (FLA)
Sly02g0349461	Solyc02g092790	2.67413	Cell wall.proteins.hydroxyproline-rich glycoprotein activities.arabinogalactan-protein (AGP) activities.lysine-rich AGP
Sly09g0098031	Solyc09g075450	2.60557	Cellular respiration.tricarboxylic acid cycle.fumarase
Sly02g0328921	Solyc02g069280	2.39182	Chromatin organisation.DNA methylation.RNA-directed DNA methylation (RdDM) pathway.non-canonical RdDM pathway.siRNA-binding factor (AGO2)
Sly03g0220941	Solyc03g116170	4.04548	Chromatin organisation.histone chaperone activities.histone chaperone (NRP)
Sly02g0334381	Solyc02g078410	2.60557	Coenzyme metabolism.phylloquinone biosynthesis.1,4-dihydroxy-2-naphthoyl-CoA thioesterase
Sly03g0222721	Solyc03g117870	2.60557	Coenzyme metabolism.prenylquinone biosynthesis.4-hydroxybenzoate biosynthesis.p-coumarate:CoA ligase
Sly01g0045741	Solyc01g109830	2.26273	Coenzyme metabolism.tetrahydrofolate biosynthesis.dihydrofolate reductase
Sly10g0182741	Solyc10g078340	4.49964	Cytoskeleton organisation.microfilament network.actin organisation.regulator protein (SCAB)
Sly02g0349131	Solyc02g092470	2.60557	Cytoskeleton organisation.microfilament network.actin polymerisation.formin actin filament elongation factor activities.group-I formin
Sly08g0285841	Solyc08g082710	2.7427	Cytoskeleton organisation.microfilament network.actin polymerisation.SCAR/WAVE ARP2/3-activating complex.component ABIL
Sly07g0129951	Solyc07g063590	3.29124	Cytoskeleton organisation.microfilament network.myosin microfilament-based motor protein activities.class VIII myosin
Sly06g0359591	Solyc06g035970	2.81127	Cytoskeleton organisation.microtubular network.alpha-beta-Tubulin heterodimer.component beta-Tubulin
Sly04g0257641	Solyc04g081490	3.41985	Cytoskeleton organisation.microtubular network.alpha-beta-Tubulin heterodimer.component beta-Tubulin
Sly03g0201681	Solyc03g053100	3.08554	Cytoskeleton organisation.microtubular network.Kinesin microtubule-based motor protein activities.motor protein (Kinesin-7)
Sly11g0290241	Solyc11g008350	2.56171	Cytoskeleton organisation.microtubular network.Kinesin microtubule-based motor protein activities.motor protein (Kinesin-U)
Sly05g0136761	Solyc05g008090	5.55397	Cytoskeleton organisation.microtubular network.microtubule dynamics.microtubule-stabilizing factor (WDL)
Sly07g0106351	Solyc07g005860	2.9484	Cytoskeleton organisation.microtubular network.microtubule Tubulin heterodimer formation.Augmin gamma-Tubulin Ring Complex recruiting complex.component AUG8
Sly09g0080351	Solyc09g009140	4.25119	Cytoskeleton organisation.microtubular network.microtubule Tubulin heterodimer formation.gamma-Tubulin Ring Complex (gamma-TuRC).component GCP3
Sly05g0139811	Solyc05g010590	3.22267	Cytoskeleton organisation.nuclear dynamics.nuclear movement.myosin-SUN-WIP adaptor (WIT)
Sly04g0255971	Solyc04g080040	2.88083	Cytoskeleton organisation.plastid movement.actin filament reorganisation factor (JAC1)
Sly08g0285731	Solyc08g082590	3.49694	Cytoskeleton organisation.plastid movement.actin filament-bundling factor (THRUMIN)
Sly04g0254801	Solyc04g078950	2.537	Cytoskeleton organisation.plastid movement.WEB1-PMI2 actin filament reorganisation complex.component WEB1
Sly10g0185111	Solyc10g080560	3.29124	DNA damage response.base excision repair (BER).methyladenine-DNA glycosylase (MAG)
Sly02g0350111	Solyc02g093420	2.87984	DNA damage response.DNA damage sensing and signalling.DNA damage response regulator (SOG1)
Sly03g0217311	Solyc03g112950	2.3313	DNA damage response.DNA damage sensing and signalling.DNA double-strand break response kinase (ATM)
Sly03g0217311	Solyc03g112940	2.3313	DNA damage response.DNA damage sensing and signalling.DNA double-strand break response kinase (ATM)
Sly01g0000611	Solyc01g005560	3.08554	Enzyme classification.EC_1 oxidoreductases.EC_1.1 oxidoreductase acting on CH-OH group of donor
Sly03g0192941	#	3.63408	Enzyme classification.EC_1 oxidoreductases.EC_1.1 oxidoreductase acting on CH-OH group of donor
Sly04g0247381	Solyc04g058000	2.537	Enzyme classification.EC_1 oxidoreductases.EC_1.10 oxidoreductase acting on diphenol or related substance as donor
Sly03g0209471	Solyc03g083900	4.45689	Enzyme classification.EC_1 oxidoreductases.EC_1.10 oxidoreductase acting on diphenol or related substance as donor
Sly01g0034781	Solyc01g099200	2.75384	Enzyme classification.EC_1 oxidoreductases.EC_1.13 oxidoreductase acting on single donor with incorporation of molecular oxygen (oxygenase)
Sly10g0188521	Solyc10g087010	4.59402	Enzyme classification.EC_1 oxidoreductases.EC_1.14 oxidoreductase acting on paired donor with incorporation or reduction of molecular oxygen
Sly09g0100411	Solyc09g089580	2.20233	Enzyme classification.EC_1 oxidoreductases.EC_1.14 oxidoreductase acting on paired donor with incorporation or reduction of molecular oxygen
Sly07g0126521	Solyc07g055530	3.22267	Enzyme classification.EC_1 oxidoreductases.EC_1.14 oxidoreductase acting on paired donor with incorporation or reduction of molecular oxygen
Sly07g0125841	Solyc07g054870	2.67413	Enzyme classification.EC_1 oxidoreductases.EC_1.14 oxidoreductase acting on paired donor with incorporation or reduction of molecular oxygen
Sly07g0107481	Solyc07g006890	2.26273	Enzyme classification.EC_1 oxidoreductases.EC_1.14 oxidoreductase acting on paired donor with incorporation or reduction of molecular oxygen
Sly04g0249441	Solyc04g071780	3.70265	Enzyme classification.EC_1 oxidoreductases.EC_1.14 oxidoreductase acting on paired donor with incorporation or reduction of molecular oxygen
Sly04g0248711	Solyc04g071150	2.71211	Enzyme classification.EC_1 oxidoreductases.EC_1.14 oxidoreductase acting on paired donor with incorporation or reduction of molecular oxygen
Sly04g0244701	Solyc04g051730	2.67413	Enzyme classification.EC_1 oxidoreductases.EC_1.14 oxidoreductase acting on paired donor with incorporation or reduction of molecular oxygen
Sly03g0219661	Solyc03g114940	2.7427	Enzyme classification.EC_1 oxidoreductases.EC_1.14 oxidoreductase acting on paired donor with incorporation or reduction of molecular oxygen
Sly03g0211701	Solyc03g096050	2.60557	Enzyme classification.EC_1 oxidoreductases.EC_1.14 oxidoreductase acting on paired donor with incorporation or reduction of molecular oxygen
Sly02g0331151	Solyc02g071430	3.08554	Enzyme classification.EC_1 oxidoreductases.EC_1.14 oxidoreductase acting on paired donor with incorporation or reduction of molecular oxygen
Sly02g0331161	Solyc02g071430	3.08554	Enzyme classification.EC_1 oxidoreductases.EC_1.14 oxidoreductase acting on paired donor with incorporation or reduction of molecular oxygen
Sly02g0331101	Solyc02g071380	2.9484	Enzyme classification.EC_1 oxidoreductases.EC_1.14 oxidoreductase acting on paired donor with incorporation or reduction of molecular oxygen
Sly01g0041261	Solyc01g105660	5.82824	Enzyme classification.EC_1 oxidoreductases.EC_1.14 oxidoreductase acting on paired donor with incorporation or reduction of molecular oxygen
Sly10g0190341	Solyc10g086220	2.30554	Enzyme classification.EC_1 oxidoreductases.EC_1.3 oxidoreductase acting on CH-CH group of donor
Sly04g0246361	Solyc04g055260	2.96522	Enzyme classification.EC_2 transferases.EC_2.1 transferase transferring one-carbon group
Sly07g0122891	Solyc07g052060	2.537	Enzyme classification.EC_2 transferases.EC_2.3 acyltransferase
Sly06g0377501	Solyc06g074710	2.93223	Enzyme classification.EC_2 transferases.EC_2.3 acyltransferase
Sly12g0070611	Solyc12g057080	2.87984	Enzyme classification.EC_2 transferases.EC_2.4 glycosyltransferase
Sly12g0070621	Solyc12g057080	2.87984	Enzyme classification.EC_2 transferases.EC_2.4 glycosyltransferase
Sly11g0291761	Solyc11g010760	3.29124	Enzyme classification.EC_2 transferases.EC_2.4 glycosyltransferase
Sly09g0104041	Solyc09g092500	2.81127	Enzyme classification.EC_2 transferases.EC_2.4 glycosyltransferase
Sly02g0327701	Solyc02g068220	2.87984	Enzyme classification.EC_2 transferases.EC_2.4 glycosyltransferase
Sly12g0048901	Solyc12g005360	2.58883	Enzyme classification.EC_2 transferases.EC_2.7 transferase transferring phosphorus-containing group
Sly11g0291691	Solyc11g010700	2.19416	Enzyme classification.EC_2 transferases.EC_2.7 transferase transferring phosphorus-containing group
Sly10g0187481	Solyc10g083720	2.87984	Enzyme classification.EC_2 transferases.EC_2.7 transferase transferring phosphorus-containing group
Sly09g0104941	Solyc09g098290	2.614	Enzyme classification.EC_2 transferases.EC_2.7 transferase transferring phosphorus-containing group
Sly09g0102361	Solyc09g091260	2.87984	Enzyme classification.EC_2 transferases.EC_2.7 transferase transferring phosphorus-containing group
Sly08g0259361	Solyc08g005130	2.87984	Enzyme classification.EC_2 transferases.EC_2.7 transferase transferring phosphorus-containing group
Sly06g0371471	Solyc06g068510	2.46843	Enzyme classification.EC_2 transferases.EC_2.7 transferase transferring phosphorus-containing group
Sly04g0252731	Solyc04g077010	3.29124	Enzyme classification.EC_2 transferases.EC_2.7 transferase transferring phosphorus-containing group
Sly02g0348091	Solyc02g091470	3.08554	Enzyme classification.EC_2 transferases.EC_2.7 transferase transferring phosphorus-containing group
Sly12g0069051	Solyc12g055840	2.87984	Enzyme classification.EC_3 hydrolases.EC_3.2 glycosylase
Sly01g0024411	Solyc01g074030	2.7427	Enzyme classification.EC_3 hydrolases.EC_3.2 glycosylase
Sly07g0128541	Solyc07g062270	3.22267	Enzyme classification.EC_3 hydrolases.EC_3.4 hydrolase acting on peptide bond (peptidase)
Sly04g0258261	Solyc04g082120	2.19917	Enzyme classification.EC_3 hydrolases.EC_3.4 hydrolase acting on peptide bond (peptidase)
Sly03g0194931	Solyc00g140060	4.62292	Enzyme classification.EC_3 hydrolases.EC_3.4 hydrolase acting on peptide bond (peptidase)
Sly02g0330141	Solyc02g070440	2.9484	Enzyme classification.EC_3 hydrolases.EC_3.6 hydrolase acting on acid anhydride
Sly01g0041541	Solyc01g105930	2.9484	Enzyme classification.EC_4 lyases.EC_4.2 carbon-oxygen lyase
Sly08g0282371	Solyc08g079750	2.12559	Enzyme classification.EC_4 lyases.EC_4.4 carbon-sulfur lyase
Sly03g0218701	Solyc03g114210	2.39986	External stimuli response.carbon dioxide.sensing and signalling.signal transducer kinase (CBC)
Sly03g0218981	Solyc03g114450	2.67413	External stimuli response.drought.stomatal closure signalling.calcium sensor (CAS)
Sly05g0134741	Solyc05g006240	2.7427	External stimuli response.gravity.sensing and signalling.signalling protein factor (ARG1)
Sly07g0118711	Solyc07g042100	3.14868	External stimuli response.gravity.sensing and signalling.signalling protein factor (LAZY)
Sly07g0121121	Solyc07g045480	3.44572	External stimuli response.light.red/far red light.phytochrome photoreceptor (PHY)
Sly01g0017001	Solyc01g059870	2.4359	External stimuli response.light.red/far red light.phytochrome photoreceptor (PHY)
Sly09g0100961	Solyc09g090100	3.29124	External stimuli response.light.UV-A/blue light.cryptochrome-mediated photoperception.cryptochrome photoreceptor (CRY)
Sly05g0135151	Solyc05g006650	2.81127	External stimuli response.light.UV-A/blue light.cryptochrome-mediated photoperception.transcriptional regulator (CIB)
Sly10g0185981	Solyc10g081340	3.22267	External stimuli response.light.UV-A/blue light.phototropin-mediated photoperception.phototropin signalling factor (PKS)
Sly10g0185361	Solyc10g080770	3.29124	External stimuli response.pathogen.defense mechanisms.systemic acquired resistance (SAR).NPR1-interactive transcription factor (TGA)
Sly01g0031991	Solyc01g096510	2.46574	External stimuli response.pathogen.defense mechanisms.WRKY33-dependent plant immunity.WRKY33-activating protein (SIB)
Sly08g0259721	Solyc08g005440	2.60557	External stimuli response.pathogen.effector-triggered immunity (ETI) network.RIN4-RPM1 immune signalling.CC-NLR-type effector receptor (RPM1)
Sly06g0381361	Solyc06g083390	2.87984	External stimuli response.pathogen.effector-triggered immunity (ETI) network.RIN4-RPM1 immune signalling.RPM1-interacting factor (RIN4)
Sly08g0259551	Solyc08g005310	2.39986	External stimuli response.pathogen.pattern-triggered immunity (PTI) network.bacterial elicitor response.non-canonical heterotrimeric G-protein complex.G-alpha component XLG
Sly09g0099681	Solyc09g082940	2.67413	External stimuli response.pathogen.pattern-triggered immunity (PTI) network.bacterial elicitor response.non-canonical heterotrimeric G-protein complex.G-gamma component AGG1/2
Sly04g0233611	Solyc04g011520	2.19416	External stimuli response.pathogen.pattern-triggered immunity (PTI) network.bacterial elicitor response.protein kinase (BIK1)
Sly02g0337131	Solyc02g081040	2.19917	External stimuli response.pathogen.pattern-triggered immunity (PTI) network.fungal elicitor response.CERK1-LYK5 chitin receptor complex.component CERK1
Sly01g0048211	Solyc01g112080	3.90835	External stimuli response.pathogen.pattern-triggered immunity (PTI) network.fungal elicitor response.chitin receptor protein kinase (CEBiP)
Sly06g0378901	Solyc06g076110	2.39986	External stimuli response.salinity.SOS (Salt Overly Sensitive) signalling pathway.regulatory factor (SOS5)
Sly12g0052641	Solyc12g009570	3.35981	External stimuli response.salinity.SOS (Salt Overly Sensitive) signalling pathway.SOS3-SOS2 signalling.protein kinase (SOS2)
Sly02g0348221	Solyc02g091590	3.01697	External stimuli response.symbiont.symbiosis signalling pathway.receptor kinase (SymRK/DMI2)
Sly03g0218971	Solyc03g114440	2.67413	External stimuli response.symbiont.symbiosis signalling pathway.transcription factor (ERN1)
Sly04g0258651	Solyc04g082480	3.02031	External stimuli response.symbiont.symbiosis signalling pathway.transcription factor (NIN)
Sly03g0195711	Solyc03g026270	2.82543	External stimuli response.temperature.cold response.ICE-CBF cold acclimation transcriptional cascade.transcription factor (CBF/DREB1)
Sly02g0345131	Solyc02g088560	2.67413	External stimuli response.temperature.sensing and signalling.temperature sensor protein (CNGC2)
Sly03g0191761	Solyc03g005690	2.3313	External stimuli response.virus.virus movement.plasmodesmal protein (PDLP)
Sly12g0070431	Solyc12g056940	4.11405	Lipid metabolism.fatty acid biosynthesis.acetyl-CoA carboxylation.monomeric acetyl-CoA carboxylase.Acetyl-CoA carboxylase family.Mutant displays uncoordinated cell divisions which are enhanced by cytokinins. Mutant also has aberrant organization of the apical region in the embryo and abnormal root and shoot development and is deficient in freezing tolerance after cold acclimation. Essential for v…
Sly06g0374241	Solyc06g071890	2.49303	Lipid metabolism.fatty acid biosynthesis.citrate shuttle.mitochondrial pyruvate transporter
Sly02g0321681	Solyc02g038720	2.60557	Lipid metabolism.fatty acid biosynthesis.plastidial fatty acid synthase (ptFAS) system.acyl carrier protein (ptACP)
Sly10g0186591	Solyc10g081900	3.35981	Lipid metabolism.galactolipid and sulfolipid biosynthesis.digalactosyldiacylglycerol synthase (DGD)
Sly08g0281411	Solyc08g078990	3.97692	Lipid metabolism.glycerolipid biosynthesis.diacylglycerol.phosphatidate phosphatase (LPP-beta)
Sly04g0236411	Solyc04g016330	2.39871	Lipid metabolism.glycerolipid biosynthesis.phosphatidate.endoplasmic reticulum phosphatidate biosynthesis.NAD-dependent glycerol-3-phosphate dehydrogenase
Sly08g0278831	Solyc08g076470	5.34827	Lipid metabolism.glycerolipid biosynthesis.phosphatidate.plastidial phosphatidate biosynthesis.glycerol-3-phosphate acyltransferase (ATS1)
Sly05g0139481	Solyc05g010440	2.537	Lipid metabolism.glycerolipid biosynthesis.phosphatidylcholine.aminoalcohol phosphotransferase
Sly05g0153511	Solyc05g046300	2.81127	Lipid metabolism.glycerolipid biosynthesis.phosphatidylethanolamine.CDP-ethanolamine pathway.CTP:phosphorylethanolamine cytidylyltransferase
Sly05g0159321	Solyc05g054370	2.46843	Lipid metabolism.lipid degradation.fatty acid degradation.alternative beta-oxidation.monofunctionial hydroxyacyl-CoA dehydrogenase
Sly04g0245981	Solyc04g054890	2.39986	Lipid metabolism.lipid degradation.fatty acid degradation.core beta-oxidation.acyl CoA oxidase (ACX)
Sly03g0222321	Solyc03g117490	2.60557	Lipid metabolism.lipid degradation.glycerol metabolism.glycerol kinase
Sly11g0307161	Solyc11g065530	4.93686	Lipid metabolism.lipid degradation.phospholipase activities.phospholipase A1 activities.phospholipase A1 (PC-PLA1)
Sly09g0105131	Solyc09g098460	2.7427	Lipid metabolism.lipid degradation.phospholipase activities.phospholipase A1 activities.phospholipase A1 (PC-PLA1)
Sly06g0371051	Solyc06g068090	2.46843	Lipid metabolism.lipid degradation.phospholipase activities.phospholipase D activities.phospholipase D (PLD-alpha)
Sly10g0183901	Solyc10g079410	4.11405	Lipid metabolism.lipid degradation.triacylglycerol lipase activities.diacyl-/triacylglycerol lipase activities.lipase (Patatin/SDP)
Sly02g0327681	Solyc02g068200	2.87984	Multi-process regulation.circadian clock system.morning element regulation.activation factor (TCP20)
Sly04g0231991	Solyc04g009180	2.9484	Multi-process regulation.circadian clock system.morning element regulation.repression factor (CHE)
Sly09g0080791	Solyc09g009560	2.9484	Multi-process regulation.PEB protein-dependent signalling.regulatory protein (PEBP)
Sly05g0161621	Solyc05g056490	2.26273	Multi-process regulation.phosphoinositide lipid regulatory system.inositol polyphosphate 1-phosphatase
Sly00g0384201	Solyc00g009110	2.19416	Multi-process regulation.phosphoinositide lipid regulatory system.inositol polyphosphate 5-phosphatase activities.type-I inositol-polyphosphate 5-phosphatase
Sly01g0033961	Solyc01g098440	4.04548	Multi-process regulation.Rop-GTPase regulatory system.GTPase interactive protein kinase (RBK/RRK)
Sly05g0157621	Solyc05g052860	2.60557	Multi-process regulation.Rop-GTPase regulatory system.ROP GTPase effector activities.GTPase effector (BDR)
Sly03g0196301	Solyc03g031770	2.19416	Multi-process regulation.Rop-GTPase regulatory system.ROP GTPase effector activities.GTPase effector (RIC)
Sly09g0105101	#	2.7427	Multi-process regulation.Rop-GTPase regulatory system.ROP GTPase effector activities.GTPase effector (RIC)
Sly11g0312371	Solyc11g072490	2.537	Multi-process regulation.Rop-GTPase regulatory system.ROP GTPase effector activities.GTPase effector (RIP)
Sly10g0190141	Solyc10g086030	2.9484	Multi-process regulation.Rop-GTPase regulatory system.ROP GTPase effector activities.GTPase effector (RIP)
Sly10g0190871	Solyc10g086660	2.44494	Multi-process regulation.Rop-GTPase regulatory system.RopGEF guanine nucleotide exchange factor activities.exchange factor (PRONE)
Sly08g0277321	Solyc08g075120	3.01697	Multi-process regulation.Rop-GTPase regulatory system.RopGEF guanine nucleotide exchange factor activities.exchange factor (PRONE)
Sly05g0159161	Solyc05g054220	2.46556	Multi-process regulation.SnRK1-kinase regulatory system.SnRK1 protein kinase complex.regulatory subunit beta
Sly01g0020001	Solyc01g067590	2.81127	Multi-process regulation.SnRK1-kinase regulatory system.SnRK1 protein kinase complex.regulatory subunit betagamma
Sly01g0026761	Solyc01g088660	6.10251	Multi-process regulation.SnRK1-kinase regulatory system.SnRK1-interacting factor (FLZ)
Sly01g0022741	Solyc01g080580	2.06405	Nucleotide metabolism.purines.catabolism.nucleoside hydrolase (NSH3)
Sly10g0183601	Solyc10g079140	2.87984	Nucleotide metabolism.purines.phosphotransfers.guanylate kinase
Sly10g0183991	Solyc10g079500	2.39986	Nucleotide metabolism.purines.salvage pathway.IMP dehydrogenase
Sly01g0026571	Solyc01g088480	2.7427	Nucleotide metabolism.pyrimidines.phosphotransfers.uridylate kinase
Sly08g0286211	Solyc08g083060	3.83978	Nutrient uptake.iron uptake.chelation-based strategy uptake.ferric cation-chelator transporter (YSL)
Sly00g0394831	#	2.42171	Nutrient uptake.iron uptake.chelation-based strategy uptake.iron-mobilizing coumarin biosynthesis.feruloyl-CoA 6-hydroxylase
Sly01g0043371	#	2.46843	Nutrient uptake.iron uptake.iron storage.iron transporter (PIC)
Sly01g0047961	Solyc01g111840	4.79973	Nutrient uptake.iron uptake.long-distance iron transport.metal chelator nicotianamine transporter (TCR)
Sly06g0368951	Solyc06g065260	2.7427	Nutrient uptake.nitrogen assimilation.systemic nitrogen signalling.CEP-receptor kinase (CEPR)
Sly09g0099541	Solyc09g082860	2.67413	Nutrient uptake.sulfur assimilation.sulfate assimilation.ATP sulfurylase
Sly12g0052521	Solyc12g009440	2.7427	Photosynthesis.calvin cycle.ribulose-1,5-bisphosphat carboxylase/oxygenase (RuBisCo) activity.RuBisCo assembly.assembly factor (BSD2)
Sly04g0229381	Solyc04g006970	3.42838	Photosynthesis.CAM/C4 photosynthesis.phosphoenolpyruvate (PEP) carboxylase activity.PEP carboxylase
Sly00g0387931	Solyc11g021190	2.18998	Photosynthesis.photophosphorylation.chlororespiration.NADH dehydrogenase-like (NDH) complex.membrane subcomplex M.component NdhF
Sly00g0391171	#	2.8754	Photosynthesis.photophosphorylation.chlororespiration.NADH dehydrogenase-like (NDH) complex.subcomplex A.component NdhH
Sly03g0221691	Solyc03g116870	3.08554	Photosynthesis.photophosphorylation.chlororespiration.NADH dehydrogenase-like (NDH) complex.subcomplex B.component PnsB1/NDF1
Sly11g0293271	Solyc11g011990	2.7427	Photosynthesis.photophosphorylation.chlororespiration.terminal oxidase (PTOX)
Sly00g0387961	#	2.18998	Photosynthesis.photophosphorylation.cytochrome b6/f complex.assembly.CCS cytochrome f/c6 maturation system (system II).assembly factor (CcsA)
Sly02g0350341	Solyc02g093620	2.87984	Photosynthesis.photophosphorylation.photosystem II.assembly and maintenance.psbJ/psbN-translation activator (LPE1)
Sly02g0321671	Solyc02g038710	2.60557	Photosynthesis.photophosphorylation.photosystem II.PS-II complex.reaction center complex.component PsbI
Sly07g0127591	Solyc07g056570	2.19416	Phytohormone action.abscisic acid.biosynthesis.neoxanthin cleavage protein
Sly08g0277511	Solyc08g075320	2.67413	Phytohormone action.abscisic acid.conjugation and degradation.abscisic acid hydroxylase
Sly08g0272321	Solyc08g065410	3.35981	Phytohormone action.abscisic acid.perception and signalling.PYR/PYL-receptor.cytoplasm-localized receptor complex.receptor component PYL/RCAR
Sly03g0227031	Solyc03g121880	3.08554	Phytohormone action.abscisic acid.perception and signalling.PYR/PYL-receptor.cytoplasm-localized receptor complex.regulatory phosphatase component
Sly07g0130251	Solyc07g063850	2.60557	Phytohormone action.auxin.conjugation and degradation.indole-3-acetic acid-amido synthetase
Sly07g0108901	Solyc07g008040	3.08554	Phytohormone action.auxin.perception and signal transduction.transcriptional repressor (TPL)
Sly03g0222191	Solyc03g117360	2.19416	Phytohormone action.auxin.perception and signal transduction.transcriptional repressor (TPL)
Sly02g0338601	Solyc02g082450	2.87984	Phytohormone action.auxin.transport.auxin efflux transporter (PILS)
Sly04g0250321	Solyc04g072570	3.08554	Phytohormone action.brassinosteroid.perception and signal transduction.receptor complex.co-receptor protein kinase (BAK)
Sly04g0244531	Solyc04g051510	2.12559	Phytohormone action.brassinosteroid.perception and signal transduction.receptor complex.receptor protein kinase (BRI)
Sly12g0076211	Solyc12g099830	3.75351	Phytohormone action.brassinosteroid.perception and signal transduction.receptor complex.signalling protein kinase (BSK)
Sly08g0271811	Solyc08g062820	2.3313	Phytohormone action.cytokinin.biosynthesis.cytokinin phosphoribohydrolase
Sly01g0026241	Solyc01g088160	2.9484	Phytohormone action.cytokinin.conjugation and degradation.cytokinin dehydrogenase
Sly10g0184491	Solyc10g079950	2.3313	Phytohormone action.cytokinin.conjugation and degradation.UDP-dependent glycosyl transferase
Sly06g0361271	Solyc06g048930	3.01697	Phytohormone action.cytokinin.perception and signal transduction.A-type ARR response negative regulator
Sly06g0365491	Solyc06g060070	2.7427	Phytohormone action.ethylene.biosynthesis.1-aminocyclopropane-1-carboxylate (ACC) oxidase
Sly08g0262991	Solyc08g008100	2.60557	Phytohormone action.ethylene.biosynthesis.1-aminocyclopropane-1-carboxylate (ACC) synthase
Sly00g0393261	Solyc02g063540	2.9484	Phytohormone action.ethylene.biosynthesis.1-aminocyclopropane-1-carboxylate (ACC) synthase
Sly00g0393271	#	3.08554	Phytohormone action.ethylene.biosynthesis.1-aminocyclopropane-1-carboxylate (ACC) synthase
Sly04g0255491	Solyc04g083160	2.9484	Phytohormone action.gibberellin.biosynthesis.ent-kaurenoic acid oxidase
Sly01g0033911	Solyc01g098390	4.70579	Phytohormone action.gibberellin.perception and signal transduction.receptor protein (GID1)
Sly09g0080951	#	3.01697	Phytohormone action.jasmonic acid.conjugation and degradation.jasmonoyl-amino acid carboxylase
Sly05g0154531	Solyc05g050280	3.22267	Phytohormone action.jasmonic acid.conjugation and degradation.jasmonoyl-amino acid synthetase (JAR1)
Sly06g0353491	Solyc06g007460	2.537	Phytohormone action.signalling peptides.CRP (cysteine-rich-peptide) category.EPF/EPFL-peptide activity.EPF/EPFL-precursor polypeptide
Sly03g0221441	Solyc03g116650	2.12559	Phytohormone action.signalling peptides.CRP (cysteine-rich-peptide) category.EPF/EPFL-peptide activity.EPF/EPFL-precursor polypeptide
Sly02g0348541	Solyc02g091910	2.81127	Phytohormone action.signalling peptides.CRP (cysteine-rich-peptide) category.EPF/EPFL-peptide activity.EPF/EPFL-precursor polypeptide
Sly08g0270381	Solyc08g061560	3.01697	Phytohormone action.signalling peptides.CRP (cysteine-rich-peptide) category.EPF/EPFL-peptide activity.ERF-peptide receptor (ER).Leucine-rich receptor-like protein kinase family protein/Homologous to receptor protein kinases.Involved in specification of organs originating from the shoot apical meristem.Together with ERL1 and ERL2, ER governs the initial decision of protodermal cells to either div…
Sly03g0193341	Solyc03g007050	3.63408	Phytohormone action.signalling peptides.CRP (cysteine-rich-peptide) category.EPF/EPFL-peptide activity.ERF-peptide receptor (ER)
Sly02g0345951	Solyc02g089350	2.39986	Phytohormone action.signalling peptides.CRP (cysteine-rich-peptide) category.GASA/GAST-peptide activity.GASA-precursor polypeptide
Sly05g0159931	Solyc05g054860	2.7427	Phytohormone action.signalling peptides.CRP (cysteine-rich-peptide) category.RALF/RALFL-peptide activity.RALF-peptide receptor (CrRLK1L)
Sly05g0135911	Solyc05g007230	2.77375	Phytohormone action.signalling peptides.NCRP (non-cysteine-rich-peptide) category.CIF-peptide activity.CIF-peptide receptor (GSO)
Sly01g0007761	Solyc01g014100	7.95383	Phytohormone action.signalling peptides.NCRP (non-cysteine-rich-peptide) category.CLE-peptide activity.CLE-precursor protein
Sly04g0230271	#	2.67413	Phytohormone action.signalling peptides.NCRP (non-cysteine-rich-peptide) category.CLE-peptide activity.CLE-precursor protein
Sly07g0107871	Solyc07g007270	2.46843	Phytohormone action.signalling peptides.NCRP (non-cysteine-rich-peptide) category.GLV/RGF/CLEL-peptide activity.RGF-precursor polypeptide
Sly01g0042131	Solyc01g106500	4.31975	Phytohormone action.signalling peptides.NCRP (non-cysteine-rich-peptide) category.PIP/PIPL-peptide activity.PIP/PIPL peptide receptor (RLK7)
Sly08g0260371	Solyc08g005930	2.87984	Phytohormone action.strigolactone.perception and signal transduction.signal transducer (KUF1)
Sly07g0112121	Solyc07g018070	4.65877	Phytohormone action.strigolactone.perception and signal transduction.signal transducer (SMXL)
Sly05g0147111	Solyc05g018880	2.7427	Polyamine metabolism.polyamine degradation.FAD-dependent polyamine oxidase activities.polyamine oxidase (PAO5)
Sly04g0255791	#	2.7427	Protein biosynthesis.aminoacyl-tRNA synthetase activities.serine-tRNA ligase
Sly05g0134251	Solyc05g005800	3.78384	Protein biosynthesis.aminoacyl-tRNA synthetase activities.threonine-tRNA ligase
Sly00g0386661	Solyc09g015850	2.3313	Protein biosynthesis.organelle machinery.mitochondrial ribosome.large ribosomal subunit proteome.component mtRPL16
Sly02g0343201	Solyc02g086680	2.19416	Protein biosynthesis.organelle machinery.peptide deformylation.formylmethionine deformylase (PDF)
Sly00g0391161	#	2.8754	Protein biosynthesis.organelle machinery.plastidial ribosome.small ribosomal subunit proteome.component psRPS15
Sly06g0365811	Solyc06g060400	2.46843	Protein biosynthesis.ribosome biogenesis.large ribosomal subunit (LSU).LSU proteome.component RPL15
Sly09g0101541	Solyc09g090610	4.45689	Protein biosynthesis.ribosome biogenesis.large ribosomal subunit (LSU).LSU proteome.component RPL23
Sly06g0363471	Solyc06g053210	2.12559	Protein biosynthesis.ribosome biogenesis.large ribosomal subunit (LSU).LSU proteome.component RPL40
Sly05g0136881	Solyc05g008190	2.60557	Protein biosynthesis.ribosome biogenesis.small ribosomal subunit (SSU).SSU processome.pre-40S ribosomal subunit nuclear assembly.assembly factor (UTP7)
Sly02g0336891	Solyc02g080790	2.81127	Protein biosynthesis.translation elongation.eEF5 poly-P/G elongation factor activity.regulatory eEF5 hypusination.deoxyhypusine synthase
Sly08g0282971	Solyc08g080320	2.9484	Protein homeostasis.protein quality control.cytosolic Hsp70 chaperone system.nucleotide exchange factor (BAG)
Sly03g0218381	Solyc03g113900	2.81127	Protein homeostasis.protein quality control.ER Quality Control (ERQC) machinery.calnexin/calreticulin chaperone system.alpha-1,2 exomannosidase (MNL)
Sly01g0036101	Solyc01g100380	3.22267	Protein homeostasis.protein quality control.ER Quality Control (ERQC) machinery.calnexin/calreticulin chaperone system.CNX-CRT cycle.lectin chaperone (CRT)
Sly06g0376731	Solyc06g074000	3.70265	Protein homeostasis.proteolysis.aspartic-type peptidase activities.A1-class protease (Pepsin)
Sly05g0145111	Solyc05g016310	2.3313	Protein homeostasis.proteolysis.aspartic-type peptidase activities.A1-class protease (Pepsin)
Sly02g0339681	Solyc02g083450	2.3313	Protein homeostasis.proteolysis.aspartic-type peptidase activities.A1-class protease (Pepsin)
Sly02g0329021	Solyc02g069360	4.66259	Protein homeostasis.proteolysis.aspartic-type peptidase activities.A1-class protease (Pepsin)
Sly01g0045281	Solyc01g109430	2.67413	Protein homeostasis.proteolysis.cysteine-type peptidase activities.C97-class peptidase (PPPDE)
Sly12g0053121	#	2.67413	Protein homeostasis.proteolysis.metallopeptidase activities.aminopeptidase activities.M17-class leucyl aminopeptidase (LAP)
Sly10g0169471	Solyc10g018760	2.26273	Protein homeostasis.proteolysis.metallopeptidase activities.M10-class metalloprotease (Matrixin)
Sly07g0106141	Solyc07g005680	2.87984	Protein homeostasis.proteolysis.serine-type peptidase activities.S10-class serine carboxypeptidase (SCPL)
Sly01g0040431	Solyc01g104850	4.31975	Protein homeostasis.proteolysis.serine-type peptidase activities.S10-class serine carboxypeptidase (SCPL)
Sly03g0220451	Solyc03g115720	2.60557	Protein homeostasis.proteolysis.serine-type peptidase activities.S16-class protease (LON)
Sly07g0105501	Solyc07g005190	5.00543	Protein homeostasis.proteolysis.serine-type peptidase activities.S28-class serine carboxypeptidase
Sly08g0283181	Solyc08g080500	3.29124	Protein homeostasis.proteolysis.serine-type peptidase activities.S54-class protease (RBL))
Sly02g0342211	Solyc02g085760	3.08554	Protein homeostasis.proteolysis.serine-type peptidase activities.S54-class protease (RBL))
Sly12g0071731	Solyc12g088760	2.81127	Protein homeostasis.proteolysis.serine-type peptidase activities.S8-class protease (subtilisin) families.protease (SBT1)
Sly07g0118621	Solyc07g041970	4.52546	Protein homeostasis.proteolysis.serine-type peptidase activities.S8-class protease (subtilisin) families.protease (SBT1)
Sly03g0199111	Solyc03g044150	2.46843	Protein homeostasis.proteolysis.serine-type peptidase activities.S8-class protease (subtilisin) families.protease (SBT1)
Sly01g0047541	Solyc01g111400	3.97692	Protein homeostasis.proteolysis.serine-type peptidase activities.S8-class protease (subtilisin) families.protease (SBT1)
Sly01g0025761	Solyc01g087740	3.83978	Protein homeostasis.proteolysis.serine-type peptidase activities.S8-class protease (subtilisin) families.protease (SBT1)
Sly03g0217461	Solyc03g113130	2.46843	Protein homeostasis.ubiquitin-proteasome system.N-degron pathways.Arg/N-degron pathway.N-terminal modification.cysteine oxidase (PCO)
Sly08g0284901	Solyc08g081840	3.83978	Protein homeostasis.ubiquitin-proteasome system.ubiquitin-fold protein conjugation.Cullin-based ubiquitylation complexes.CUL3-BTB E3 ligase complexes.BTB/POZ substrate adaptor components.component LRB
Sly01g0041291	Solyc01g105680	2.87984	Protein homeostasis.ubiquitin-proteasome system.ubiquitin-fold protein conjugation.Cullin-based ubiquitylation complexes.CUL3-BTB E3 ligase complexes.BTB/POZ substrate adaptor components.component NPH3
Sly10g0165711	Solyc10g008450	3.35981	Protein homeostasis.ubiquitin-proteasome system.ubiquitin-fold protein conjugation.Cullin-based ubiquitylation complexes.SKP1-CUL1-FBX (SCF) E3 ligase complexes.F-BOX substrate adaptor components.component FBX
Sly09g0081111	Solyc09g009870	3.01697	Protein homeostasis.ubiquitin-proteasome system.ubiquitin-fold protein conjugation.Cullin-based ubiquitylation complexes.SKP1-CUL1-FBX (SCF) E3 ligase complexes.F-BOX substrate adaptor components.component FBX
Sly06g0367991	Solyc06g063300	2.6374	Protein homeostasis.ubiquitin-proteasome system.ubiquitin-fold protein conjugation.Cullin-based ubiquitylation complexes.SKP1-CUL1-FBX (SCF) E3 ligase complexes.F-BOX substrate adaptor components.component FBX
Sly04g0250701	Solyc04g072930	4.04548	Protein homeostasis.ubiquitin-proteasome system.ubiquitin-fold protein conjugation.Cullin-based ubiquitylation complexes.SKP1-CUL1-FBX (SCF) E3 ligase complexes.F-BOX substrate adaptor components.component FBX
Sly01g0028831	Solyc01g091700	5.82824	Protein homeostasis.ubiquitin-proteasome system.ubiquitin-fold protein conjugation.Cullin-based ubiquitylation complexes.SKP1-CUL1-FBX (SCF) E3 ligase complexes.F-BOX substrate adaptor components.component FBX
Sly10g0180611	#	2.69577	Protein homeostasis.ubiquitin-proteasome system.ubiquitin-fold protein conjugation.Cullin-based ubiquitylation complexes.SKP1-CUL1-FBX (SCF) E3 ligase complexes.F-BOX substrate adaptor components.component FBX
Sly01g0047761	Solyc01g111640	3.97692	Protein homeostasis.ubiquitin-proteasome system.ubiquitin-fold protein conjugation.Cullin-based ubiquitylation complexes.SKP1-CUL1-FBX (SCF) E3 ligase complexes.target protein binding component SKP1/ASK1
Sly10g0167161	Solyc10g011740	2.38326	Protein homeostasis.ubiquitin-proteasome system.ubiquitin-fold protein conjugation.MUB conjugation.conjugation E2 protein
Sly09g0103241	Solyc09g091890	2.81127	Protein homeostasis.ubiquitin-proteasome system.ubiquitin-fold protein conjugation.SUMO conjugation (sumoylation).ubiquitin-fold protein (SUMO)
Sly08g0284191	Solyc08g081270	2.537	Protein homeostasis.ubiquitin-proteasome system.ubiquitin-fold protein conjugation.ubiquitin conjugation (ubiquitylation).ubiquitin-conjugating E2 protein (UBC)
Sly10g0185751	Solyc10g081110	2.7427	Protein homeostasis.ubiquitin-proteasome system.ubiquitin-fold protein conjugation.ubiquitin conjugation (ubiquitylation).ubiquitin-ligase E3 activities.RING-domain E3 ligase activities.RING-H2-class E3 ligase
Sly06g0362501	Solyc06g051250	2.7427	Protein homeostasis.ubiquitin-proteasome system.ubiquitin-fold protein conjugation.ubiquitin conjugation (ubiquitylation).ubiquitin-ligase E3 activities.RING-domain E3 ligase activities.RING-H2-class E3 ligase
Sly05g0159221	Solyc05g054290	2.87984	Protein homeostasis.ubiquitin-proteasome system.ubiquitin-fold protein conjugation.ubiquitin conjugation (ubiquitylation).ubiquitin-ligase E3 activities.RING-domain E3 ligase activities.RING-H2-class E3 ligase
Sly05g0134241	Solyc05g005790	3.78384	Protein homeostasis.ubiquitin-proteasome system.ubiquitin-fold protein conjugation.ubiquitin conjugation (ubiquitylation).ubiquitin-ligase E3 activities.RING-domain E3 ligase activities.RING-H2-class E3 ligase
Sly04g0258861	Solyc04g082690	2.7427	Protein homeostasis.ubiquitin-proteasome system.ubiquitin-fold protein conjugation.ubiquitin conjugation (ubiquitylation).ubiquitin-ligase E3 activities.RING-domain E3 ligase activities.RING-H2-class E3 ligase
Sly01g0028911	Solyc01g091770	4.79973	Protein homeostasis.ubiquitin-proteasome system.ubiquitin-fold protein conjugation.ubiquitin conjugation (ubiquitylation).ubiquitin-ligase E3 activities.RING-domain E3 ligase activities.RING-H2-class E3 ligase
Sly12g0055071	Solyc12g013800	3.35981	Protein homeostasis.ubiquitin-proteasome system.ubiquitin-fold protein conjugation.ubiquitin conjugation (ubiquitylation).ubiquitin-ligase E3 activities.RING-domain E3 ligase activities.RING-HC-class E3 ligase
Sly10g0165641	Solyc10g008400	3.42838	Protein homeostasis.ubiquitin-proteasome system.ubiquitin-fold protein conjugation.ubiquitin conjugation (ubiquitylation).ubiquitin-ligase E3 activities.RING-domain E3 ligase activities.RING-HC-class E3 ligase
Sly05g0141051	Solyc05g012560	3.15411	Protein homeostasis.ubiquitin-proteasome system.ubiquitin-fold protein conjugation.ubiquitin conjugation (ubiquitylation).ubiquitin-ligase E3 activities.RING-domain E3 ligase activities.RING-HC-class E3 ligase
Sly02g0334431	Solyc02g078460	3.49694	Protein homeostasis.ubiquitin-proteasome system.ubiquitin-fold protein conjugation.ubiquitin conjugation (ubiquitylation).ubiquitin-ligase E3 activities.RING-domain E3 ligase activities.RING-HC-class E3 ligase
Sly01g0045171	Solyc01g109340	2.46843	Protein homeostasis.ubiquitin-proteasome system.ubiquitin-fold protein conjugation.ubiquitin conjugation (ubiquitylation).ubiquitin-ligase E3 activities.RING-domain E3 ligase activities.RING-HC-class E3 ligase
Sly04g0230111	Solyc04g007600	2.537	Protein homeostasis.ubiquitin-proteasome system.ubiquitin-fold protein conjugation.ubiquitin conjugation (ubiquitylation).ubiquitin-ligase E3 activities.RING-domain E3 ligase activities.RING-v-class E3 ligase
Sly06g0378831	Solyc06g076040	3.35981	Protein homeostasis.ubiquitin-proteasome system.ubiquitin-fold protein conjugation.ubiquitin conjugation (ubiquitylation).ubiquitin-ligase E3 activities.U-Box E3 ligase activities.E3 ubiquitin ligase (PUB)
Sly01g0027421	Solyc01g090290	2.19416	Protein homeostasis.ubiquitin-proteasome system.ubiquitin-fold protein deconjugation.RUB deconjugation of neddylated cullin.COP9 signalosome complex.component CSN7
Sly01g0026751	Solyc01g088650	2.46843	Protein modification.glycosylation.N-linked glycosylation.dolichol-phosphate-linked oligosaccharide precursor assembly.alpha-1,3-glucosyltransferase (ALG8)
Sly11g0290731	Solyc11g008810	2.46843	Protein modification.glycosylation.N-linked glycosylation.paucimannosidic N-glycan formation.beta-N-acetylhexosaminidase (HEXO)
Sly01g0026601	Solyc00g127870	2.60557	Protein modification.lipidation.glycophosphatidylinositol (GPI) anchor addition.GPI pre-assembly.GPI N-acetylglucosamine transferase complex.component PIG-P
Sly04g0254711	Solyc04g078870	3.29124	Protein modification.phosphorylation.AGC protein kinase superfamily.protein kinase (AGC-VII/NDR)
Sly10g0187241	Solyc10g083500	3.56551	Protein modification.phosphorylation.AGC protein kinase superfamily.protein kinase (AGC-VIII)
Sly05g0157321	Solyc05g052580	2.46843	Protein modification.phosphorylation.aspartate-based protein phosphatase superfamily.FCP phosphatase families.subcluster E phosphatase
Sly06g0372541	Solyc06g069450	2.67413	Protein modification.phosphorylation.aspartate-based protein phosphatase superfamily.FCP phosphatase families.subcluster I phosphatase
Sly10g0183591	Solyc10g079130	3.35981	Protein modification.phosphorylation.CAMK protein kinase superfamily.protein kinase (CDPK)
Sly10g0180841	Solyc10g074570	2.537	Protein modification.phosphorylation.CAMK protein kinase superfamily.protein kinase (CDPK)
Sly08g0263071	Solyc08g008170	2.19416	Protein modification.phosphorylation.CAMK protein kinase superfamily.protein kinase (CDPK)
Sly05g0157991	Solyc05g053210	2.537	Protein modification.phosphorylation.CAMK protein kinase superfamily.SNF1-related protein kinase (SnRK3)
Sly08g0273781	Solyc08g066870	2.67413	Protein modification.phosphorylation.CK protein kinase superfamily.protein kinase (CKL)
Sly07g0127381	Solyc07g056350	2.87984	Protein modification.phosphorylation.CMGC protein kinase superfamily.protein kinase (MAPK)
Sly03g0203061	Solyc03g059250	2.67413	Protein modification.phosphorylation.protein kinase (NEK)
Sly01g0033011	Solyc01g097500	4.31975	Protein modification.phosphorylation.protein kinase (NEK).A member of the NIMA-related serine/threonine kinases (Neks) that have been linked to cell-cycle regulation in fungi and mammals. Plant Neks might be involved in plant development processes.| NIMA-related serine/threonine kinase 1;(source:Araport11)
Sly09g0082131	Solyc09g010780	2.67413	Protein modification.phosphorylation.serine/threonine protein phosphatase superfamily.PPM/PP2C Mn/Mg-dependent phosphatase families.clade C phosphatase
Sly10g0165751	Solyc10g008490	2.31695	Protein modification.phosphorylation.serine/threonine protein phosphatase superfamily.PPM/PP2C Mn/Mg-dependent phosphatase families.clade E phosphatase
Sly04g0255011	Solyc04g079120	3.22267	Protein modification.phosphorylation.serine/threonine protein phosphatase superfamily.PPM/PP2C Mn/Mg-dependent phosphatase families.clade H phosphatase
Sly09g0100921	Solyc09g090060	3.22267	Protein modification.phosphorylation.serine/threonine protein phosphatase superfamily.PPP Fe-Zn-dependent phosphatase families.PP1-class phosphatase
Sly07g0122731	Solyc07g051880	2.87984	Protein modification.phosphorylation.STE protein kinase superfamily.protein kinase (MAP3K-MEKK)
Sly02g0347571	Solyc02g090980	2.60557	Protein modification.phosphorylation.STE protein kinase superfamily.protein kinase (MAP3K-MEKK)
Sly09g0085841	Solyc09g018170	2.67413	Protein modification.phosphorylation.STE protein kinase superfamily.protein kinase (MAP3K-WNK)
Sly09g0078911	Solyc09g007750	2.537	Protein modification.phosphorylation.TKL protein kinase superfamily.protein kinase (Crinkly-like)
Sly05g0133421	Solyc05g005060	2.12559	Protein modification.phosphorylation.TKL protein kinase superfamily.protein kinase (DUF26)
Sly01g0034271	Solyc01g098740	6.65105	Protein modification.phosphorylation.TKL protein kinase superfamily.protein kinase (Extensin)
Sly03g0207471	Solyc03g080060	2.87984	Protein modification.phosphorylation.TKL protein kinase superfamily.protein kinase (L-lectin)
Sly09g0078221	Solyc09g007110	2.67413	Protein modification.phosphorylation.TKL protein kinase superfamily.protein kinase (LRR-III)
Sly06g0380531	Solyc06g082610	3.63408	Protein modification.phosphorylation.TKL protein kinase superfamily.protein kinase (LRR-III)
Sly05g0137611	Solyc05g008860	2.46843	Protein modification.phosphorylation.TKL protein kinase superfamily.protein kinase (LRR-III)
Sly01g0043381	Solyc01g107650	2.46843	Protein modification.phosphorylation.TKL protein kinase superfamily.protein kinase (LRR-III)
Sly01g0028311	Solyc01g091230	3.83978	Protein modification.phosphorylation.TKL protein kinase superfamily.protein kinase (LRR-IV)
Sly12g0053911	Solyc12g010740	2.60557	Protein modification.phosphorylation.TKL protein kinase superfamily.protein kinase (LRR-V)
Sly02g0337161	Solyc02g081070	2.537	Protein modification.phosphorylation.TKL protein kinase superfamily.protein kinase (LRR-V)
Sly09g0093731	Solyc09g064520	3.1988	Protein modification.phosphorylation.TKL protein kinase superfamily.protein kinase (LRR-XI)
Sly06g0372791	Solyc06g069610	4.59402	Protein modification.phosphorylation.TKL protein kinase superfamily.protein kinase (LysM)
Sly03g0218821	Solyc03g114310	3.77121	Protein modification.phosphorylation.TKL protein kinase superfamily.protein kinase (MAP3K-RAF)
Sly01g0016971	Solyc01g059860	3.01697	Protein modification.phosphorylation.TKL protein kinase superfamily.protein kinase (MAP3K-RAF)
Sly04g0255641	Solyc04g079710	3.77121	Protein modification.phosphorylation.TKL protein kinase superfamily.protein kinase (WAK/WAKL)
Sly04g0254511	Solyc04g078700	2.46843	Protein modification.phosphorylation.TKL protein kinase superfamily.receptor-like protein kinase (RLCK-V)
Sly01g0047691	Solyc01g111570	2.81127	Protein modification.phosphorylation.TKL protein kinase superfamily.receptor-like protein kinase (RLCK-VI)
Sly03g0222381	Solyc03g117550	4.39835	Protein modification.phosphorylation.TKL protein kinase superfamily.receptor-like protein kinase (RLCK-XI)
Sly11g0312581	Solyc11g072660	2.43362	Protein modification.phosphorylation.TKL protein kinase superfamily.RLCK-VII receptor-like protein kinase families.receptor-like protein kinase (RLCK-VIIa)
Sly01g0032001	Solyc01g096520	2.46574	Protein modification.protein folding.protein folding catalyst (Cyclophilin)
Sly08g0284101	Solyc08g081180	2.46843	Protein modification.targeting peptide maturation.endomembrane system.signal peptidase (SPP)
Sly02g0330891	Solyc02g071190	2.35808	Protein modification.targeting peptide maturation.plastid.carboxy-terminal processing peptidase (CtpA)
Sly12g0051001	Solyc12g007120	2.537	Protein modification.targeting peptide maturation.plastid.plastidic signal peptidase (PLSP/TPP)
Sly06g0371451	Solyc06g068500	2.87984	Protein translocation.chloroplast.outer envelope TOC translocation system.regulatory factor (Toc12)
Sly03g0222421	Solyc03g117590	2.46843	Protein translocation.chloroplast.outer envelope TOC translocation system.regulatory factor (Toc12)
Sly03g0208411	Solyc03g082940	3.56551	Protein translocation.nucleus.nucleocytoplasmic transport.karyopherin beta transport receptors.import karyopherin (IMB1)
Sly03g0218851	Solyc03g114330	5.82209	Protein translocation.peroxisome.importomer translocation system.cargo-receptor docking complex.component Pex14
Sly06g0372921	Solyc06g069720	3.97692	Redox homeostasis.chloroplast redox homeostasis.atypical thioredoxin (ACHT)
Sly03g0220631	Solyc03g115870	2.537	Redox homeostasis.chloroplast redox homeostasis.atypical thioredoxin (ACHT)
Sly01g0043791	Solyc01g108020	2.36958	Redox homeostasis.chloroplast redox homeostasis.M-type thioredoxin
Sly12g0072761	Solyc12g094620	2.3313	Redox homeostasis.enzymatic reactive oxygen species scavengers.catalase
Sly04g0258631	Solyc04g082460	2.9484	Redox homeostasis.enzymatic reactive oxygen species scavengers.catalase
Sly12g0069521	Solyc12g056240	2.67413	Redox homeostasis.hydrogen peroxide removal.glutathione peroxidase
Sly06g0376101	Solyc06g073460	3.22267	Redox homeostasis.hydrogen peroxide removal.glutathione peroxidase
Sly07g0111841	Solyc07g017770	2.12786	Redox homeostasis.low-molecular-weight scavengers.tocopherol biosynthesis.homogentisate phytyltransferase (VTE2/HPT)
Sly08g0284091	Solyc08g081170	2.9484	RNA biosynthesis.organelle machinery.RNA polymerase activities.plastid-encoded RNA polymerase (PEP) complex.essential co-factor components.component PAP11/MURE
Sly09g0100051	Solyc09g083280	3.15411	RNA biosynthesis.regulation of transcription.Aux/IAA family
Sly03g0225481	Solyc03g120390	6.13103	RNA biosynthesis.regulation of transcription.Aux/IAA family
Sly03g0225461	Solyc03g120380	3.69834	RNA biosynthesis.regulation of transcription.Aux/IAA family
Sly09g0078231	Solyc09g007120	2.67413	RNA biosynthesis.RNA polymerase I-dependent transcription.transcription initiation factor (CCG/MEE12)
Sly01g0022311	Solyc01g080200	2.67413	RNA biosynthesis.RNA polymerase II-dependent transcription.MEDIATOR transcription co-activator complex.tail module.component MED5/MED24/MED33
Sly05g0159131	Solyc05g054200	3.77121	RNA biosynthesis.RNA polymerase II-dependent transcription.SAGA transcription co-activator complex.HAT histone acetyltransferase module.component ADA2
Sly11g0288761	Solyc11g006960	2.92877	RNA biosynthesis.RNA polymerase II-dependent transcription.SAGA transcription co-activator complex.HAT histone acetyltransferase module.component ADA3
Sly03g0222671	Solyc03g117820	3.35803	RNA biosynthesis.RNA polymerase II-dependent transcription.SAGA transcription co-activator complex.SPT recruitment module.component ADA1
Sly10g0183851	Solyc10g079370	3.15411	RNA biosynthesis.RNA polymerase II-dependent transcription.transcription initiation.basal transcription factor (TFIIb)
Sly06g0369701	Solyc06g065980	4.66259	RNA biosynthesis.RNA polymerase II-dependent transcription.transcription termination.R-loop removal.R-loop reader protein (ALBA1/2)
Sly11g0312491	Solyc11g072600	2.537	RNA biosynthesis.transcriptional regulation.AP2/ERF transcription factor superfamily.transcription factor (AP2)
Sly10g0188331	Solyc10g084340	2.39986	RNA biosynthesis.transcriptional regulation.AP2/ERF transcription factor superfamily.transcription factor (AP2)
Sly06g0378171	Solyc06g075510	4.59827	RNA biosynthesis.transcriptional regulation.AP2/ERF transcription factor superfamily.transcription factor (AP2)
Sly04g0242301	Solyc04g049800	3.83978	RNA biosynthesis.transcriptional regulation.AP2/ERF transcription factor superfamily.transcription factor (AP2)
Sly03g0199301	Solyc03g044300	4.04548	RNA biosynthesis.transcriptional regulation.AP2/ERF transcription factor superfamily.transcription factor (AP2)
Sly02g0349841	Solyc02g093150	4.25119	RNA biosynthesis.transcriptional regulation.AP2/ERF transcription factor superfamily.transcription factor (AP2)
Sly02g0325121	Solyc02g064960	3.97692	RNA biosynthesis.transcriptional regulation.AP2/ERF transcription factor superfamily.transcription factor (AP2)
Sly03g0208621	Solyc03g083110	3.77121	RNA biosynthesis.transcriptional regulation.AP2/ERF transcription factor superfamily.transcription factor (AP2-RAV)
Sly08g0285301	Solyc08g082210	2.3313	RNA biosynthesis.transcriptional regulation.AP2/ERF transcription factor superfamily.transcription factor (DREB)
Sly08g0273531	Solyc08g066660	3.83978	RNA biosynthesis.transcriptional regulation.AP2/ERF transcription factor superfamily.transcription factor (DREB)
Sly07g0125131	Solyc07g054220	2.67413	RNA biosynthesis.transcriptional regulation.AP2/ERF transcription factor superfamily.transcription factor (DREB)
Sly03g0225921	Solyc03g120840	2.46843	RNA biosynthesis.transcriptional regulation.AP2/ERF transcription factor superfamily.transcription factor (DREB)
Sly06g0371301	Solyc06g068360	2.7427	RNA biosynthesis.transcriptional regulation.AP2/ERF transcription factor superfamily.transcription factor (ERF)
Sly06g0369551	Solyc06g065820	2.10522	RNA biosynthesis.transcriptional regulation.AP2/ERF transcription factor superfamily.transcription factor (ERF)
Sly05g0156761	Solyc05g052040	2.26273	RNA biosynthesis.transcriptional regulation.AP2/ERF transcription factor superfamily.transcription factor (ERF)
Sly05g0155671	Solyc05g051180	2.7427	RNA biosynthesis.transcriptional regulation.AP2/ERF transcription factor superfamily.transcription factor (ERF)
Sly05g0138091	Solyc05g009320	3.22267	RNA biosynthesis.transcriptional regulation.AS2 transcription factor (AS2/LOB)
Sly01g0028531	Solyc01g091420	3.49694	RNA biosynthesis.transcriptional regulation.AS2 transcription factor (AS2/LOB)
Sly12g0065841	Solyc12g042070	2.537	RNA biosynthesis.transcriptional regulation.B3 transcription factor superfamily.transcription factor (ARF)
Sly04g0257351	Solyc04g081240	3.63408	RNA biosynthesis.transcriptional regulation.B3 transcription factor superfamily.transcription factor (ARF)
Sly02g0321431	Solyc02g037530	3.42838	RNA biosynthesis.transcriptional regulation.B3 transcription factor superfamily.transcription factor (ARF)
Sly04g0255501	Solyc04g079590	2.9484	RNA biosynthesis.transcriptional regulation.B3 transcription factor superfamily.transcription factor (REM)
Sly02g0346731	Solyc02g090170	2.87598	RNA biosynthesis.transcriptional regulation.B3 transcription factor superfamily.transcription factor (REM)
Sly01g0044801	Solyc01g108930	4.41895	RNA biosynthesis.transcriptional regulation.B3 transcription factor superfamily.transcription factor (REM)
Sly01g0043961	Solyc01g108140	3.01697	RNA biosynthesis.transcriptional regulation.B3 transcription factor superfamily.transcription factor (REM)
Sly11g0309011	Solyc11g068370	4.04548	RNA biosynthesis.transcriptional regulation.bZIP transcription factor superfamily.TGA transcription factor activity.transcription factor (TGA)
Sly04g0245441	Solyc04g054320	2.46843	RNA biosynthesis.transcriptional regulation.bZIP transcription factor superfamily.TGA transcription factor activity.transcription factor (TGA)
Sly04g0254681	Solyc04g078840	3.35981	RNA biosynthesis.transcriptional regulation.bZIP transcription factor superfamily.transcription factor (bZIP)
Sly01g0045791	Solyc01g109880	2.87984	RNA biosynthesis.transcriptional regulation.bZIP transcription factor superfamily.transcription factor (bZIP)
Sly01g0039241	Solyc01g103880	2.67413	RNA biosynthesis.transcriptional regulation.bZIP transcription factor superfamily.transcription factor (bZIP)
Sly01g0036181	Solyc01g100460	2.39986	RNA biosynthesis.transcriptional regulation.bZIP transcription factor superfamily.transcription factor (bZIP)
Sly01g0032871	Solyc01g097330	2.67413	RNA biosynthesis.transcriptional regulation.bZIP transcription factor superfamily.transcription factor (bZIP)
Sly11g0312381	Solyc11g072500	2.26273	RNA biosynthesis.transcriptional regulation.C2C2 transcription factor superfamily.transcription factor (DOF)
Sly03g0217301	Solyc03g112930	2.9484	RNA biosynthesis.transcriptional regulation.C2C2 transcription factor superfamily.transcription factor (DOF)
Sly02g0333861	Solyc02g077950	2.537	RNA biosynthesis.transcriptional regulation.C2C2 transcription factor superfamily.transcription factor (DOF)
Sly05g0140401	Solyc05g012050	2.81127	RNA biosynthesis.transcriptional regulation.C2C2 transcription factor superfamily.transcription factor (YABBY)
Sly08g0278221	Solyc08g075950	3.49694	RNA biosynthesis.transcriptional regulation.GRF-GIF transcription factor complex.component GRF
Sly02g0348701	Solyc02g092070	2.81127	RNA biosynthesis.transcriptional regulation.GRF-GIF transcription factor complex.component GRF
Sly08g0284381	Solyc08g081400	2.66567	RNA biosynthesis.transcriptional regulation.Homeobox transcription factor superfamily.transcription factor (BEL)
Sly01g0045891	Solyc01g109980	2.87984	RNA biosynthesis.transcriptional regulation.Homeobox transcription factor superfamily.transcription factor (BEL)
Sly09g0080041	Solyc09g008810	5.2797	RNA biosynthesis.transcriptional regulation.Homeobox transcription factor superfamily.transcription factor (HD-ZIP I/II)
Sly08g0286291	Solyc08g083130	4.86829	RNA biosynthesis.transcriptional regulation.Homeobox transcription factor superfamily.transcription factor (HD-ZIP I/II)
Sly08g0280721	Solyc08g078300	2.60557	RNA biosynthesis.transcriptional regulation.Homeobox transcription factor superfamily.transcription factor (HD-ZIP I/II)involved in cell expansion and cell proliferation and in the response to auxin.
Sly05g0135841	Solyc05g007180	3.42838	RNA biosynthesis.transcriptional regulation.Homeobox transcription factor superfamily.transcription factor (HD-ZIP I/II)
Sly04g0229151	Solyc04g005800	3.35981	RNA biosynthesis.transcriptional regulation.Homeobox transcription factor superfamily.transcription factor (HD-ZIP I/II)
Sly03g0208011	Solyc03g082550	5.73118	RNA biosynthesis.transcriptional regulation.Homeobox transcription factor superfamily.transcription factor (HD-ZIP I/II)
Sly03g0197921	Solyc03g034120	2.87984	RNA biosynthesis.transcriptional regulation.Homeobox transcription factor superfamily.transcription factor (HD-ZIP I/II)
Sly02g0348561	Solyc02g091930	4.31975	RNA biosynthesis.transcriptional regulation.Homeobox transcription factor superfamily.transcription factor (HD-ZIP I/II)
Sly01g0027661	Solyc01g090460	2.87984	RNA biosynthesis.transcriptional regulation.Homeobox transcription factor superfamily.transcription factor (HD-ZIP I/II)
Sly04g0239181	Solyc04g025740	4.38832	RNA biosynthesis.transcriptional regulation.Homeobox transcription factor superfamily.transcription factor (HD-ZIP IV)
Sly08g0282771	Solyc08g080120	2.67413	RNA biosynthesis.transcriptional regulation.Homeobox transcription factor superfamily.transcription factor (KNOX)
Sly02g0337181	Solyc02g081120	5.00543	RNA biosynthesis.transcriptional regulation.Homeobox transcription factor superfamily.transcription factor (KNOX)
Sly04g0251741	Solyc04g074990	2.39986	RNA biosynthesis.transcriptional regulation.Homeobox transcription factor superfamily.transcription factor (zf-HD)
Sly02g0344481	Solyc02g087970	4.86829	RNA biosynthesis.transcriptional regulation.Homeobox transcription factor superfamily.transcription factor (zf-HD)
Sly02g0346951	Solyc02g090400	2.67413	RNA biosynthesis.transcriptional regulation.MYB transcription factor superfamily.transcription factor (GARP)
Sly12g0073411	Solyc12g096200	3.29124	RNA biosynthesis.transcriptional regulation.MYB transcription factor superfamily.transcription factor (MYB)
Sly11g0311971	Solyc11g072060	2.7427	RNA biosynthesis.transcriptional regulation.MYB transcription factor superfamily.transcription factor (MYB)
Sly10g0190381	Solyc10g086260	3.70265	RNA biosynthesis.transcriptional regulation.MYB transcription factor superfamily.transcription factor (MYB)
Sly10g0180101	Solyc10g055410	3.08554	RNA biosynthesis.transcriptional regulation.MYB transcription factor superfamily.transcription factor (MYB)
Sly03g0216721	Solyc03g112390	2.81127	RNA biosynthesis.transcriptional regulation.MYB transcription factor superfamily.transcription factor (MYB)
Sly01g0037151	Solyc01g102340	2.87984	RNA biosynthesis.transcriptional regulation.MYB transcription factor superfamily.transcription factor (MYB)
Sly11g0288481	Solyc11g006720	2.60557	RNA biosynthesis.transcriptional regulation.MYB transcription factor superfamily.transcription factor (MYB-related)
Sly09g0083791	Solyc09g014250	2.87984	RNA biosynthesis.transcriptional regulation.MYB transcription factor superfamily.transcription factor (MYB-related)
Sly08g0280761	Solyc08g078340	3.35981	RNA biosynthesis.transcriptional regulation.MYB transcription factor superfamily.transcription factor (MYB-related)
Sly06g0373501	Solyc06g071230	2.13253	RNA biosynthesis.transcriptional regulation.MYB transcription factor superfamily.transcription factor (MYB-related)
Sly10g0186531	Solyc10g081840	3.35981	RNA biosynthesis.transcriptional regulation.NF-Y transcription factor complex.component NF-YA
Sly10g0183611	Solyc10g079150	3.15411	RNA biosynthesis.transcriptional regulation.NF-Y transcription factor complex.component NF-YA
Sly01g0025181	Solyc01g087240	4.59402	RNA biosynthesis.transcriptional regulation.NF-Y transcription factor complex.component NF-YA
Sly07g0117941	Solyc07g041190	2.7427	RNA biosynthesis.transcriptional regulation.transcription factor (Alfin)
Sly11g0305281	Solyc11g056650	4.04548	RNA biosynthesis.transcriptional regulation.transcription factor (bHLH)
Sly09g0104501	Solyc09g097870	2.19416	RNA biosynthesis.transcriptional regulation.transcription factor (bHLH)
Sly07g0120171	Solyc07g043580	4.66259	RNA biosynthesis.transcriptional regulation.transcription factor (bHLH)
Sly05g0140091	Solyc05g011810	2.537	RNA biosynthesis.transcriptional regulation.transcription factor (bHLH)
Sly05g0133681	Solyc05g005300	4.11405	RNA biosynthesis.transcriptional regulation.transcription factor (bHLH)
Sly03g0225621	Solyc03g120530	2.7427	RNA biosynthesis.transcriptional regulation.transcription factor (bHLH)
Sly03g0223181	Solyc03g118310	4.25119	RNA biosynthesis.transcriptional regulation.transcription factor (bHLH)
Sly02g0341271	Solyc02g084880	3.01697	RNA biosynthesis.transcriptional regulation.transcription factor (bHLH)
Sly02g0334051	Solyc02g078130	3.70265	RNA biosynthesis.transcriptional regulation.transcription factor (bHLH)
Sly01g0045591	Solyc01g109700	3.35981	RNA biosynthesis.transcriptional regulation.transcription factor (bHLH)
Sly01g0043721	Solyc01g107960	3.42838	RNA biosynthesis.transcriptional regulation.transcription factor (bHLH)
Sly01g0024731	Solyc01g086870	3.22267	RNA biosynthesis.transcriptional regulation.transcription factor (bHLH)
Sly03g0217341	#	2.81127	RNA biosynthesis.transcriptional regulation.transcription factor (bHLH)
Sly10g0165401	#	2.46843	RNA biosynthesis.transcriptional regulation.transcription factor (bHLH)
Sly10g0185151	Solyc10g080600	3.35981	RNA biosynthesis.transcriptional regulation.transcription factor (C2H2-ZF)
Sly09g0097341	Solyc09g074780	2.9484	RNA biosynthesis.transcriptional regulation.transcription factor (C2H2-ZF)
Sly09g0095071	Solyc09g065670	2.46843	RNA biosynthesis.transcriptional regulation.transcription factor (C2H2-ZF)
Sly08g0281431	Solyc08g079010	3.63408	RNA biosynthesis.transcriptional regulation.transcription factor (C2H2-ZF)
Sly08g0272041	Solyc08g063040	2.3313	RNA biosynthesis.transcriptional regulation.transcription factor (C2H2-ZF)
Sly07g0107471	Solyc07g006880	2.55459	RNA biosynthesis.transcriptional regulation.transcription factor (C2H2-ZF)
Sly06g0367321	Solyc06g062670	2.81127	RNA biosynthesis.transcriptional regulation.transcription factor (C2H2-ZF)
Sly05g0137931	Solyc05g009180	4.59402	RNA biosynthesis.transcriptional regulation.transcription factor (C2H2-ZF)
Sly03g0224261	Solyc03g119300	2.3313	RNA biosynthesis.transcriptional regulation.transcription factor (C2H2-ZF)
Sly03g0220191	Solyc03g115450	2.9484	RNA biosynthesis.transcriptional regulation.transcription factor (C2H2-ZF)
Sly01g0000141	Solyc01g005130	2.46843	RNA biosynthesis.transcriptional regulation.transcription factor (C2H2-ZF)
Sly00g0383581	#	2.9484	RNA biosynthesis.transcriptional regulation.transcription factor (C2H2-ZF)
Sly00g0393361	#	2.10667	RNA biosynthesis.transcriptional regulation.transcription factor (C2H2-ZF)
Sly12g0076281	Solyc12g099900	5.34827	RNA biosynthesis.transcriptional regulation.transcription factor (GRAS)
Sly12g0048881	Solyc12g005340	2.58883	RNA biosynthesis.transcriptional regulation.transcription factor (GRAS)
Sly08g0283051	Solyc08g080400	2.31695	RNA biosynthesis.transcriptional regulation.transcription factor (GRAS)
Sly07g0123821	Solyc07g052960	3.38632	RNA biosynthesis.transcriptional regulation.transcription factor (GRAS)
Sly07g0126671	Solyc07g055710	2.87984	RNA biosynthesis.transcriptional regulation.transcription factor (HSF)
Sly02g0347411	Solyc02g090820	2.87984	RNA biosynthesis.transcriptional regulation.transcription factor (HSF)
Sly11g0291561	Solyc11g010570	6.03394	RNA biosynthesis.transcriptional regulation.transcription factor (MADS box )
Sly06g0368551	Solyc06g064840	3.01697	RNA biosynthesis.transcriptional regulation.transcription factor (MADS box )
Sly03g0219451	Solyc03g114840	2.87984	RNA biosynthesis.transcriptional regulation.transcription factor (MADS box )
Sly12g0069831	Solyc12g056460	3.49694	RNA biosynthesis.transcriptional regulation.transcription factor (MADS/AGL)
Sly10g0184561	Solyc10g080030	3.08554	RNA biosynthesis.transcriptional regulation.transcription factor (MADS/AGL)
Sly10g0177601	Solyc10g050940	5.55397	RNA biosynthesis.transcriptional regulation.transcription factor (MADS/AGL)
Sly08g0282741	Solyc08g080100	3.15411	RNA biosynthesis.transcriptional regulation.transcription factor (MADS/AGL)
Sly06g0359211	Solyc06g035570	2.46843	RNA biosynthesis.transcriptional regulation.transcription factor (MADS/AGL)
Sly04g0254111	Solyc04g078300	4.86829	RNA biosynthesis.transcriptional regulation.transcription factor (MADS/AGL)
Sly04g0252411	Solyc04g076680	4.04548	RNA biosynthesis.transcriptional regulation.transcription factor (MADS/AGL)
Sly04g0228601	Solyc04g005320	2.537	RNA biosynthesis.transcriptional regulation.transcription factor (MADS/AGL)
Sly03g0219441	Solyc03g114830	3.09258	RNA biosynthesis.transcriptional regulation.transcription factor (MADS/AGL)
Sly03g0193311	Solyc03g007020	2.39986	RNA biosynthesis.transcriptional regulation.transcription factor (MADS/AGL)
Sly03g0193111	Solyc03g006830	2.67413	RNA biosynthesis.transcriptional regulation.transcription factor (MADS/AGL)
Sly02g0348171	Solyc02g091550	3.90835	RNA biosynthesis.transcriptional regulation.transcription factor (MADS/AGL)
Sly01g0042301	Solyc01g106700	2.537	RNA biosynthesis.transcriptional regulation.transcription factor (MADS/AGL)
Sly01g0041761	Solyc01g106170	4.18262	RNA biosynthesis.transcriptional regulation.transcription factor (MADS/AGL)
Sly01g0041411	Solyc01g105800	3.83978	RNA biosynthesis.transcriptional regulation.transcription factor (MADS/AGL)
Sly01g0029111	Solyc01g092950	4.93686	RNA biosynthesis.transcriptional regulation.transcription factor (MADS/AGL)
Sly01g0026061	Solyc01g087990	5.21113	RNA biosynthesis.transcriptional regulation.transcription factor (MADS/AGL)
Sly01g0029121	#	3.29124	RNA biosynthesis.transcriptional regulation.transcription factor (MADS/AGL)
Sly10g0161751	Solyc10g005010	2.81127	RNA biosynthesis.transcriptional regulation.transcription factor (NAC)
Sly07g0129761	Solyc07g063420	2.60557	RNA biosynthesis.transcriptional regulation.transcription factor (NAC)
Sly06g0372901	Solyc06g069710	3.35981	RNA biosynthesis.transcriptional regulation.transcription factor (NAC)
Sly04g0255261	Solyc04g079340	2.7427	RNA biosynthesis.transcriptional regulation.transcription factor (NAC)
Sly02g0321321	Solyc02g036430	3.01697	RNA biosynthesis.transcriptional regulation.transcription factor (NAC)
Sly01g0029711	Solyc01g094490	3.72841	RNA biosynthesis.transcriptional regulation.transcription factor (NAC)
Sly01g0005261	Solyc01g009860	2.81127	RNA biosynthesis.transcriptional regulation.transcription factor (NAC)
Sly11g0289331	#	3.56551	RNA biosynthesis.transcriptional regulation.transcription factor (NAC)
Sly05g0140391	Solyc05g012040	2.7427	RNA biosynthesis.transcriptional regulation.transcription factor (SBP)
Sly03g0219461	Solyc03g114850	3.11634	RNA biosynthesis.transcriptional regulation.transcription factor (SBP)
Sly06g0372561	Solyc06g069460	4.25119	RNA biosynthesis.transcriptional regulation.transcription factor (TCP)
Sly05g0136081	Solyc05g007420	4.31975	RNA biosynthesis.transcriptional regulation.transcription factor (TCP)
Sly02g0345601	Solyc02g089020	3.49694	RNA biosynthesis.transcriptional regulation.transcription factor (TCP)
Sly12g0069881	Solyc12g056510	3.49694	RNA biosynthesis.transcriptional regulation.transcription factor (Trihelix)
Sly03g0197771	Solyc03g033980	2.3313	RNA biosynthesis.transcriptional regulation.transcription factor (TUB)
Sly09g0082321	Solyc09g010960	3.49694	RNA biosynthesis.transcriptional regulation.transcription factor (WRKY)
Sly05g0140971	Solyc05g012500	3.01697	RNA biosynthesis.transcriptional regulation.transcription factor (WRKY)
Sly01g0030961	Solyc01g095630	4.04548	RNA biosynthesis.transcriptional regulation.transcription factor (WRKY)
Sly02g0348281	Solyc02g091660	2.09572	RNA biosynthesis.transcriptional regulation.transcriptional co-activator (BET/GTE)
Sly07g0108951	Solyc07g008100	5.2797	RNA biosynthesis.transcriptional regulation.transcriptional repression.PPD-KIX transcriptional repressor complex.component KIX
Sly12g0055431	Solyc12g014120	5.55397	RNA biosynthesis.transcriptional regulation.transcriptional repression.transcriptional repressor (TIE/SPL)
Sly08g0261131	Solyc08g006430	2.39986	RNA processing.pre-mRNA splicing.spliceosome-associated non-snRNP factor activities.splicing factor (RSZ21|22)
Sly09g0079711	Solyc09g008470	3.08554	RNA processing.pre-mRNA splicing.U2-type-intron-specific major spliceosome.U2 small nuclear ribonucleoprotein particle (snRNP).splicing factor 3A complex.component SF3A2
Sly02g0334601	Solyc02g078610	3.38276	RNA processing.pre-mRNA splicing.U2-type-intron-specific major spliceosome.U2 small nuclear ribonucleoprotein particle (snRNP).splicing factor 3B complex.component SF3B2
Sly06g0376761	Solyc06g074030	2.46843	RNA processing.RNA surveillance.mRNA deadenylation-dependent decay.mRNA deadenylation.CCR4-NOT complex.deadenylase component CAF1
Sly11g0291101	Solyc11g010110	3.83978	RNA processing.tRNA modification.methylation.tRNA cytidine-methyltransferase (TRM4)
Sly09g0097811	Solyc09g075210	3.29124	RNA.regulation of transcription.Aux/IAA family
Sly12g0070901	Solyc12g087950	2.46843	RNA.regulation of transcription.putative transcription regulator
Sly08g0284351	Solyc08g081380	2.3313	RNA.regulation of transcription.putative transcription regulator
Sly08g0283851	Solyc08g080960	3.42838	RNA.regulation of transcription.putative transcription regulator
Sly06g0360921	Solyc06g048570	2.67413	RNA.regulation of transcription.putative transcription regulator
Sly02g0325441	Solyc02g065250	2.3313	RNA.regulation of transcription.putative transcription regulator
Sly08g0279511	Solyc08g077060	2.67413	RNA.regulation of transcription.unclassified
Sly02g0347481	Solyc02g090900	3.63408	RNA.regulation of transcription.unclassified
Sly02g0339961	Solyc02g083700	3.35981	RNA.regulation of transcription.unclassified
Sly02g0325371	Solyc02g065120	3.90835	RNA.regulation of transcription.unclassified
Sly03g0225411	Solyc03g120320	2.12559	Secondary metabolism.phenolics.p-coumaroyl-CoA biosynthesis.phenylalanine ammonia lyase activity.proteolytic phenylalanine ammonia-lyase regulator (KFB-PAL)
Sly04g0237341	Solyc04g040190	2.7427	Secondary metabolism.terpenoids.carotenoid biosynthesis.carotenes.lycopene beta cyclase (LCY-b)
Sly02g0337401	Solyc02g081330	2.09572	Secondary metabolism.terpenoids.carotenoid biosynthesis.carotenes.phytoene synthase (PSY)
Sly04g0228381	Solyc04g005110	3.35981	Secondary metabolism.terpenoids.terpene biosynthesis.mono-/sesquiterpene-/diterpene synthase
Sly01g0041481	Solyc01g105870	2.67413	Secondary metabolism.terpenoids.terpene biosynthesis.mono-/sesquiterpene-/diterpene synthase
Sly07g0108391	Solyc07g007690	3.15411	Solute transport.carrier-mediated transport.anion channel / anion:proton antiporter (CLC)
Sly12g0071131	Solyc12g088190	2.39986	Solute transport.carrier-mediated transport.APC superfamily.AAAP family.amino acid transporter (AAP)
Sly07g0132691	Solyc07g066020	3.08554	Solute transport.carrier-mediated transport.APC superfamily.AAAP family.amino acid transporter (AAP)
Sly07g0132681	Solyc07g066000	3.01001	Solute transport.carrier-mediated transport.APC superfamily.AAAP family.amino acid transporter (AAP)
Sly06g0365531	Solyc06g060110	2.39986	Solute transport.carrier-mediated transport.APC superfamily.AAAP family.amino acid transporter (AAP)
Sly02g0338661	Solyc02g082510	2.67413	Solute transport.carrier-mediated transport.APC superfamily.AAAP family.amino acid transporter (ANT)
Sly06g0362051	Solyc06g050790	3.15411	Solute transport.carrier-mediated transport.APC superfamily.AAAP family.solute transporter (AAAP)
Sly09g0103961	Solyc09g092420	3.63408	Solute transport.carrier-mediated transport.APC superfamily.APC family.amino acid transporter (LAT)
Sly04g0254071	Solyc04g078250	2.7427	Solute transport.carrier-mediated transport.APC superfamily.metal cation transporter (NRAMP)
Sly02g0349471	Solyc02g092800	2.7427	Solute transport.carrier-mediated transport.APC superfamily.metal cation transporter (NRAMP)
Sly11g0308521	Solyc11g066900	3.90835	Solute transport.carrier-mediated transport.APC superfamily.NCS-2 family.solute transporter (NAT)
Sly04g0255351	Solyc04g079430	3.08554	Solute transport.carrier-mediated transport.APC superfamily.NCS-2 family.solute transporter (NAT)
Sly12g0049241	Solyc12g005680	2.9484	Solute transport.carrier-mediated transport.APC superfamily.potassium cation transporter (HAK/KUP/KT)
Sly06g0362961	Solyc06g051830	2.87984	Solute transport.carrier-mediated transport.APC superfamily.potassium cation transporter (HAK/KUP/KT)
Sly12g0070421	Solyc12g056930	2.39986	Solute transport.carrier-mediated transport.APC superfamily.SulP family.sulfate transporter (SULTR)
Sly05g0159791	Solyc05g054740	4.45689	Solute transport.carrier-mediated transport.APC superfamily.SulP family.sulfate transporter (SULTR)
Sly03g0225341	Solyc03g120250	2.537	Solute transport.carrier-mediated transport.APC superfamily.SulP family.sulfate transporter (SULTR)
Sly06g0355271	Solyc06g009130	2.29563	Solute transport.carrier-mediated transport.CDF superfamily.CaCA family.magnesium cation:proton antiporter (MHX)
Sly05g0159781	Solyc05g054730	2.80941	Solute transport.carrier-mediated transport.CDF superfamily.CDF family.manganese cation transporter (Mn-CDF)
Sly12g0050241	Solyc12g006500	2.67413	Solute transport.carrier-mediated transport.DMT superfamily.NST-TPT group.nucleotide sugar transporter (UAfT)
Sly07g0109361	Solyc07g008440	2.39986	Solute transport.carrier-mediated transport.DMT superfamily.organic cation transporter (PUP)
Sly02g0330801	Solyc02g071110	2.60557	Solute transport.carrier-mediated transport.DMT superfamily.organic cation transporter (PUP)
Sly02g0330741	Solyc02g071050	4.45689	Solute transport.carrier-mediated transport.DMT superfamily.organic cation transporter (PUP)
Sly08g0277681	Solyc08g075450	3.01697	Solute transport.carrier-mediated transport.DMT superfamily.solute transporter (UmamiT)
Sly11g0293671	Solyc11g012360	2.87984	Solute transport.carrier-mediated transport.IT superfamily.DASS family.di-/tricarboxylate transporter (TDT)
Sly11g0290041	Solyc11g008200	3.01697	Solute transport.carrier-mediated transport.MFS superfamily.anion transporter (Fabaceae-N70)
Sly02g0350971	Solyc02g094190	2.537	Solute transport.carrier-mediated transport.MFS superfamily.anion transporter (Fabaceae-N70)
Sly12g0049721	Solyc12g006050	2.49115	Solute transport.carrier-mediated transport.MFS superfamily.anion transporter (NRT1/PTR)
Sly10g0189001	Solyc10g084940	2.26273	Solute transport.carrier-mediated transport.MFS superfamily.anion transporter (NRT1/PTR)
Sly08g0269831	Solyc08g061010	5.074	Solute transport.carrier-mediated transport.MFS superfamily.anion transporter (NRT1/PTR)
Sly07g0122001	Solyc07g049290	2.03408	Solute transport.carrier-mediated transport.MFS superfamily.anion transporter (NRT1/PTR)
Sly05g0134431	Solyc05g005940	3.01697	Solute transport.carrier-mediated transport.MFS superfamily.anion transporter (NRT1/PTR)
Sly03g0208141	Solyc03g082660	3.01697	Solute transport.carrier-mediated transport.MFS superfamily.molybdate anion transporter (MOT2)
Sly05g0158761	Solyc05g053860	3.83978	Solute transport.carrier-mediated transport.MFS superfamily.OCT family.organic cation transporter (OCT)
Sly08g0266291	Solyc08g048290	4.25119	Solute transport.carrier-mediated transport.MFS superfamily.SP family.inositol transporter (INT)
Sly06g0376061	Solyc06g073420	2.66188	Solute transport.carrier-mediated transport.MFS superfamily.SP family.inositol transporter (INT)
Sly02g0334591	Solyc02g078600	3.38276	Solute transport.carrier-mediated transport.MFS superfamily.SP family.polyol/monosaccharide transporter (PLT)
Sly10g0162211	Solyc10g005450	2.60557	Solute transport.carrier-mediated transport.nucleoside transporter (ENT)
Sly09g0098081	Solyc09g075490	2.46843	Solute transport.carrier-mediated transport.solute transporter (MTCC)
Sly08g0283981	Solyc08g081070	2.81127	Solute transport.carrier-mediated transport.solute transporter (MTCC)
Sly06g0371701	Solyc06g068720	2.19416	Solute transport.carrier-mediated transport.solute transporter (MTCC)
Sly06g0366751	Solyc06g061170	2.81127	Solute transport.carrier-mediated transport.solute transporter (MTCC)
Sly01g0030821	Solyc01g095510	3.49694	Solute transport.carrier-mediated transport.solute transporter (MTCC)
Sly05g0148591	Solyc05g024260	2.19416	Solute transport.carrier-mediated transport.TOC superfamily.sugar efflux transporter (SWEET)
Sly03g0213231	Solyc03g097610	2.60557	Solute transport.carrier-mediated transport.TOC superfamily.sugar efflux transporter (SWEET)
Sly10g0181831	Solyc10g076480	3.08554	Solute transport.channels.AMT family.ammonium transporter (AMT2/3)
Sly11g0311261	Solyc11g071350	2.81127	Solute transport.channels.anion channel (QUAC/ALMT)
Sly01g0039251	#	3.35981	Solute transport.channels.CorA family.metal cation transporter (MRS/MGT)
Sly03g0221881	Solyc03g117050	2.19416	Solute transport.channels.MIP family.Nodulin-26-like intrinsic protein (NIP)
Sly09g0078931	Solyc09g007770	2.19416	Solute transport.channels.MIP family.plasma membrane intrinsic protein (PIP)
Sly08g0284111	Solyc08g081190	2.81127	Solute transport.channels.MIP family.plasma membrane intrinsic protein (PIP)
Sly06g0377641	Solyc06g074820	2.39986	Solute transport.channels.MIP family.tonoplast intrinsic protein (TIP)
Sly03g0225551	Solyc03g120470	4.66259	Solute transport.channels.MIP family.tonoplast intrinsic protein (TIP)
Sly01g0039441	Solyc01g104030	2.40392	Solute transport.channels.VIC superfamily.voltage-gated potassium cation channel (AKT/SKOR/GORK)
Sly03g0219671	Solyc03g114950	3.68596	Solute transport.primary active transport.ABC superfamily.ABC1 family.subfamily ABCB transporter
Sly08g0284951	Solyc08g081890	3.90835	Solute transport.primary active transport.ABC superfamily.ABC1 family.subfamily ABCC transporter
Sly05g0137051	Solyc05g008350	2.3313	Solute transport.primary active transport.ABC superfamily.ABC2 family.subfamily ABCG transporter
Sly01g0041001	Solyc01g105400	2.46843	Solute transport.primary active transport.ABC superfamily.ABC2 family.subfamily ABCG transporter
Sly09g0105111	Solyc09g098440	2.7427	Solute transport.primary active transport.V-type ATPase complex.membrane V0 subcomplex.subunit e
Sly02g0341421	Solyc02g085030	2.79222	Vesicle trafficking.clathrin coated vesicle (CCV) machinery.CCV accessory factors.clathrin uncoating protein (AUL)
Sly08g0279821	Solyc08g077360	3.56551	Vesicle trafficking.clathrin coated vesicle (CCV) machinery.CCV plasma membrane detachment.dynamin (DRP1)
Sly06g0371041	Solyc06g068080	2.46843	Vesicle trafficking.clathrin coated vesicle (CCV) machinery.TPLATE AP-2 co-adaptor complex.component LOLITA
Sly12g0052071	Solyc12g009060	2.39986	Vesicle trafficking.endomembrane trafficking.ESCRT (Endosomal Sorting Complex Required for Transport) complexes.ESCRT-III complex.component VPS2/CHMP2
Sly11g0293771	Solyc11g012460	3.22267	Vesicle trafficking.regulation of membrane tethering and fusion.RAB-GTPase activities.A-class RAB GTPase
Sly03g0223761	Solyc03g118820	3.90835	Vesicle trafficking.regulation of membrane tethering and fusion.RAB-GTPase activities.A-class RAB GTPase
Sly01g0038671	Solyc01g103370	3.56551	Vesicle trafficking.regulation of membrane tethering and fusion.RAB-GTPase activities.D-class RAB GTPase
Sly02g0329031	Solyc02g069370	3.01697	Vesicle trafficking.regulation of membrane tethering and fusion.RAB-GTPase activities.F-class RAB GTPase
Sly03g0221641	Solyc03g116830	2.26545	Vesicle trafficking.regulation of membrane tethering and fusion.RAB-GTPase guanine nucleotide exchange factor (RAB-GEF) activities.canonical RAB5 effector (EREX)
Sly11g0308531	Solyc11g066910	3.90835	Vesicle trafficking.SNARE target membrane recognition and fusion complexes.Qa-type SNARE components.SYP2-group component
Sly07g0105511	Solyc07g005200	5.00543	Vesicle trafficking.SNARE target membrane recognition and fusion complexes.R-type SNARE longin components.YKT6-group component
Sly06g0378321	Solyc06g075610	2.87984	Vesicle trafficking.target membrane tethering.Exocyst complex.component EXO70
Sly06g0377531	Solyc06g074740	2.60557	Vesicle trafficking.target membrane tethering.HOPS/CORVET membrane tethering complexes.HOPS-specific component VPS41/VAM2
Sly12g0074411	Solyc12g098150	3.42838	not assigned.annotated
Sly12g0069641	Solyc12g056310	3.77121	not assigned.annotated
Sly12g0069021	Solyc12g055810	2.537	not assigned.annotated
Sly12g0067111	Solyc12g044240	2.537	not assigned.annotated
Sly12g0067041	Solyc12g044190	2.46843	not assigned.annotated
Sly12g0056831	Solyc12g017460	2.39986	not assigned.annotated
Sly12g0055571	Solyc12g014260	3.08554	not assigned.annotated
Sly12g0055451	Solyc12g014130	3.21075	not assigned.annotated
Sly12g0051141	Solyc12g007230	2.9484	not assigned.annotated
Sly12g0049321	Solyc12g005750	6.17108	not assigned.annotated
Sly12g0048891	Solyc12g005350	2.58883	not assigned.annotated
Sly11g0287601	Solyc11g005950	3.63408	not assigned.annotated
Sly11g0287591	Solyc11g005940	3.63408	not assigned.annotated
Sly10g0189701	Solyc10g085610	3.42838	not assigned.annotated
Sly10g0189391	Solyc10g085300	2.26273	not assigned.annotated
Sly10g0188511	Solyc10g084560	4.59402	not assigned.annotated
Sly10g0187071	Solyc10g083350	3.42838	not assigned.annotated
Sly10g0185091	Solyc10g080550	3.29124	not assigned.annotated
Sly10g0184141	Solyc10g079630	3.83978	not assigned.annotated
Sly10g0183981	Solyc10g079490	2.39986	not assigned.annotated
Sly10g0183331	Solyc10g078890	2.9484	not assigned.annotated
Sly10g0181131	Solyc10g074880	2.3313	not assigned.annotated
Sly10g0174131	Solyc10g047110	2.537	not assigned.annotated
Sly09g0103991	Solyc09g092450	2.3313	not assigned.annotated
Sly09g0103801	Solyc09g092260	3.70265	not assigned.annotated
Sly09g0102771	Solyc09g091480	3.01697	not assigned.annotated
Sly09g0101901	Solyc09g090910	2.81127	not assigned.annotated
Sly09g0101051	Solyc09g090180	2.12559	not assigned.annotated
Sly09g0098971	Solyc09g082340	3.08554	not assigned.annotated
Sly09g0096811	Solyc09g074260	2.67413	not assigned.annotated
Sly09g0096101	Solyc09g072630	2.3313	not assigned.annotated
Sly09g0095691	Solyc09g066210	2.537	not assigned.annotated
Sly09g0093741	Solyc09g064530	3.15411	not assigned.annotated
Sly09g0083811	Solyc09g014280	3.90835	not assigned.annotated
Sly09g0082661	Solyc09g011230	2.26273	not assigned.annotated
Sly09g0080451	Solyc09g009230	2.7427	not assigned.annotated
Sly08g0286381	Solyc08g083210	2.11298	not assigned.annotated
Sly08g0286301	Solyc08g083140	4.86829	not assigned.annotated
Sly08g0285321	Solyc08g082250	2.19416	not assigned.annotated
Sly08g0282251	Solyc08g079650	2.7427	not assigned.annotated
Sly08g0280871	Solyc08g078450	2.87984	not assigned.annotated
Sly08g0278841	Solyc08g076480	3.04238	not assigned.annotated
Sly08g0278191	Solyc08g075920	2.614	Cell division.BREVIS RADIX (BRX)family encodes a key regulator of cell proliferation and elongation in the root, which has been implicated in the brassinosteroid (BR) pathway as well as regulation of auxin-responsive gene expression.
Sly08g0276091	Solyc08g069040	4.45689	not assigned.annotated
Sly08g0275781	Solyc08g068720	2.81127	not assigned.annotated
Sly08g0275761	Solyc08g068700	3.83978	not assigned.annotated
Sly08g0275701	Solyc08g068640	5.06476	not assigned.annotated
Sly08g0264881	Solyc08g015780	3.01697	not assigned.annotated
Sly07g0132301	Solyc07g065680	2.26273	not assigned.annotated
Sly07g0130061	Solyc07g063690	3.08554	not assigned.annotated
Sly07g0129541	Solyc07g063240	3.08554	not assigned.annotated
Sly07g0129531	Solyc07g063230	2.67413	not assigned.annotated
Sly07g0129371	Solyc07g063100	2.9484	not assigned.annotated
Sly07g0126911	Solyc07g055930	3.55476	not assigned.annotated
Sly07g0124411	Solyc07g053470	3.83978	not assigned.annotated
Sly07g0117511	Solyc07g040710	2.87984	not assigned.annotated
Sly07g0110811	Solyc07g015800	3.27352	not assigned.annotated
Sly07g0107271	Solyc07g006700	3.70265	not assigned.annotated
Sly06g0381941	Solyc06g083890	3.42838	not assigned.annotated
Sly06g0378911	Solyc06g076120	2.39986	not assigned.annotated
Sly06g0374491	Solyc06g072100	5.41683	not assigned.annotated
Sly06g0372081	Solyc06g069080	2.60557	not assigned.annotated
Sly06g0371881	Solyc06g068900	3.56551	not assigned.annotated
Sly06g0371481	Solyc06g068520	2.46843	not assigned.annotated
Sly06g0368591	Solyc06g064870	3.01697	not assigned.annotated
Sly06g0368541	Solyc06g064830	5.074	not assigned.annotated
Sly06g0367251	Solyc06g062590	2.9484	not assigned.annotated
Sly06g0367051	Solyc06g062400	2.67413	not assigned.annotated
Sly06g0354661	Solyc06g008590	3.15411	not assigned.annotated
Sly05g0161631	Solyc05g056500	2.26273	not assigned.annotated
Sly05g0160721	Solyc05g055630	3.22267	not assigned.annotated
Sly05g0157941	Solyc05g053160	2.537	not assigned.annotated
Sly05g0142281	Solyc05g013690	3.15411	not assigned.annotated
Sly05g0141981	Solyc05g013410	2.46843	not assigned.annotated
Sly05g0141161	Solyc05g012660	2.67413	not assigned.annotated
Sly05g0140851	Solyc05g012390	3.01697	not assigned.annotated
Sly05g0137041	Solyc05g008340	2.3313	not assigned.annotated
Sly05g0136681	Solyc05g008000	3.49694	not assigned.annotated
Sly05g0136671	Solyc05g007990	3.49694	not assigned.annotated
Sly05g0136631	Solyc05g007950	2.537	not assigned.annotated
Sly05g0133921	Solyc05g005510	3.42838	not assigned.annotated
Sly05g0133901	Solyc05g005490	3.42838	not assigned.annotated
Sly04g0258581	Solyc04g082410	4.93247	not assigned.annotated
Sly04g0257851	Solyc04g081770	2.60557	not assigned.annotated
Sly04g0257751	Solyc04g081560	2.39986	not assigned.annotated
Sly04g0255871	Solyc04g079950	2.81127	not assigned.annotated
Sly04g0255341	Solyc04g079420	2.12559	not assigned.annotated
Sly04g0254271	Solyc04g078430	4.19145	not assigned.annotated
Sly04g0252891	Solyc04g077150	2.39986	not assigned.annotated
Sly04g0252591	Solyc04g076850	5.62254	not assigned.annotated
Sly04g0251971	Solyc04g076220	3.22267	not assigned.annotated
Sly04g0251301	Solyc04g074520	2.46843	not assigned.annotated
Sly04g0251211	Solyc04g074420	2.25754	not assigned.annotated
Sly04g0250721	Solyc04g073940	3.42838	not assigned.annotated
Sly04g0248161	Solyc04g064690	2.81127	not assigned.annotated
Sly04g0246091	Solyc04g054990	3.97692	not assigned.annotated
Sly04g0245171	Solyc04g053140	2.67413	not assigned.annotated
Sly04g0235651	Solyc04g015590	2.46843	not assigned.annotated
Sly04g0234811	Solyc04g014820	2.46843	not assigned.annotated
Sly04g0233701	Solyc04g011610	3.49694	not assigned.annotated
Sly04g0229811	Solyc04g007310	3.49694	not assigned.annotated
Sly04g0229121	Solyc04g005770	3.35981	not assigned.annotated
Sly04g0228841	Solyc04g005540	2.28064	not assigned.annotated
Sly04g0228391	Solyc04g005120	3.35981	not assigned.annotated
Sly03g0224201	Solyc03g119250	2.60557	not assigned.annotated
Sly03g0223781	Solyc03g118840	3.29124	not assigned.annotated
Sly03g0223341	Solyc03g118470	2.98141	not assigned.annotated
Sly03g0222931	Solyc03g118080	4.35951	not assigned.annotated
Sly03g0222661	Solyc03g117810	3.35803	not assigned.annotated
Sly03g0221861	Solyc03g117030	3.83978	not assigned.annotated
Sly03g0221651	Solyc03g116840	2.26545	not assigned.annotated
Sly03g0221141	Solyc03g116360	2.67413	Cell division.Regulator of chromosome condensation (RCC1) family with FYVE zinc finger domain-containing protein.
Sly03g0221121	Solyc03g116350	3.08554	not assigned.annotated
Sly03g0218361	Solyc03g113880	6.44535	not assigned.annotated
Sly03g0218071	Solyc03g113680	2.60557	not assigned.annotated
Sly03g0217361	Solyc03g113010	6.37678	not assigned.annotated
Sly03g0215491	Solyc03g111170	3.08554	not assigned.annotated
Sly03g0214571	Solyc03g098790	2.26273	not assigned.annotated
Sly03g0210631	Solyc03g094020	2.67413	not assigned.annotated
Sly03g0208301	Solyc03g082830	2.67413	not assigned.annotated
Sly03g0199731	Solyc03g044740	2.7427	not assigned.annotated
Sly03g0195691	Solyc03g026250	4.04548	not assigned.annotated
Sly03g0194091	Solyc03g007760	5.34827	not assigned.annotated
Sly03g0193901	Solyc03g007570	2.60557	not assigned.annotated
Sly02g0349241	Solyc02g092560	3.39817	not assigned.annotated
Sly02g0348121	Solyc02g091500	3.90835	not assigned.annotated
Sly02g0346931	Solyc02g090380	2.3313	not assigned.annotated
Sly02g0344921	Solyc02g088380	3.49694	not assigned.annotated
Sly02g0344261	Solyc02g087760	3.56551	not assigned.annotated
Sly02g0343391	Solyc02g086820	3.49694	not assigned.annotated
Sly02g0340971	Solyc02g084610	2.9484	not assigned.annotated
Sly02g0340951	Solyc02g084600	3.29124	not assigned.annotated
Sly02g0340021	Solyc02g083760	2.67413	not assigned.annotated
Sly02g0337391	Solyc02g081320	2.09572	not assigned.annotated
Sly02g0336931	Solyc02g080830	2.26273	not assigned.annotated
Sly02g0336631	Solyc02g080530	2.46843	not assigned.annotated
Sly02g0335791	Solyc02g079740	2.89393	not assigned.annotated
Sly02g0335591	Solyc02g079520	2.60557	not assigned.annotated
Sly02g0334661	Solyc02g078670	4.38832	not assigned.annotated
Sly02g0334181	Solyc02g078240	3.15411	not assigned.annotated
Sly02g0332891	Solyc02g077080	3.42838	not assigned.annotated
Sly02g0332621	Solyc02g076820	2.3313	not assigned.annotated
Sly02g0331491	Solyc02g071710	3.49694	not assigned.annotated
Sly02g0327321	Solyc02g067890	3.22267	not assigned.annotated
Sly02g0326591	Solyc02g067250	3.15411	not assigned.annotated
Sly02g0325641	Solyc02g065420	2.53238	not assigned.annotated
Sly02g0325631	Solyc02g065410	2.53238	not assigned.annotated
Sly02g0324171	Solyc02g063160	3.15411	not assigned.annotated
Sly01g0048201	Solyc01g112070	2.75384	not assigned.annotated
Sly01g0047371	Solyc01g111230	2.19416	not assigned.annotated
Sly01g0046941	Solyc01g111180	3.42838	not assigned.annotated
Sly01g0046921	Solyc01g110900	3.42838	not assigned.annotated
Sly01g0046531	Solyc01g110610	2.25089	not assigned.annotated
Sly01g0046511	Solyc01g110570	2.81127	not assigned.annotated
Sly01g0044431	Solyc01g108580	3.01697	not assigned.annotated
Sly01g0043571	Solyc01g107800	4.59402	not assigned.annotated
Sly01g0042951	Solyc01g107200	3.70265	not assigned.annotated
Sly01g0038351	Solyc01g103060	3.01697	not assigned.annotated
Sly01g0038081	Solyc01g102810	3.63408	not assigned.annotated
Sly01g0036431	Solyc01g100680	2.3313	not assigned.annotated
Sly01g0036421	Solyc01g100670	2.3313	not assigned.annotated
Sly01g0035911	Solyc01g100240	3.22267	not assigned.annotated
Sly01g0034871	Solyc01g099290	3.22267	not assigned.annotated
Sly01g0034281	Solyc01g098750	6.65105	not assigned.annotated
Sly01g0034011	Solyc01g098500	2.46843	not assigned.annotated
Sly01g0031941	Solyc01g096460	2.46843	not assigned.annotated
Sly01g0030741	Solyc01g095430	2.26273	not assigned.annotated
Sly01g0028071	Solyc01g090970	2.26273	not assigned.annotated
Sly01g0027451	Solyc01g090320	2.59902	not assigned.annotated
Sly01g0027411	Solyc01g090280	2.19416	not assigned.annotated
Sly01g0024791	Solyc01g086920	2.87984	not assigned.annotated
Sly01g0022271	Solyc01g080160	2.3313	not assigned.annotated
Sly01g0022181	Solyc01g080070	2.81127	not assigned.annotated
Sly01g0020311	Solyc01g067880	2.89703	not assigned.annotated
Sly01g0020321	Solyc01g067880	2.89703	not assigned.annotated
Sly01g0019731	Solyc01g067360	3.22267	not assigned.annotated
Sly01g0019371	Solyc01g067000	2.9484	not assigned.annotated
Sly01g0019101	Solyc01g066740	3.44803	not assigned.annotated
Sly01g0005421	Solyc01g010020	3.08554	not assigned.annotated
Sly01g0000091	Solyc01g005080	3.14359	not assigned.annotated
Sly02g0328621	Solyc00g048510	2.80593	not assigned.annotated
Sly01g0047381	#	2.19416	not assigned.annotated
Sly04g0257951	#	4.04548	not assigned.annotated
Sly01g0044631	#	3.42838	not assigned.annotated
Sly06g0352611	#	2.87984	not assigned.annotated
Sly02g0328601	#	2.49518	not assigned.annotated
Sly03g0194111	#	2.46843	not assigned.annotated
Sly00g0386651	#	2.3313	not assigned.annotated
Sly06g0374751	#	2.10522	not assigned.annotated
Sly02g0328431	#	3.08554	not assigned.annotated
Sly12g0076271	Solyc12g099890	5.34827	not assigned.not annotated
Sly12g0071931	Solyc12g088920	2.12786	not assigned.not annotated
Sly12g0071351	Solyc12g088370	2.3313	not assigned.not annotated
Sly12g0067031	Solyc12g044190	2.46843	not assigned.not annotated
Sly12g0066981	Solyc12g043160	2.81127	not assigned.not annotated
Sly12g0058061	Solyc12g019700	3.22267	not assigned.not annotated
Sly12g0052751	Solyc12g009670	2.26273	not assigned.not annotated
Sly12g0050411	Solyc12g006660	2.87984	not assigned.not annotated
Sly11g0309381	Solyc11g068720	2.46843	not assigned.not annotated
Sly11g0306641	Solyc11g065010	2.39986	not assigned.not annotated
Sly11g0306181	Solyc11g062350	3.49694	not assigned.not annotated
Sly00g0387691	Solyc11g018470	4.11405	not assigned.not annotated
Sly11g0293981	Solyc11g012680	3.15411	not assigned.not annotated
Sly11g0293631	Solyc11g012320	3.15411	not assigned.not annotated
Sly11g0292461	Solyc11g011400	3.22267	not assigned.not annotated
Sly11g0291891	Solyc11g010880	2.39187	not assigned.not annotated
Sly11g0291871	Solyc11g010870	2.39187	not assigned.not annotated
Sly11g0290831	Solyc11g008910	2.60557	not assigned.not annotated
Sly11g0289711	Solyc11g007840	2.7427	not assigned.not annotated
Sly11g0289501	Solyc11g007660	2.60557	not assigned.not annotated
Sly11g0289491	Solyc11g007650	2.46843	not assigned.not annotated
Sly11g0287001	Solyc11g005390	2.4654	not assigned.not annotated
Sly10g0190331	Solyc10g086210	2.30554	not assigned.not annotated
Sly10g0187041	Solyc10g083330	2.87984	not assigned.not annotated
Sly10g0183701	Solyc10g079240	2.31216	not assigned.not annotated
Sly10g0182981	Solyc10g078570	3.15411	not assigned.not annotated
Sly10g0180381	Solyc10g055660	3.15411	not assigned.not annotated
Sly10g0180111	Solyc10g055420	3.29124	not assigned.not annotated
Sly10g0177291	Solyc10g050680	2.51885	not assigned.not annotated
Sly10g0175781	Solyc10g049420	3.01697	not assigned.not annotated
Sly10g0167171	Solyc10g011750	3.29124	not assigned.not annotated
Sly10g0165601	Solyc10g008350	2.39986	not assigned.not annotated
Sly09g0103121	Solyc09g091770	3.97692	not assigned.not annotated
Sly09g0102851	Solyc09g091560	2.39986	not assigned.not annotated
Sly09g0102441	Solyc09g091310	3.29124	not assigned.not annotated
Sly09g0102431	Solyc09g091300	3.29124	not assigned.not annotated
Sly09g0101551	Solyc09g090620	4.45689	not assigned.not annotated
Sly09g0100911	Solyc09g090050	3.22267	not assigned.not annotated
Sly09g0100811	Solyc09g089940	4.18262	not assigned.not annotated
Sly09g0096761	Solyc09g074210	3.01697	not assigned.not annotated
Sly09g0094741	Solyc09g065390	2.39986	not assigned.not annotated
Sly09g0082611	Solyc09g011190	3.70265	not assigned.not annotated
Sly09g0080971	Solyc09g009710	4.04548	not assigned.not annotated
Sly09g0080781	Solyc09g009550	2.9484	not assigned.not annotated
Sly09g0080571	Solyc09g009330	3.42838	not assigned.not annotated
Sly09g0079051	Solyc09g007880	2.26273	not assigned.not annotated
Sly09g0078951	Solyc09g007780	2.39986	not assigned.not annotated
Sly08g0286201	Solyc08g083050	3.49694	not assigned.not annotated
Sly08g0286081	Solyc08g082920	2.39986	not assigned.not annotated
Sly08g0285231	Solyc08g082150	2.87984	not assigned.not annotated
Sly08g0285121	Solyc08g082040	2.537	not assigned.not annotated
Sly08g0282981	Solyc08g080330	2.9484	not assigned.not annotated
Sly08g0282051	Solyc08g079550	3.22267	not assigned.not annotated
Sly08g0281341	Solyc08g078900	4.18262	not assigned.not annotated
Sly08g0280881	Solyc08g078460	2.87984	not assigned.not annotated
Sly08g0280371	Solyc08g077950	3.70265	not assigned.not annotated
Sly08g0279471	Solyc08g077020	3.15411	not assigned.not annotated
Sly08g0278711	Solyc08g076350	3.70265	not assigned.not annotated
Sly08g0278121	Solyc08g075860	2.87984	not assigned.not annotated
Sly08g0276581	Solyc08g074480	3.56551	not assigned.not annotated
Sly08g0275471	Solyc08g068460	4.86829	not assigned.not annotated
Sly08g0272131	Solyc08g065140	2.39986	not assigned.not annotated
Sly08g0270321	Solyc08g061490	2.60557	not assigned.not annotated
Sly08g0264031	Solyc08g013980	2.537	not assigned.not annotated
Sly07g0133011	Solyc07g066350	3.97829	not assigned.not annotated
Sly07g0132291	Solyc07g065670	2.26273	not assigned.not annotated
Sly07g0130871	Solyc07g064400	3.97692	not assigned.not annotated
Sly07g0130881	Solyc07g064400	3.97692	not assigned.not annotated
Sly07g0129451	Solyc07g063150	2.87984	not assigned.not annotated
Sly07g0126681	Solyc07g055720	2.87984	not assigned.not annotated
Sly07g0125481	Solyc07g054560	2.87984	not assigned.not annotated
Sly07g0123561	Solyc07g052680	2.537	not assigned.not annotated
Sly07g0123091	Solyc07g052260	2.87984	not assigned.not annotated
Sly07g0120601	Solyc07g044970	2.81127	not assigned.not annotated
Sly07g0119951	Solyc07g043320	3.22267	not assigned.not annotated
Sly07g0117921	Solyc07g041170	3.01697	not assigned.not annotated
Sly07g0115151	Solyc07g026710	2.56267	not assigned.not annotated
Sly07g0110341	Solyc07g009360	3.83978	not assigned.not annotated
Sly07g0109311	Solyc07g008430	3.83978	not assigned.not annotated
Sly07g0108051	Solyc07g007400	2.39986	not assigned.not annotated
Sly07g0107751	Solyc07g007150	2.7427	not assigned.not annotated
Sly07g0107651	Solyc07g007050	3.08554	not assigned.not annotated
Sly06g0381701	Solyc06g083660	4.93686	not assigned.not annotated
Sly06g0378031	Solyc06g075160	2.60557	not assigned.not annotated
Sly06g0377921	Solyc06g075040	2.537	not assigned.not annotated
Sly06g0375441	Solyc06g072850	3.42838	not assigned.not annotated
Sly06g0375051	Solyc06g072480	3.35981	not assigned.not annotated
Sly06g0374501	Solyc06g072110	5.41683	not assigned.not annotated
Sly06g0368581	Solyc06g064870	3.01697	not assigned.not annotated
Sly06g0367641	Solyc06g062960	3.15411	not assigned.not annotated
Sly06g0364221	Solyc06g053940	2.40392	not assigned.not annotated
Sly06g0361731	Solyc06g050370	2.537	not assigned.not annotated
Sly00g0387721	Solyc06g050100	2.12364	not assigned.not annotated
Sly06g0358031	Solyc06g030510	2.7427	not assigned.not annotated
Sly05g0160071	Solyc05g055010	3.79857	not assigned.not annotated
Sly05g0159501	Solyc05g054530	2.87984	not assigned.not annotated
Sly05g0159421	Solyc05g054450	4.18262	not assigned.not annotated
Sly05g0156691	Solyc05g051970	2.3313	not assigned.not annotated
Sly05g0156051	Solyc05g051470	3.08554	not assigned.not annotated
Sly05g0147621	Solyc05g021500	2.49154	not assigned.not annotated
Sly05g0143191	Solyc05g014510	2.39986	not assigned.not annotated
Sly05g0141791	Solyc05g013250	3.09824	not assigned.not annotated
Sly05g0137621	Solyc05g008870	2.46843	not assigned.not annotated
Sly05g0136171	Solyc05g007500	4.04548	not assigned.not annotated
Sly05g0135651	Solyc05g007060	3.15411	not assigned.not annotated
Sly05g0133911	Solyc05g005500	3.42838	not assigned.not annotated
Sly04g0258171	Solyc04g082050	3.77121	not assigned.not annotated
Sly04g0257051	Solyc04g080950	3.35981	not assigned.not annotated
Sly04g0255031	Solyc04g079140	2.81127	not assigned.not annotated
Sly04g0246161	Solyc04g055090	2.537	not assigned.not annotated
Sly04g0244771	Solyc04g051820	3.22267	not assigned.not annotated
Sly04g0242171	Solyc04g049680	2.46843	not assigned.not annotated
Sly04g0237331	Solyc04g040200	2.7427	not assigned.not annotated
Sly04g0240561	Solyc04g024430	2.75384	not assigned.not annotated
Sly04g0234261	Solyc04g014350	2.7427	not assigned.not annotated
Sly04g0230251	Solyc04g007720	3.15411	not assigned.not annotated
Sly04g0229211	Solyc04g005860	4.11405	not assigned.not annotated
Sly04g0229101	Solyc04g005760	3.35981	not assigned.not annotated
Sly04g0229071	Solyc04g005740	4.25119	not assigned.not annotated
Sly04g0228831	Solyc04g005530	2.28064	not assigned.not annotated
Sly03g0227541	Solyc03g123420	2.67413	not assigned.not annotated
Sly03g0224631	Solyc03g119610	2.25754	not assigned.not annotated
Sly03g0221701	Solyc03g116880	3.08554	not assigned.not annotated
Sly03g0221571	Solyc03g116770	2.26273	not assigned.not annotated
Sly03g0221451	Solyc03g116660	2.12559	not assigned.not annotated
Sly03g0221161	Solyc03g116380	2.60557	not assigned.not annotated
Sly03g0220461	Solyc03g115730	2.60557	not assigned.not annotated
Sly03g0220421	Solyc03g115690	2.9484	not assigned.not annotated
Sly03g0219891	Solyc03g115160	2.46843	not assigned.not annotated
Sly03g0217381	Solyc03g113030	2.12559	not assigned.not annotated
Sly03g0217201	Solyc03g112840	2.81127	not assigned.not annotated
Sly03g0217121	Solyc03g112760	3.49694	not assigned.not annotated
Sly03g0211121	Solyc03g095460	2.7427	not assigned.not annotated
Sly03g0211111	Solyc03g095450	2.7427	not assigned.not annotated
Sly03g0208611	Solyc03g083100	3.77121	not assigned.not annotated
Sly03g0201751	Solyc03g058150	3.35981	not assigned.not annotated
Sly03g0195221	Solyc03g025830	3.01697	not assigned.not annotated
Sly03g0192631	Solyc03g006430	3.08554	not assigned.not annotated
Sly03g0192161	Solyc03g006040	6.99389	not assigned.not annotated
Sly03g0192121	Solyc03g006010	2.81127	not assigned.not annotated
Sly03g0191071	Solyc03g005060	2.30193	not assigned.not annotated
Sly02g0350791	Solyc02g094030	3.22267	not assigned.not annotated
Sly02g0350721	Solyc02g093980	3.35981	not assigned.not annotated
Sly02g0349481	Solyc02g092810	5.14256	not assigned.not annotated
Sly02g0348891	Solyc02g092220	2.75384	not assigned.not annotated
Sly02g0348321	Solyc02g091700	2.7427	not assigned.not annotated
Sly02g0348231	Solyc02g091600	3.01697	not assigned.not annotated
Sly02g0347461	Solyc02g090870	3.22267	not assigned.not annotated
Sly02g0347211	Solyc02g090620	2.81127	not assigned.not annotated
Sly02g0347201	Solyc02g090610	2.60557	not assigned.not annotated
Sly02g0347191	Solyc02g090600	3.83978	not assigned.not annotated
Sly02g0344871	Solyc02g088320	2.46843	not assigned.not annotated
Sly02g0342911	Solyc02g086460	2.3313	not assigned.not annotated
Sly02g0340311	Solyc02g083990	3.29124	not assigned.not annotated
Sly02g0339601	Solyc02g083380	2.96346	not assigned.not annotated
Sly02g0337341	Solyc02g081270	3.29124	not assigned.not annotated
Sly02g0336881	Solyc02g080780	3.22267	not assigned.not annotated
Sly02g0336621	Solyc02g080520	3.90835	not assigned.not annotated
Sly02g0335501	Solyc02g079430	2.7427	not assigned.not annotated
Sly02g0334721	Solyc02g078720	2.12559	not assigned.not annotated
Sly02g0334561	Solyc02g078570	3.22267	not assigned.not annotated
Sly02g0332881	Solyc02g077070	3.70265	not assigned.not annotated
Sly02g0332021	Solyc02g072220	2.87984	not assigned.not annotated
Sly02g0332001	Solyc02g072200	2.19416	not assigned.not annotated
Sly02g0330881	Solyc02g071180	2.35808	not assigned.not annotated
Sly02g0330421	Solyc02g070700	2.46843	not assigned.not annotated
Sly02g0330241	Solyc02g070540	2.46843	not assigned.not annotated
Sly02g0329441	Solyc02g069780	2.7427	not assigned.not annotated
Sly02g0327691	Solyc02g068210	2.87984	not assigned.not annotated
Sly02g0327491	Solyc02g068040	2.60557	not assigned.not annotated
Sly02g0324591	Solyc02g063510	2.87984	not assigned.not annotated
Sly02g0324241	Solyc02g063230	3.08554	not assigned.not annotated
Sly02g0324031	Solyc02g063030	3.22267	not assigned.not annotated
Sly02g0323471	Solyc02g062560	3.56551	not assigned.not annotated
Sly02g0319571	Solyc02g031680	3.06885	not assigned.not annotated
Sly01g0045331	Solyc01g109480	3.01697	not assigned.not annotated
Sly01g0045301	Solyc01g109450	3.35981	not assigned.not annotated
Sly01g0045291	Solyc01g109440	2.67413	not assigned.not annotated
Sly01g0044811	Solyc01g108940	4.41895	not assigned.not annotated
Sly01g0044481	Solyc01g108620	3.50513	not assigned.not annotated
Sly01g0043151	Solyc01g107380	2.3313	not assigned.not annotated
Sly01g0042491	Solyc01g106890	2.537	not assigned.not annotated
Sly01g0042291	Solyc01g106690	2.537	not assigned.not annotated
Sly01g0039761	Solyc01g104300	2.537	not assigned.not annotated
Sly01g0039101	Solyc01g103790	2.9484	not assigned.not annotated
Sly01g0038811	Solyc01g103500	2.537	not assigned.not annotated
Sly01g0037091	Solyc01g102310	2.537	not assigned.not annotated
Sly01g0036451	Solyc01g100700	2.46843	not assigned.not annotated
Sly01g0035531	Solyc01g099920	2.26273	not assigned.not annotated
Sly01g0035451	Solyc01g099840	2.3313	not assigned.not annotated
Sly01g0034121	Solyc01g098600	3.39872	not assigned.not annotated
Sly01g0033651	Solyc01g098130	2.72739	not assigned.not annotated
Sly01g0032571	Solyc01g097070	2.60557	not assigned.not annotated
Sly01g0032561	Solyc01g097060	2.60557	not assigned.not annotated
Sly01g0032101	Solyc01g096620	2.79895	not assigned.not annotated
Sly01g0031541	Solyc01g096100	2.17872	not assigned.not annotated
Sly01g0030921	Solyc01g095590	3.63408	not assigned.not annotated
Sly01g0030751	Solyc01g095440	2.26273	not assigned.not annotated
Sly01g0030621	Solyc01g095300	3.42838	not assigned.not annotated
Sly01g0028081	Solyc01g090980	2.26273	not assigned.not annotated
Sly01g0026591	Solyc01g088500	2.60557	not assigned.not annotated
Sly01g0025571	Solyc01g087570	2.17872	not assigned.not annotated
Sly01g0024741	Solyc01g086880	3.22267	not assigned.not annotated
Sly01g0023821	Solyc01g081570	2.19416	not assigned.not annotated
Sly01g0022791	Solyc01g080630	2.537	not assigned.not annotated
Sly01g0022231	Solyc01g080120	2.19416	not assigned.not annotated
Sly01g0017811	Solyc01g065510	3.59865	not assigned.not annotated
Sly01g0016351	Solyc01g058320	2.537	not assigned.not annotated
Sly01g0004411	Solyc01g009220	3.56551	not assigned.not annotated
Sly01g0002631	Solyc01g007210	2.81127	not assigned.not annotated
Sly01g0002001	Solyc01g006890	2.7427	not assigned.not annotated
Sly01g0000291	Solyc01g005270	2.7427	not assigned.not annotated
Sly00g0384421	Solyc00g284510	2.01811	not assigned.not annotated
Sly05g0139471	Solyc00g127670	2.537	not assigned.not annotated
Sly09g0089481	#	2.58007	not assigned.not annotated
Sly07g0107691	#	2.81127	not assigned.not annotated
Sly01g0045031	#	2.614	not assigned.not annotated
Sly03g0200841	#	2.37531	not assigned.not annotated
Sly07g0112321	#	2.537	not assigned.not annotated
Sly02g0333481	#	2.87984	not assigned.not annotated
Sly10g0177591	#	5.55397	not assigned.not annotated
Sly08g0281351	#	4.18262	not assigned.not annotated
Sly01g0028821	#	5.82824	not assigned.not annotated
Sly03g0208001	#	5.73118	not assigned.not annotated
Sly08g0277201	#	5.6911	not assigned.not annotated
Sly04g0256551	#	5.2797	not assigned.not annotated
Sly01g0020821	#	4.66259	not assigned.not annotated
Sly09g0103111	#	3.97692	not assigned.not annotated
Sly10g0182531	#	3.7652	not assigned.not annotated
Sly05g0152671	#	3.70265	not assigned.not annotated
Sly01g0042931	#	3.57506	not assigned.not annotated
Sly12g0049481	#	3.42838	not assigned.not annotated
Sly01g0039261	#	3.35981	not assigned.not annotated
Sly04g0229081	#	3.35981	not assigned.not annotated
Sly04g0229111	#	3.35981	not assigned.not annotated
Sly04g0253341	#	3.35981	not assigned.not annotated
Sly08g0268811	#	3.35981	not assigned.not annotated
Sly03g0219221	#	3.29124	not assigned.not annotated
Sly12g0068891	#	3.26639	not assigned.not annotated
Sly02g0350781	#	3.22267	not assigned.not annotated
Sly12g0058071	#	3.22267	not assigned.not annotated
Sly01g0035721	#	3.15411	not assigned.not annotated
Sly07g0105741	#	2.9484	not assigned.not annotated
Sly01g0001201	#	2.87984	not assigned.not annotated
Sly02g0328611	#	2.81127	not assigned.not annotated
Sly03g0221521	#	2.81127	not assigned.not annotated
Sly07g0107701	#	2.81127	not assigned.not annotated
Sly05g0144071	#	2.67413	not assigned.not annotated
Sly10g0185491	#	2.67413	not assigned.not annotated
Sly10g0185501	#	2.67413	not assigned.not annotated
Sly11g0294441	#	2.67413	not assigned.not annotated
Sly06g0351951	#	2.537	not assigned.not annotated
Sly07g0128131	#	2.537	not assigned.not annotated
Sly00g0391251	#	2.46843	not assigned.not annotated
Sly00g0391261	#	2.46843	not assigned.not annotated
Sly10g0165411	#	2.46843	not assigned.not annotated
Sly04g0238661	#	2.39986	not assigned.not annotated
Sly01g0030971	#	2.3313	not assigned.not annotated
Sly05g0156061	#	2.3313	not assigned.not annotated
Sly07g0110621	#	2.3313	not assigned.not annotated
Sly09g0082761	#	2.3313	not assigned.not annotated
Sly01g0015461	#	2.33049	not assigned.not annotated
Sly07g0125661	#	2.19416	not assigned.not annotated
Sly10g0182511	#	2.12908	not assigned.not annotated
Sly03g0226971	#	2.537	not assigned.not annotated
Sly09g0103521	#	4.25119	not assigned.not annotated
Sly07g0106361	#	2.87984	not assigned.not annotated
Sly07g0115141	#	2.56267	not assigned.not annotated
Sly07g0115131	#	2.56267	not assigned.not annotated
Sly07g0106871	#	2.7427	not assigned.not annotated
Sly03g0216631	#	2.60557	not assigned.not annotated
Sly09g0080711	#	2.46843	not assigned.not annotated
Sly04g0242921	#	2.67413	not assigned.not annotated
Sly10g0180371	#	3.15411	not assigned.not annotated
Sly07g0110181	#	3.35981	not assigned.not annotated
Sly08g0279251	#	4.48299	not assigned.not annotated
Sly10g0166791	#	3.22267	not assigned.not annotated
Sly07g0121401	#	2.537	not assigned.not annotated
