# Supplementary material for: Interaction of two MADS-box genes leads to growth phenotype divergence of all-flesh type of tomatoes
Source: Nat Commun. 2021 Nov 25;12:6892. doi: 10.1038/s41467-021-27117-7 (PMC8616914; doi:10.1038/s41467-021-27117-7)
Supplement: Supplementary file 9 — Supplementary Data 6 [file 41467_2021_27117_MOESM9_ESM.xlsx]

## Sheet: Supplementary Data 6
Supplementary Data 6. List of 450 genes defined by ChIP-seq as putative direct targets of SlMBP3 and identified as DEGs by RNA-seq. Only peacks that fall within 3-kb promoter regions for the ChIP-seq data. RNA-Seq data obtained based on the following rule: basemean>5 and p-adj<0.05.
Sly	Solyc	log2 Fold Change of RNAseq in SlMBP3-KO locular tissue	Fold enrichment of ChIPseq	Description
Sly11g0295441	Solyc11g017240	-0.539065	2.537	Amino acid metabolism.biosynthesis.shikimate family.phenylalanine and tyrosine.chorismate mutase
Sly03g0225521	Solyc03g120450	-0.583583	3.70265	Amino acid metabolism.degradation.aromatic amino acid.aromatic-amino-acid aminotransferase
Sly02g0346191	Solyc02g089630	-1.71607	4.52546	Amino acid metabolism.degradation.proline.proline dehydrogenase
Sly06g0363461	Solyc06g053200	0.276972	2.12559	Carbohydrate metabolism.oxidative pentose phosphate pathway.oxidative phase.6-phosphogluconolactonase
Sly03g0208601	Solyc03g083090	-0.521261	3.35981	Carbohydrate metabolism.starch metabolism.biosynthesis.starch synthase activities.starch synthase (SSI)
Sly05g0135661	Solyc05g007070	-0.598675	3.15411	Carbohydrate metabolism.starch metabolism.degradation.hydrolysis and phosphorolysis.amylase activities.alpha amylase
Sly09g0103511	Solyc09g092130	-1.06532	4.25119	Carbohydrate metabolism.sucrose metabolism.biosynthesis.sucrose-phosphate synthase
Sly04g0251811	Solyc04g076040	0.30449	3.29124	Cell cycle organisation.cell cycle control.cyclin-dependent regulation.cyclin activities.cyclin (CYCD)
Sly06g0377541	Solyc05g053050	5.19524	2.60557	Cell cycle organisation.cell cycle control.cyclin-dependent regulation.cyclin-dependent protein kinase inhibitor activities.inhibitor (SIM)
Sly08g0282721	Solyc08g080080	-0.648838	2.67413	Cell cycle organisation.mitosis and meiosis.metaphase to anaphase transition.Anaphase-Promoting Complex/Cyclosome (APC/C)-dependent ubiquitination.activator protein (CDH1)
Sly01g0036251	Solyc01g100530	-1.05889	4.38832	Cell cycle organisation.mitosis and meiosis.metaphase to anaphase transition.Anaphase-Promoting Complex/Cyclosome (APC/C)-dependent ubiquitination.activator protein (CDH1)
Sly01g0038331	Solyc01g103040	-0.345367	3.49694	Cell cycle organisation.mitosis and meiosis.sister chromatid separation.spindle assembly checkpoint machinery.checkpoint protein (MAD1)
Sly07g0118961	Solyc07g042390	-0.508716	3.15411	Cell wall.pectin.pectin methylesterase inhibitor family
Sly08g0276501	Solyc08g074390	1.58837	2.67413	Cell wall.cellulases.degradation and beta -1,3-glucanases
Sly12g0069191	Solyc12g055980	-1.64488	2.60557	Cell wall.cellulases.degradation and beta -1,4-glucanases
Sly03g0196341	Solyc03g031800	0.796724	3.35981	Cell wall.cellulases.degradation and beta -1,4-glucanases
Sly02g0349511	Solyc02g092840	1.06485	3.01697	Cell wall.cellulases.degradation and beta -1,4-glucanases
Sly09g0093691	Solyc09g064480	1.29943	4.31975	Cell wall.cellulases.degradation and beta -1,4-glucanases
Sly12g0074911	Solyc12g098610	2.2636	2.72199	Cell wall.cellulases.degradation and beta -1,4-glucanases
Sly01g0035221	Solyc01g099630	3.53192	2.43362	Cell wall.cellulases.degradation and beta -1,4-glucanases
Sly06g0367931	Solyc06g063240	1.17217	4.59402	Cell wall.hemicellulose.heteromannan.biosynthesis.mannan biosynthesis accessory protein
Sly08g0285141	Solyc08g082060	0.912758	2.7427	Cell wall.hemicellulose.heteromannan.modification and degradation.mannan O-acetyltransferase (MOAT)
Sly05g0138631	Solyc05g009820	2.60747	2.67413	Cell wall.hemicellulose.xylan.biosynthesis.galacturonosyltransferase
Sly11g0296301	Solyc11g019910	1.60775	3.08554	Cell wall.pectin.pectin methylesterase inhibitor family
Sly04g0258301	Solyc04g082140	1.58275	2.67413	Cell wall.pectin*esterases
Sly09g0103871	Solyc09g092330	1.96074	3.08554	Cell wall.precursor synthesis.GAE
Sly07g0111631	Solyc07g017600	2.601	3.15411	Cell wall.pectin.homogalacturonan.modification and degradation.pectin methylesterase
Sly06g0363111	Solyc06g051960	3.07168	4.11405	Cell wall.pectin.homogalacturonan.modification and degradation.pectin methylesterase
Sly06g0355331	Solyc06g009190	3.40284	2.3313	Cell wall.pectin.homogalacturonan.modification and degradation.pectin methylesterase
Sly05g0142641	Solyc05g014000	1.90344	3.29124	Cell wall.pectin.modification and degradation.pectate lyase
Sly08g0260241	Solyc08g005800	6.53557	3.22267	Cell wall.pectin.modification and degradation.pectin acetylesterase
Sly05g0133961	Solyc05g005550	2.93327	2.81127	Cell wall.pectin.modification and degradation.polygalacturonase activities.non-catalytic polygalacturonase regulator
Sly03g0219321	Solyc03g114730	0.536211	2.81127	Cell wall.pectin.rhamnogalacturonan I.biosynthesis.rhamnosyltransferase
Sly09g0094361	Solyc09g065030	-0.591685	2.67413	Cell wall.pectin.rhamnogalacturonan I.modification and degradation.rhamnogalacturonan-I O-acetyltransferase (TBL)
Sly10g0162771	Solyc10g005960	0.78472	2.3313	Cell wall.proteins.hydroxyproline-rich glycoprotein activities.arabinogalactan-protein (AGP) activities.fasciclin-type AGP (FLA)
Sly02g0349461	Solyc02g092790	0.745358	2.67413	Cell wall.proteins.hydroxyproline-rich glycoprotein activities.arabinogalactan-protein (AGP) activities.lysine-rich AGP
Sly02g0334381	Solyc02g078410	-0.376156	2.60557	Coenzyme metabolism.phylloquinone biosynthesis.1,4-dihydroxy-2-naphthoyl-CoA thioesterase
Sly03g0222721	Solyc03g117870	-0.890501	2.60557	Coenzyme metabolism.prenylquinone biosynthesis.4-hydroxybenzoate biosynthesis.p-coumarate:CoA ligase
Sly10g0182741	Solyc10g078340	-0.709964	4.49964	Cytoskeleton organisation.microfilament network.actin organisation.regulator protein (SCAB)
Sly02g0349131	Solyc02g092470	0.96475	2.60557	Cytoskeleton organisation.microfilament network.actin polymerisation.formin actin filament elongation factor activities.group-I formin
Sly08g0285841	Solyc08g082710	1.07998	2.7427	Cytoskeleton organisation.microfilament network.actin polymerisation.SCAR/WAVE ARP2/3-activating complex.component ABIL
Sly07g0129951	Solyc07g063590	1.41046	3.29124	Cytoskeleton organisation.microfilament network.myosin microfilament-based motor protein activities.class VIII myosin
Sly06g0359591	Solyc06g035970	-0.298947	2.81127	Cytoskeleton organisation.microtubular network.alpha-beta-Tubulin heterodimer.component beta-Tubulin
Sly04g0257641	Solyc04g081490	0.439623	3.41985	Cytoskeleton organisation.microtubular network.alpha-beta-Tubulin heterodimer.component beta-Tubulin
Sly03g0201681	Solyc03g053100	0.393167	3.08554	Cytoskeleton organisation.microtubular network.Kinesin microtubule-based motor protein activities.motor protein (Kinesin-7)
Sly11g0290241	Solyc11g008350	-0.846386	2.56171	Cytoskeleton organisation.microtubular network.Kinesin microtubule-based motor protein activities.motor protein (Kinesin-U)
Sly05g0136761	Solyc05g008090	0.746985	5.55397	Cytoskeleton organisation.microtubular network.microtubule dynamics.microtubule-stabilizing factor (WDL)
Sly07g0106351	Solyc07g005860	1.34317	2.9484	Cytoskeleton organisation.microtubular network.microtubule Tubulin heterodimer formation.Augmin gamma-Tubulin Ring Complex recruiting complex.component AUG8
Sly05g0139811	Solyc05g010590	-0.917515	3.22267	Cytoskeleton organisation.nuclear dynamics.nuclear movement.myosin-SUN-WIP adaptor (WIT)
Sly04g0254801	Solyc04g078950	-1.30752	2.537	Cytoskeleton organisation.plastid movement.WEB1-PMI2 actin filament reorganisation complex.component WEB1
Sly03g0217311	Solyc03g112940	0.513292	2.3313	DNA damage response.DNA damage sensing and signalling.DNA double-strand break response kinase (ATM)
Sly03g0217311	Solyc03g112950	0.513292	2.3313	DNA damage response.DNA damage sensing and signalling.DNA double-strand break response kinase (ATM)
Sly01g0000611	Solyc01g005560	2.15908	3.08554	Enzyme classification.EC_1 oxidoreductases.EC_1.1 oxidoreductase acting on CH-OH group of donor
Sly03g0192941	#	-1.97003	3.63408	Enzyme classification.EC_1 oxidoreductases.EC_1.1 oxidoreductase acting on CH-OH group of donor
Sly03g0209471	Solyc03g083900	-0.496201	4.45689	Enzyme classification.EC_1 oxidoreductases.EC_1.10 oxidoreductase acting on diphenol or related substance as donor
Sly04g0247381	Solyc04g058000	-1.66197	2.537	Enzyme classification.EC_1 oxidoreductases.EC_1.10 oxidoreductase acting on diphenol or related substance as donor
Sly01g0034781	Solyc01g099200	-1.9699	2.75384	Enzyme classification.EC_1 oxidoreductases.EC_1.13 oxidoreductase acting on single donor with incorporation of molecular oxygen (oxygenase)
Sly01g0041261	Solyc01g105660	0.433487	5.82824	Enzyme classification.EC_1 oxidoreductases.EC_1.14 oxidoreductase acting on paired donor with incorporation or reduction of molecular oxygen
Sly09g0100411	Solyc09g089580	2.08736	2.20233	Enzyme classification.EC_1 oxidoreductases.EC_1.14 oxidoreductase acting on paired donor with incorporation or reduction of molecular oxygen
Sly04g0249441	Solyc04g071780	-3.00262	3.70265	Enzyme classification.EC_1 oxidoreductases.EC_1.14 oxidoreductase acting on paired donor with incorporation or reduction of molecular oxygen
Sly07g0126521	Solyc07g055530	-1.89686	3.22267	Enzyme classification.EC_1 oxidoreductases.EC_1.14 oxidoreductase acting on paired donor with incorporation or reduction of molecular oxygen
Sly10g0188521	Solyc10g087010	-0.615011	4.59402	Enzyme classification.EC_1 oxidoreductases.EC_1.14 oxidoreductase acting on paired donor with incorporation or reduction of molecular oxygen
Sly04g0246361	Solyc04g055260	3.34242	2.96522	Enzyme classification.EC_2 transferases.EC_2.1 transferase transferring one-carbon group
Sly07g0122891	Solyc07g052060	-1.61735	2.537	Enzyme classification.EC_2 transferases.EC_2.3 acyltransferase
Sly06g0377501	Solyc06g074710	2.81041	2.93223	Enzyme classification.EC_2 transferases.EC_2.3 acyltransferase
Sly12g0070621	Solyc12g057080	-2.44284	2.87984	Enzyme classification.EC_2 transferases.EC_2.4 glycosyltransferase
Sly11g0291761	Solyc11g010760	-1.48024	3.29124	Enzyme classification.EC_2 transferases.EC_2.4 glycosyltransferase
Sly10g0187481	Solyc10g083720	-0.495672	2.87984	Enzyme classification.EC_2 transferases.EC_2.7 transferase transferring phosphorus-containing group
Sly09g0102361	Solyc09g091260	-0.398128	2.87984	Enzyme classification.EC_2 transferases.EC_2.7 transferase transferring phosphorus-containing group
Sly09g0104941	Solyc09g098290	0.433303	2.614	Enzyme classification.EC_2 transferases.EC_2.7 transferase transferring phosphorus-containing group
Sly08g0259361	Solyc08g005130	1.02397	2.87984	Enzyme classification.EC_2 transferases.EC_2.7 transferase transferring phosphorus-containing group
Sly07g0128541	Solyc07g062270	0.533581	3.22267	Enzyme classification.EC_3 hydrolases.EC_3.4 hydrolase acting on peptide bond (peptidase)
Sly04g0258261	Solyc04g082120	1.795	2.19917	Enzyme classification.EC_3 hydrolases.EC_3.4 hydrolase acting on peptide bond (peptidase)
Sly03g0194931	Solyc00g140060	-1.10357	4.62292	Enzyme classification.EC_3 hydrolases.EC_3.4 hydrolase acting on peptide bond (peptidase)
Sly03g0218701	Solyc03g114210	1.53984	2.39986	External stimuli response.carbon dioxide.sensing and signalling.signal transducer kinase (CBC)
Sly03g0218981	Solyc03g114450	-0.68659	2.67413	External stimuli response.drought.stomatal closure signalling.calcium sensor (CAS)
Sly07g0118711	Solyc07g042100	4.21672	3.14868	External stimuli response.gravity.sensing and signalling.signalling protein factor (LAZY)
Sly01g0017001	Solyc01g059870	-0.640139	2.4359	External stimuli response.light.red/far red light.phytochrome photoreceptor (PHY)
Sly09g0100961	Solyc09g090100	0.646009	3.29124	External stimuli response.light.UV-A/blue light.cryptochrome-mediated photoperception.cryptochrome photoreceptor (CRY)
Sly08g0259721	Solyc08g005440	2.15377	2.60557	External stimuli response.pathogen.effector-triggered immunity (ETI) network.RIN4-RPM1 immune signalling.CC-NLR-type effector receptor (RPM1)
Sly02g0337131	Solyc02g081040	-1.22698	2.19917	External stimuli response.pathogen.pattern-triggered immunity (PTI) network.fungal elicitor response.CERK1-LYK5 chitin receptor complex.component CERK1
Sly12g0052641	Solyc12g009570	0.563721	3.35981	External stimuli response.salinity.SOS (Salt Overly Sensitive) signalling pathway.SOS3-SOS2 signalling.protein kinase (SOS2)
Sly02g0348221	Solyc02g091590	-1.37274	3.01697	External stimuli response.symbiont.symbiosis signalling pathway.receptor kinase (SymRK/DMI2)
Sly02g0345131	Solyc02g088560	1.13421	2.67413	External stimuli response.temperature.sensing and signalling.temperature sensor protein (CNGC2)
Sly12g0070431	Solyc12g056940	0.742298	4.11405	Lipid metabolism.fatty acid biosynthesis.acetyl-CoA carboxylation.monomeric acetyl-CoA carboxylase
Sly06g0374241	Solyc06g071890	-0.535366	2.49303	Lipid metabolism.fatty acid biosynthesis.citrate shuttle.mitochondrial pyruvate transporter
Sly05g0153511	Solyc05g046300	-1.00384	2.81127	Lipid metabolism.glycerolipid biosynthesis.phosphatidylethanolamine.CDP-ethanolamine pathway.CTP:phosphorylethanolamine cytidylyltransferase
Sly05g0159321	Solyc05g054370	-0.302965	2.46843	Lipid metabolism.lipid degradation.fatty acid degradation.alternative beta-oxidation.monofunctionial hydroxyacyl-CoA dehydrogenase
Sly11g0307161	Solyc11g065530	-1.78496	4.93686	Lipid metabolism.lipid degradation.phospholipase activities.phospholipase A1 activities.phospholipase A1 (PC-PLA1)
Sly10g0183901	Solyc10g079410	-0.896636	4.11405	Lipid metabolism.lipid degradation.triacylglycerol lipase activities.diacyl-/triacylglycerol lipase activities.lipase (Patatin/SDP)
Sly01g0033961	Solyc01g098440	5.91571	4.04548	Multi-process regulation.Rop-GTPase regulatory system.GTPase interactive protein kinase (RBK/RRK)
Sly05g0157621	Solyc05g052860	-1.64701	2.60557	Multi-process regulation.Rop-GTPase regulatory system.ROP GTPase effector activities.GTPase effector (BDR)
Sly09g0105101	#	1.88985	2.7427	Multi-process regulation.Rop-GTPase regulatory system.ROP GTPase effector activities.GTPase effector (RIC)
Sly05g0159161	Solyc05g054220	0.58364	2.46556	Multi-process regulation.SnRK1-kinase regulatory system.SnRK1 protein kinase complex.regulatory subunit beta
Sly01g0022741	Solyc01g080580	2.52386	2.06405	Nucleotide metabolism.purines.catabolism.nucleoside hydrolase (NSH3)
Sly10g0183991	Solyc10g079500	0.303168	2.39986	Nucleotide metabolism.purines.salvage pathway.IMP dehydrogenase
Sly01g0026571	Solyc01g088480	0.884889	2.7427	Nucleotide metabolism.pyrimidines.phosphotransfers.uridylate kinase
Sly08g0286211	Solyc08g083060	2.42114	3.83978	Nutrient uptake.iron uptake.chelation-based strategy uptake.ferric cation-chelator transporter (YSL)
Sly01g0047961	Solyc01g111840	0.711914	4.79973	Nutrient uptake.iron uptake.long-distance iron transport.metal chelator nicotianamine transporter (TCR)
Sly06g0368951	Solyc06g065260	0.815465	2.7427	Nutrient uptake.nitrogen assimilation.systemic nitrogen signalling.CEP-receptor kinase (CEPR)
Sly09g0099541	Solyc09g082860	-2.47339	2.67413	Nutrient uptake.sulfur assimilation.sulfate assimilation.ATP sulfurylase
Sly12g0052521	Solyc12g009440	-0.555634	2.7427	Photosynthesis.calvin cycle.ribulose-1,5-bisphosphat carboxylase/oxygenase (RuBisCo) activity.RuBisCo assembly.assembly factor (BSD2)
Sly04g0229381	Solyc04g006970	-0.517467	3.42838	Photosynthesis.CAM/C4 photosynthesis.phosphoenolpyruvate (PEP) carboxylase activity.PEP carboxylase
Sly11g0293271	Solyc11g011990	-0.524754	2.7427	Photosynthesis.photophosphorylation.chlororespiration.terminal oxidase (PTOX)
Sly03g0227031	Solyc03g121880	-0.602097	3.08554	Phytohormone action.abscisic acid.perception and signalling.PYR/PYL-receptor.cytoplasm-localized receptor complex.regulatory phosphatase component
Sly04g0250321	Solyc04g072570	1.85294	3.08554	Phytohormone action.brassinosteroid.perception and signal transduction.receptor complex.co-receptor protein kinase (BAK)
Sly08g0271811	Solyc08g062820	1.19917	2.3313	Phytohormone action.cytokinin.biosynthesis.cytokinin phosphoribohydrolase
Sly10g0184491	Solyc10g079950	-0.96801	2.3313	Phytohormone action.cytokinin.conjugation and degradation.UDP-dependent glycosyl transferase
Sly08g0262991	Solyc08g008100	0.885859	2.60557	Phytohormone action.ethylene.biosynthesis.1-aminocyclopropane-1-carboxylate (ACC) synthase
Sly04g0255491	Solyc04g083160	-2.88643	2.9484	Phytohormone action.gibberellin.biosynthesis.ent-kaurenoic acid oxidase
Sly05g0154531	Solyc05g050280	0.741284	3.22267	Phytohormone action.jasmonic acid.conjugation and degradation.jasmonoyl-amino acid synthetase (JAR1)
Sly08g0270381	Solyc08g061560	0.759469	3.01697	Phytohormone action.signalling peptides.CRP (cysteine-rich-peptide) category.EPF/EPFL-peptide activity.ERF-peptide receptor (ER)
Sly02g0345951	Solyc02g089350	2.9515	2.39986	Phytohormone action.signalling peptides.CRP (cysteine-rich-peptide) category.GASA/GAST-peptide activity.GASA-precursor polypeptide
Sly05g0135911	Solyc05g007230	1.93493	2.77375	Phytohormone action.signalling peptides.NCRP (non-cysteine-rich-peptide) category.CIF-peptide activity.CIF-peptide receptor (GSO)
Sly01g0007761	Solyc01g014100	1.30516	7.95383	Phytohormone action.signalling peptides.NCRP (non-cysteine-rich-peptide) category.CLE-peptide activity.CLE-precursor protein
Sly07g0107871	Solyc07g007270	0.593813	2.46843	Phytohormone action.signalling peptides.NCRP (non-cysteine-rich-peptide) category.GLV/RGF/CLEL-peptide activity.RGF-precursor polypeptide
Sly01g0042131	Solyc01g106500	1.25776	4.31975	Phytohormone action.signalling peptides.NCRP (non-cysteine-rich-peptide) category.PIP/PIPL-peptide activity.PIP/PIPL peptide receptor (RLK7)
Sly07g0112121	Solyc07g018070	2.84168	4.65877	Phytohormone action.strigolactone.perception and signal transduction.signal transducer (SMXL)
Sly06g0365811	Solyc06g060400	0.561218	2.46843	Protein biosynthesis.ribosome biogenesis.large ribosomal subunit (LSU).LSU proteome.component RPL15
Sly02g0336891	Solyc02g080790	-3.94603	2.81127	Protein biosynthesis.translation elongation.eEF5 poly-P/G elongation factor activity.regulatory eEF5 hypusination.deoxyhypusine synthase
Sly03g0218381	Solyc03g113900	-0.386965	2.81127	Protein homeostasis.protein quality control.ER Quality Control (ERQC) machinery.calnexin/calreticulin chaperone system.alpha-1,2 exomannosidase (MNL)
Sly01g0036101	Solyc01g100380	-0.896144	3.22267	Protein homeostasis.protein quality control.ER Quality Control (ERQC) machinery.calnexin/calreticulin chaperone system.CNX-CRT cycle.lectin chaperone (CRT)
Sly02g0339681	Solyc02g083450	-0.645756	2.3313	Protein homeostasis.proteolysis.aspartic-type peptidase activities.A1-class protease (Pepsin)
Sly01g0040431	Solyc01g104850	1.11693	4.31975	Protein homeostasis.proteolysis.serine-type peptidase activities.S10-class serine carboxypeptidase (SCPL)
Sly02g0342211	Solyc02g085760	-1.28266	3.08554	Protein homeostasis.proteolysis.serine-type peptidase activities.S54-class protease (RBL))
Sly01g0025761	Solyc01g087740	1.35289	3.83978	Protein homeostasis.proteolysis.serine-type peptidase activities.S8-class protease (subtilisin) families.protease (SBT1)
Sly03g0199111	Solyc03g044150	0.269392	2.46843	Protein homeostasis.proteolysis.serine-type peptidase activities.S8-class protease (subtilisin) families.protease (SBT1)
Sly03g0217461	Solyc03g113130	3.43827	2.46843	Protein homeostasis.ubiquitin-proteasome system.N-degron pathways.Arg/N-degron pathway.N-terminal modification.cysteine oxidase (PCO)
Sly01g0041291	Solyc01g105680	2.26882	2.87984	Protein homeostasis.ubiquitin-proteasome system.ubiquitin-fold protein conjugation.Cullin-based ubiquitylation complexes.CUL3-BTB E3 ligase complexes.BTB/POZ substrate adaptor components.component NPH3
Sly01g0028831	Solyc01g091700	-1.16924	5.82824	Protein homeostasis.ubiquitin-proteasome system.ubiquitin-fold protein conjugation.Cullin-based ubiquitylation complexes.SKP1-CUL1-FBX (SCF) E3 ligase complexes.F-BOX substrate adaptor components.component FBX
Sly10g0165711	Solyc10g008450	2.93548	3.35981	Protein homeostasis.ubiquitin-proteasome system.ubiquitin-fold protein conjugation.Cullin-based ubiquitylation complexes.SKP1-CUL1-FBX (SCF) E3 ligase complexes.F-BOX substrate adaptor components.component FBX
Sly04g0250701	Solyc04g072930	0.287556	4.04548	Protein homeostasis.ubiquitin-proteasome system.ubiquitin-fold protein conjugation.Cullin-based ubiquitylation complexes.SKP1-CUL1-FBX (SCF) E3 ligase complexes.F-BOX substrate adaptor components.component FBX
Sly01g0047761	Solyc01g111640	-1.50851	3.97692	Protein homeostasis.ubiquitin-proteasome system.ubiquitin-fold protein conjugation.Cullin-based ubiquitylation complexes.SKP1-CUL1-FBX (SCF) E3 ligase complexes.target protein binding component SKP1/ASK1
Sly09g0103241	Solyc09g091890	0.927718	2.81127	Protein homeostasis.ubiquitin-proteasome system.ubiquitin-fold protein conjugation.SUMO conjugation (sumoylation).ubiquitin-fold protein (SUMO)
Sly10g0185751	Solyc10g081110	0.653715	2.7427	Protein homeostasis.ubiquitin-proteasome system.ubiquitin-fold protein conjugation.ubiquitin conjugation (ubiquitylation).ubiquitin-ligase E3 activities.RING-domain E3 ligase activities.RING-H2-class E3 ligase
Sly06g0362501	Solyc06g051250	1.20663	2.7427	Protein homeostasis.ubiquitin-proteasome system.ubiquitin-fold protein conjugation.ubiquitin conjugation (ubiquitylation).ubiquitin-ligase E3 activities.RING-domain E3 ligase activities.RING-H2-class E3 ligase
Sly10g0165641	Solyc10g008400	-0.838033	3.42838	Protein homeostasis.ubiquitin-proteasome system.ubiquitin-fold protein conjugation.ubiquitin conjugation (ubiquitylation).ubiquitin-ligase E3 activities.RING-domain E3 ligase activities.RING-HC-class E3 ligase
Sly01g0045171	Solyc01g109340	1.25965	2.46843	Protein homeostasis.ubiquitin-proteasome system.ubiquitin-fold protein conjugation.ubiquitin conjugation (ubiquitylation).ubiquitin-ligase E3 activities.RING-domain E3 ligase activities.RING-HC-class E3 ligase
Sly02g0334431	Solyc02g078460	0.492115	3.49694	Protein homeostasis.ubiquitin-proteasome system.ubiquitin-fold protein conjugation.ubiquitin conjugation (ubiquitylation).ubiquitin-ligase E3 activities.RING-domain E3 ligase activities.RING-HC-class E3 ligase
Sly04g0230111	Solyc04g007600	0.488016	2.537	Protein homeostasis.ubiquitin-proteasome system.ubiquitin-fold protein conjugation.ubiquitin conjugation (ubiquitylation).ubiquitin-ligase E3 activities.RING-domain E3 ligase activities.RING-v-class E3 ligase
Sly01g0026601	Solyc00g127870	0.767341	2.60557	Protein modification.lipidation.glycophosphatidylinositol (GPI) anchor addition.GPI pre-assembly.GPI N-acetylglucosamine transferase complex.component PIG-P
Sly04g0254711	Solyc04g078870	0.474865	3.29124	Protein modification.phosphorylation.AGC protein kinase superfamily.protein kinase (AGC-VII/NDR)
Sly05g0157321	Solyc05g052580	0.575121	2.46843	Protein modification.phosphorylation.aspartate-based protein phosphatase superfamily.FCP phosphatase families.subcluster E phosphatase
Sly08g0273781	Solyc08g066870	0.499533	2.67413	Protein modification.phosphorylation.CK protein kinase superfamily.protein kinase (CKL)
Sly07g0127381	Solyc07g056350	0.367083	2.87984	Protein modification.phosphorylation.CMGC protein kinase superfamily.protein kinase (MAPK)
Sly01g0033011	Solyc01g097500	0.408466	4.31975	Protein modification.phosphorylation.protein kinase (NEK)
Sly09g0100921	Solyc09g090060	0.982894	3.22267	Protein modification.phosphorylation.serine/threonine protein phosphatase superfamily.PPP Fe-Zn-dependent phosphatase families.PP1-class phosphatase
Sly07g0122731	Solyc07g051880	-2.04216	2.87984	Protein modification.phosphorylation.STE protein kinase superfamily.protein kinase (MAP3K-MEKK)
Sly09g0085841	Solyc09g018170	1.94461	2.67413	Protein modification.phosphorylation.STE protein kinase superfamily.protein kinase (MAP3K-WNK)
Sly09g0078911	Solyc09g007750	1.09263	2.537	Protein modification.phosphorylation.TKL protein kinase superfamily.protein kinase (Crinkly-like)
Sly01g0034271	Solyc01g098740	0.56806	6.65105	Protein modification.phosphorylation.TKL protein kinase superfamily.protein kinase (Extensin)
Sly09g0078221	Solyc09g007110	-0.485477	2.67413	Protein modification.phosphorylation.TKL protein kinase superfamily.protein kinase (LRR-III)
Sly06g0380531	Solyc06g082610	-0.547216	3.63408	Protein modification.phosphorylation.TKL protein kinase superfamily.protein kinase (LRR-III)
Sly05g0137611	Solyc05g008860	0.701431	2.46843	Protein modification.phosphorylation.TKL protein kinase superfamily.protein kinase (LRR-III)
Sly01g0043381	Solyc01g107650	1.72466	2.46843	Protein modification.phosphorylation.TKL protein kinase superfamily.protein kinase (LRR-III)
Sly12g0053911	Solyc12g010740	-0.738196	2.60557	Protein modification.phosphorylation.TKL protein kinase superfamily.protein kinase (LRR-V)
Sly02g0337161	Solyc02g081070	0.651577	2.537	Protein modification.phosphorylation.TKL protein kinase superfamily.protein kinase (LRR-V)
Sly04g0255641	Solyc04g079710	1.88712	3.77121	Protein modification.phosphorylation.TKL protein kinase superfamily.protein kinase (WAK/WAKL)
Sly01g0047691	Solyc01g111570	1.53787	2.81127	Protein modification.phosphorylation.TKL protein kinase superfamily.receptor-like protein kinase (RLCK-VI)
Sly11g0312581	Solyc11g072660	0.639091	2.43362	Protein modification.phosphorylation.TKL protein kinase superfamily.RLCK-VII receptor-like protein kinase families.receptor-like protein kinase (RLCK-VIIa)
Sly01g0032001	Solyc01g096520	0.381019	2.46574	Protein modification.protein folding.protein folding catalyst (Cyclophilin)
Sly03g0218851	Solyc03g114330	-1.37977	5.82209	Protein translocation.peroxisome.importomer translocation system.cargo-receptor docking complex.component Pex14
Sly03g0220631	Solyc03g115870	-0.501599	2.537	Redox homeostasis.chloroplast redox homeostasis.atypical thioredoxin (ACHT)
Sly06g0372921	Solyc06g069720	1.61717	3.97692	Redox homeostasis.chloroplast redox homeostasis.atypical thioredoxin (ACHT)
Sly04g0258631	Solyc04g082460	-1.80435	2.9484	Redox homeostasis.enzymatic reactive oxygen species scavengers.catalase
Sly12g0072761	Solyc12g094620	1.51602	2.3313	Redox homeostasis.enzymatic reactive oxygen species scavengers.catalase
Sly06g0376101	Solyc06g073460	-0.644209	3.22267	Redox homeostasis.hydrogen peroxide removal.glutathione peroxidase
Sly08g0284091	Solyc08g081170	-0.449513	2.9484	RNA biosynthesis.organelle machinery.RNA polymerase activities.plastid-encoded RNA polymerase (PEP) complex.essential co-factor components.component PAP11/MURE
Sly09g0100051	Solyc09g083280	1.15533	3.15411	RNA biosynthesis.regulation of transcription.Aux/IAA family
Sly03g0225481	Solyc03g120390	1.34561	6.13103	RNA biosynthesis.regulation of transcription.Aux/IAA family
Sly03g0225461	Solyc03g120380	3.73703	3.69834	RNA biosynthesis.regulation of transcription.Aux/IAA family
Sly01g0022311	Solyc01g080200	0.344936	2.67413	RNA biosynthesis.RNA polymerase II-dependent transcription.MEDIATOR transcription co-activator complex.tail module.component MED5/MED24/MED33
Sly04g0242301	Solyc04g049800	-1.20497	3.83978	RNA biosynthesis.transcriptional regulation.AP2/ERF transcription factor superfamily.transcription factor (AP2)
Sly11g0312491	Solyc11g072600	1.0833	2.537	RNA biosynthesis.transcriptional regulation.AP2/ERF transcription factor superfamily.transcription factor (AP2)
Sly06g0378171	Solyc06g075510	1.23323	4.59827	RNA biosynthesis.transcriptional regulation.AP2/ERF transcription factor superfamily.transcription factor (AP2)
Sly03g0225921	Solyc03g120840	-3.00232	2.46843	RNA biosynthesis.transcriptional regulation.AP2/ERF transcription factor superfamily.transcription factor (DREB)
Sly05g0156761	Solyc05g052040	1.22232	2.26273	RNA biosynthesis.transcriptional regulation.AP2/ERF transcription factor superfamily.transcription factor (ERF)
Sly01g0028531	Solyc01g091420	-2.10369	3.49694	RNA biosynthesis.transcriptional regulation.AS2 transcription factor (AS2/LOB)
Sly05g0138091	Solyc05g009320	-1.22064	3.22267	RNA biosynthesis.transcriptional regulation.AS2 transcription factor (AS2/LOB)
Sly02g0321431	Solyc02g037530	-0.823553	3.42838	RNA biosynthesis.transcriptional regulation.B3 transcription factor superfamily.transcription factor (ARF)
Sly12g0065841	Solyc12g042070	-0.277488	2.537	RNA biosynthesis.transcriptional regulation.B3 transcription factor superfamily.transcription factor (ARF)
Sly02g0346731	Solyc02g090170	-1.90748	2.87598	RNA biosynthesis.transcriptional regulation.B3 transcription factor superfamily.transcription factor (REM)
Sly01g0043961	Solyc01g108140	0.892881	3.01697	RNA biosynthesis.transcriptional regulation.B3 transcription factor superfamily.transcription factor (REM)
Sly01g0044801	Solyc01g108930	1.51552	4.41895	RNA biosynthesis.transcriptional regulation.B3 transcription factor superfamily.transcription factor (REM)
Sly04g0245441	Solyc04g054320	-0.993952	2.46843	RNA biosynthesis.transcriptional regulation.bZIP transcription factor superfamily.TGA transcription factor activity.transcription factor (TGA)
Sly01g0032871	Solyc01g097330	0.646119	2.67413	RNA biosynthesis.transcriptional regulation.bZIP transcription factor superfamily.transcription factor (bZIP)
Sly11g0312381	Solyc11g072500	1.96574	2.26273	RNA biosynthesis.transcriptional regulation.C2C2 transcription factor superfamily.transcription factor (DOF)
Sly03g0217301	Solyc03g112930	3.17287	2.9484	RNA biosynthesis.transcriptional regulation.C2C2 transcription factor superfamily.transcription factor (DOF)
Sly08g0284381	Solyc08g081400	1.08006	2.66567	RNA biosynthesis.transcriptional regulation.Homeobox transcription factor superfamily.transcription factor (BEL)
Sly01g0027661	Solyc01g090460	-1.73225	2.87984	RNA biosynthesis.transcriptional regulation.Homeobox transcription factor superfamily.transcription factor (HD-ZIP I/II)
Sly08g0280721	Solyc08g078300	1.15268	2.60557	RNA biosynthesis.transcriptional regulation.Homeobox transcription factor superfamily.transcription factor (HD-ZIP I/II)
Sly05g0135841	Solyc05g007180	1.18351	3.42838	RNA biosynthesis.transcriptional regulation.Homeobox transcription factor superfamily.transcription factor (HD-ZIP I/II)
Sly02g0348561	Solyc02g091930	1.92396	4.31975	RNA biosynthesis.transcriptional regulation.Homeobox transcription factor superfamily.transcription factor (HD-ZIP I/II)
Sly08g0286291	Solyc08g083130	3.26506	4.86829	RNA biosynthesis.transcriptional regulation.Homeobox transcription factor superfamily.transcription factor (HD-ZIP I/II)
Sly03g0208011	Solyc03g082550	4.25482	5.73118	RNA biosynthesis.transcriptional regulation.Homeobox transcription factor superfamily.transcription factor (HD-ZIP I/II)
Sly02g0337181	Solyc02g081120	3.50721	5.00543	RNA biosynthesis.transcriptional regulation.Homeobox transcription factor superfamily.transcription factor (KNOX)
Sly04g0251741	Solyc04g074990	2.88576	2.39986	RNA biosynthesis.transcriptional regulation.Homeobox transcription factor superfamily.transcription factor (zf-HD)
Sly10g0180101	Solyc10g055410	1.27093	3.08554	RNA biosynthesis.transcriptional regulation.MYB transcription factor superfamily.transcription factor (MYB)
Sly03g0216721	Solyc03g112390	1.48902	2.81127	RNA biosynthesis.transcriptional regulation.MYB transcription factor superfamily.transcription factor (MYB)
Sly01g0037151	Solyc01g102340	2.53148	2.87984	RNA biosynthesis.transcriptional regulation.MYB transcription factor superfamily.transcription factor (MYB)
Sly11g0288481	Solyc11g006720	-1.05157	2.60557	RNA biosynthesis.transcriptional regulation.MYB transcription factor superfamily.transcription factor (MYB-related)
Sly06g0373501	Solyc06g071230	0.598943	2.13253	RNA biosynthesis.transcriptional regulation.MYB transcription factor superfamily.transcription factor (MYB-related)
Sly02g0341271	Solyc02g084880	1.83344	3.01697	RNA biosynthesis.transcriptional regulation.transcription factor (bHLH)
Sly03g0223181	Solyc03g118310	-1.0847	4.25119	RNA biosynthesis.transcriptional regulation.transcription factor (bHLH)
Sly09g0104501	Solyc09g097870	0.610138	2.19416	RNA biosynthesis.transcriptional regulation.transcription factor (bHLH)
Sly01g0045591	Solyc01g109700	1.13568	3.35981	RNA biosynthesis.transcriptional regulation.transcription factor (bHLH)
Sly01g0024731	Solyc01g086870	1.41173	3.22267	RNA biosynthesis.transcriptional regulation.transcription factor (bHLH)
Sly07g0120171	Solyc07g043580	1.47058	4.66259	RNA biosynthesis.transcriptional regulation.transcription factor (bHLH)
Sly01g0043721	Solyc01g107960	-3.95305	3.42838	RNA biosynthesis.transcriptional regulation.transcription factor (bHLH)
Sly06g0367321	Solyc06g062670	0.528337	2.81127	RNA biosynthesis.transcriptional regulation.transcription factor (C2H2-ZF)
Sly03g0224261	Solyc03g119300	0.598183	2.3313	RNA biosynthesis.transcriptional regulation.transcription factor (C2H2-ZF)
Sly01g0000141	Solyc01g005130	0.68072	2.46843	RNA biosynthesis.transcriptional regulation.transcription factor (C2H2-ZF)
Sly09g0097341	Solyc09g074780	0.887559	2.9484	RNA biosynthesis.transcriptional regulation.transcription factor (C2H2-ZF)
Sly07g0123821	Solyc07g052960	-2.7983	3.38632	RNA biosynthesis.transcriptional regulation.transcription factor (GRAS)
Sly06g0368551	Solyc06g064840	-0.908786	3.01697	RNA biosynthesis.transcriptional regulation.transcription factor (MADS box )
Sly03g0219451	Solyc03g114840	0.706418	2.87984	RNA biosynthesis.transcriptional regulation.transcription factor (MADS box )
Sly11g0291561	Solyc11g010570	3.77461	6.03394	RNA biosynthesis.transcriptional regulation.transcription factor (MADS box )
Sly10g0184561	Solyc10g080030	-3.14921	3.08554	RNA biosynthesis.transcriptional regulation.transcription factor (MADS/AGL)
Sly04g0228601	Solyc04g005320	4.4814	2.537	RNA biosynthesis.transcriptional regulation.transcription factor (MADS/AGL)
Sly07g0129761	Solyc07g063420	-0.750572	2.60557	RNA biosynthesis.transcriptional regulation.transcription factor (NAC)
Sly01g0005261	Solyc01g009860	-0.588322	2.81127	RNA biosynthesis.transcriptional regulation.transcription factor (NAC)
Sly02g0321321	Solyc02g036430	2.4176	3.01697	RNA biosynthesis.transcriptional regulation.transcription factor (NAC)
Sly04g0255261	Solyc04g079340	2.72717	2.7427	RNA biosynthesis.transcriptional regulation.transcription factor (NAC)
Sly12g0069881	Solyc12g056510	-0.405683	3.49694	RNA biosynthesis.transcriptional regulation.transcription factor (Trihelix)
Sly09g0082321	Solyc09g010960	2.03534	3.49694	RNA biosynthesis.transcriptional regulation.transcription factor (WRKY)
Sly05g0140971	Solyc05g012500	2.12006	3.01697	RNA biosynthesis.transcriptional regulation.transcription factor (WRKY)
Sly01g0030961	Solyc01g095630	2.97655	4.04548	RNA biosynthesis.transcriptional regulation.transcription factor (WRKY)
Sly12g0055431	Solyc12g014120	1.11625	5.55397	RNA biosynthesis.transcriptional regulation.transcriptional repression.transcriptional repressor (TIE/SPL)
Sly08g0261131	Solyc08g006430	0.673873	2.39986	RNA processing.pre-mRNA splicing.spliceosome-associated non-snRNP factor activities.splicing factor (RSZ21|22)
Sly11g0291101	Solyc11g010110	0.293703	3.83978	RNA processing.tRNA modification.methylation.tRNA cytidine-methyltransferase (TRM4)
Sly08g0283851	Solyc08g080960	0.614511	3.42838	RNA.regulation of transcription.putative transcription regulator
Sly12g0070901	Solyc12g087950	0.636697	2.46843	RNA.regulation of transcription.putative transcription regulator
Sly08g0284351	Solyc08g081380	0.723993	2.3313	RNA.regulation of transcription.putative transcription regulator
Sly02g0325371	Solyc02g065120	0.994268	3.90835	RNA.regulation of transcription.unclassified
Sly08g0279511	Solyc08g077060	1.00153	2.67413	RNA.regulation of transcription.unclassified
Sly02g0347481	Solyc02g090900	1.5885	3.63408	RNA.regulation of transcription.unclassified
Sly02g0339961	Solyc02g083700	0.497804	3.35981	RNA.regulation of transcription.unclassified
Sly02g0337401	Solyc02g081330	0.416694	2.09572	Secondary metabolism.terpenoids.carotenoid biosynthesis.carotenes.phytoene synthase (PSY)
Sly07g0108391	Solyc07g007690	0.680013	3.15411	Solute transport.carrier-mediated transport.anion channel / anion:proton antiporter (CLC)
Sly07g0132691	Solyc07g066020	1.29789	3.08554	Solute transport.carrier-mediated transport.APC superfamily.AAAP family.amino acid transporter (AAP)
Sly12g0071131	Solyc12g088190	1.87539	2.39986	Solute transport.carrier-mediated transport.APC superfamily.AAAP family.amino acid transporter (AAP)
Sly02g0338661	Solyc02g082510	0.627363	2.67413	Solute transport.carrier-mediated transport.APC superfamily.AAAP family.amino acid transporter (ANT)
Sly06g0362051	Solyc06g050790	0.4757	3.15411	Solute transport.carrier-mediated transport.APC superfamily.AAAP family.solute transporter (AAAP)
Sly11g0308521	Solyc11g066900	-0.281798	3.90835	Solute transport.carrier-mediated transport.APC superfamily.NCS-2 family.solute transporter (NAT)
Sly05g0159791	Solyc05g054740	0.368762	4.45689	Solute transport.carrier-mediated transport.APC superfamily.SulP family.sulfate transporter (SULTR)
Sly12g0070421	Solyc12g056930	2.8017	2.39986	Solute transport.carrier-mediated transport.APC superfamily.SulP family.sulfate transporter (SULTR)
Sly05g0159781	Solyc05g054730	0.938119	2.80941	Solute transport.carrier-mediated transport.CDF superfamily.CDF family.manganese cation transporter (Mn-CDF)
Sly02g0330741	Solyc02g071050	-2.74868	4.45689	Solute transport.carrier-mediated transport.DMT superfamily.organic cation transporter (PUP)
Sly02g0330801	Solyc02g071110	-0.652647	2.60557	Solute transport.carrier-mediated transport.DMT superfamily.organic cation transporter (PUP)
Sly08g0277681	Solyc08g075450	0.698929	3.01697	Solute transport.carrier-mediated transport.DMT superfamily.solute transporter (UmamiT)
Sly11g0293671	Solyc11g012360	-1.45014	2.87984	Solute transport.carrier-mediated transport.IT superfamily.DASS family.di-/tricarboxylate transporter (TDT)
Sly02g0350971	Solyc02g094190	2.04807	2.537	Solute transport.carrier-mediated transport.MFS superfamily.anion transporter (Fabaceae-N70)
Sly12g0049721	Solyc12g006050	-1.65016	2.49115	Solute transport.carrier-mediated transport.MFS superfamily.anion transporter (NRT1/PTR)
Sly05g0134431	Solyc05g005940	0.53075	3.01697	Solute transport.carrier-mediated transport.MFS superfamily.anion transporter (NRT1/PTR)
Sly08g0269831	Solyc08g061010	4.08076	5.074	Solute transport.carrier-mediated transport.MFS superfamily.anion transporter (NRT1/PTR)
Sly03g0208141	Solyc03g082660	-0.469614	3.01697	Solute transport.carrier-mediated transport.MFS superfamily.molybdate anion transporter (MOT2)
Sly05g0158761	Solyc05g053860	-1.2019	3.83978	Solute transport.carrier-mediated transport.MFS superfamily.OCT family.organic cation transporter (OCT)
Sly06g0376061	Solyc06g073420	-0.391405	2.66188	Solute transport.carrier-mediated transport.MFS superfamily.SP family.inositol transporter (INT)
Sly02g0334591	Solyc02g078600	0.448098	3.38276	Solute transport.carrier-mediated transport.MFS superfamily.SP family.polyol/monosaccharide transporter (PLT)
Sly10g0162211	Solyc10g005450	4.46778	2.60557	Solute transport.carrier-mediated transport.nucleoside transporter (ENT)
Sly05g0148591	Solyc05g024260	-3.38905	2.19416	Solute transport.carrier-mediated transport.TOC superfamily.sugar efflux transporter (SWEET)
Sly10g0181831	Solyc10g076480	0.918194	3.08554	Solute transport.channels.AMT family.ammonium transporter (AMT2/3)
Sly08g0284111	Solyc08g081190	-0.294967	2.81127	Solute transport.channels.MIP family.plasma membrane intrinsic protein (PIP)
Sly06g0377641	Solyc06g074820	-0.54904	2.39986	Solute transport.channels.MIP family.tonoplast intrinsic protein (TIP)
Sly03g0225551	Solyc03g120470	0.95461	4.66259	Solute transport.channels.MIP family.tonoplast intrinsic protein (TIP)
Sly03g0219671	Solyc03g114950	1.18782	3.68596	Solute transport.primary active transport.ABC superfamily.ABC1 family.subfamily ABCB transporter
Sly01g0041001	Solyc01g105400	-1.81233	2.46843	Solute transport.primary active transport.ABC superfamily.ABC2 family.subfamily ABCG transporter
Sly05g0137051	Solyc05g008350	0.317404	2.3313	Solute transport.primary active transport.ABC superfamily.ABC2 family.subfamily ABCG transporter
Sly02g0341421	Solyc02g085030	1.52775	2.79222	Vesicle trafficking.clathrin coated vesicle (CCV) machinery.CCV accessory factors.clathrin uncoating protein (AUL)
Sly03g0223761	Solyc03g118820	1.6594	3.90835	Vesicle trafficking.regulation of membrane tethering and fusion.RAB-GTPase activities.A-class RAB GTPase
Sly01g0038671	Solyc01g103370	1.85512	3.56551	Vesicle trafficking.regulation of membrane tethering and fusion.RAB-GTPase activities.D-class RAB GTPase
Sly07g0105511	Solyc07g005200	0.528149	5.00543	Vesicle trafficking.SNARE target membrane recognition and fusion complexes.R-type SNARE longin components.YKT6-group component
Sly06g0378321	Solyc06g075610	2.8986	2.87984	Vesicle trafficking.target membrane tethering.Exocyst complex.component EXO70
Sly03g0221141	Solyc03g116360	-0.93206	2.67413	Cell division.Regulator of chromosome condensation (RCC1) family with FYVE zinc finger domain-containing protein.
Sly08g0278191	Solyc08g075920	0.94051	2.614	Cell division.BREVIS RADIX (BRX)family encodes a key regulator of cell proliferation and elongation in the root, which has been implicated in the brassinosteroid (BR) pathway as well as regulation of auxin-responsive gene expression.
Sly08g0278841	Solyc08g076480	-1.0206	3.04238	not assigned.annotated
Sly12g0067111	Solyc12g044240	0.799472	2.537	not assigned.annotated
Sly01g0000091	Solyc01g005080	2.14899	3.14359	not assigned.annotated
Sly02g0332891	Solyc02g077080	2.55513	3.42838	not assigned.annotated
Sly09g0098971	Solyc09g082340	-4.32145	3.08554	not assigned.annotated
Sly03g0218361	Solyc03g113880	0.732649	6.44535	not assigned.annotated
Sly12g0049321	Solyc12g005750	1.48986	6.17108	not assigned.annotated
Sly01g0048201	Solyc01g112070	-1.25021	2.75384	not assigned.annotated
Sly04g0252891	Solyc04g077150	-1.04322	2.39986	not assigned.annotated
Sly07g0132301	Solyc07g065680	-0.421535	2.26273	not assigned.annotated
Sly08g0286301	Solyc08g083140	0.400422	4.86829	not assigned.annotated
Sly10g0181131	Solyc10g074880	-0.495958	2.3313	not assigned.annotated
Sly08g0275761	Solyc08g068700	-2.57433	3.83978	not assigned.annotated
Sly05g0142281	Solyc05g013690	0.908874	3.15411	not assigned.annotated
Sly12g0056831	Solyc12g017460	1.77387	2.39986	not assigned.annotated
Sly03g0210631	Solyc03g094020	-1.17612	2.67413	not assigned.annotated
Sly04g0257851	Solyc04g081770	4.86813	2.60557	not assigned.annotated
Sly03g0199731	Solyc03g044740	-1.14446	2.7427	not assigned.annotated
Sly06g0368591	Solyc06g064870	0.775468	3.01697	not assigned.annotated
Sly04g0248161	Solyc04g064690	0.982057	2.81127	not assigned.annotated
Sly02g0336631	Solyc02g080530	0.999122	2.46843	not assigned.annotated
Sly10g0183331	Solyc10g078890	2.54579	2.9484	not assigned.annotated
Sly07g0126911	Solyc07g055930	-1.75217	3.55476	not assigned.annotated
Sly05g0137041	Solyc05g008340	0.628942	2.3313	not assigned.annotated
Sly05g0140851	Solyc05g012390	-0.409151	3.01697	not assigned.annotated
Sly06g0367251	Solyc06g062590	-1.08747	2.9484	not assigned.annotated
Sly03g0218071	Solyc03g113680	-1.02509	2.60557	not assigned.annotated
Sly03g0217361	Solyc03g113010	-0.399555	6.37678	not assigned.annotated
Sly04g0246091	Solyc04g054990	-0.611032	3.97692	not assigned.annotated
Sly04g0250721	Solyc04g073940	3.82934	3.42838	not assigned.annotated
Sly09g0082661	Solyc09g011230	0.633672	2.26273	not assigned.annotated
Sly04g0252591	Solyc04g076850	-0.485151	5.62254	not assigned.annotated
Sly12g0051141	Solyc12g007230	0.417032	2.9484	not assigned.annotated
Sly09g0093741	Solyc09g064530	0.492354	3.15411	not assigned.annotated
Sly05g0133921	Solyc05g005510	0.422172	3.42838	not assigned.annotated
Sly01g0042951	Solyc01g107200	0.679361	3.70265	not assigned.annotated
Sly12g0048891	Solyc12g005350	0.486813	2.58883	not assigned.annotated
Sly01g0043571	Solyc01g107800	0.712833	4.59402	not assigned.annotated
Sly04g0251301	Solyc04g074520	0.933264	2.46843	not assigned.annotated
Sly03g0214571	Solyc03g098790	1.92605	2.26273	not assigned.annotated
Sly02g0335591	Solyc02g079520	2.87066	2.60557	not assigned.annotated
Sly06g0371481	Solyc06g068520	3.12914	2.46843	not assigned.annotated
Sly09g0101051	Solyc09g090180	4.41364	2.12559	not assigned.annotated
Sly10g0184141	Solyc10g079630	1.03568	3.83978	not assigned.annotated
Sly03g0194091	Solyc03g007760	3.01866	5.34827	not assigned.annotated
Sly01g0019101	Solyc01g066740	2.45247	3.44803	not assigned.annotated
Sly05g0161631	Solyc05g056500	2.81111	2.26273	not assigned.annotated
Sly05g0141981	Solyc05g013410	-0.589324	2.46843	not assigned.annotated
Sly02g0326591	Solyc02g067250	0.817636	3.15411	not assigned.annotated
Sly03g0221861	Solyc03g117030	0.534289	3.83978	not assigned.annotated
Sly04g0234811	Solyc04g014820	1.64106	2.46843	not assigned.annotated
Sly09g0083811	Solyc09g014280	0.791759	3.90835	not assigned.annotated
Sly10g0189701	Solyc10g085610	-3.90189	3.42838	not assigned.annotated
Sly01g0005421	Solyc01g010020	1.36761	3.08554	not assigned.annotated
Sly07g0130061	Solyc07g063690	3.33046	3.08554	not assigned.annotated
Sly02g0332621	Solyc02g076820	0.823186	2.3313	not assigned.annotated
Sly12g0055571	Solyc12g014260	1.34281	3.08554	not assigned.annotated
Sly05g0136681	Solyc05g008000	2.21089	3.49694	not assigned.annotated
Sly02g0340951	Solyc02g084600	-0.756239	3.29124	not assigned.annotated
Sly01g0024791	Solyc01g086920	1.14977	2.87984	not assigned.annotated
Sly02g0340971	Solyc02g084610	1.18511	2.9484	not assigned.annotated
Sly01g0019371	Solyc01g067000	0.578121	2.9484	not assigned.annotated
Sly02g0327321	Solyc02g067890	-0.631019	3.22267	not assigned.annotated
Sly04g0229811	Solyc04g007310	-3.06198	3.49694	not assigned.annotated
Sly04g0255341	Solyc04g079420	0.944291	2.12559	not assigned.annotated
Sly12g0067041	Solyc12g044190	1.88856	2.46843	not assigned.annotated
Sly04g0257751	Solyc04g081560	1.99875	2.39986	not assigned.annotated
Sly07g0107271	Solyc07g006700	3.73277	3.70265	not assigned.annotated
Sly01g0047371	Solyc01g111230	1.46241	2.19416	not assigned.annotated
Sly03g0222661	Solyc03g117810	1.32052	3.35803	not assigned.annotated
Sly02g0328431	#	-0.901959	3.08554	not assigned.annotated
Sly09g0102851	Solyc09g091560	0.722814	2.39986	not assigned.not annotated
Sly05g0143191	Solyc05g014510	1.57189	2.39986	not assigned.not annotated
Sly11g0309381	Solyc11g068720	1.23824	2.46843	not assigned.not annotated
Sly01g0035451	Solyc01g099840	0.812186	2.3313	not assigned.not annotated
Sly02g0337341	Solyc02g081270	2.1591	3.29124	not assigned.not annotated
Sly09g0096761	Solyc09g074210	-0.98056	3.01697	not assigned.not annotated
Sly03g0191071	Solyc03g005060	0.600741	2.30193	not assigned.not annotated
Sly02g0350721	Solyc02g093980	1.66394	3.35981	not assigned.not annotated
Sly03g0217381	Solyc03g113030	-1.09286	2.12559	not assigned.not annotated
Sly12g0071931	Solyc12g088920	-0.513749	2.12786	not assigned.not annotated
Sly06g0378031	Solyc06g075160	0.596698	2.60557	not assigned.not annotated
Sly08g0276581	Solyc08g074480	2.41405	3.56551	not assigned.not annotated
Sly01g0030621	Solyc01g095300	2.11869	3.42838	not assigned.not annotated
Sly02g0348231	Solyc02g091600	-0.959219	3.01697	not assigned.not annotated
Sly08g0278711	Solyc08g076350	-3.35671	3.70265	not assigned.not annotated
Sly06g0375441	Solyc06g072850	-2.1197	3.42838	not assigned.not annotated
Sly03g0192121	Solyc03g006010	-1.61504	2.81127	not assigned.not annotated
Sly10g0180111	Solyc10g055420	-1.27904	3.29124	not assigned.not annotated
Sly07g0108051	Solyc07g007400	-1.18331	2.39986	not assigned.not annotated
Sly04g0242171	Solyc04g049680	-1.02574	2.46843	not assigned.not annotated
Sly10g0167171	Solyc10g011750	-0.968987	3.29124	not assigned.not annotated
Sly05g0135651	Solyc05g007060	-0.91117	3.15411	not assigned.not annotated
Sly02g0348321	Solyc02g091700	-0.855558	2.7427	not assigned.not annotated
Sly02g0347211	Solyc02g090620	-0.839054	2.81127	not assigned.not annotated
Sly02g0340311	Solyc02g083990	-0.749913	3.29124	not assigned.not annotated
Sly04g0257051	Solyc04g080950	-0.623302	3.35981	not assigned.not annotated
Sly01g0037091	Solyc01g102310	-0.597037	2.537	not assigned.not annotated
Sly08g0280371	Solyc08g077950	-0.59478	3.70265	not assigned.not annotated
Sly01g0034121	Solyc01g098600	-0.548919	3.39872	not assigned.not annotated
Sly01g0044811	Solyc01g108940	0.510744	4.41895	not assigned.not annotated
Sly03g0221161	Solyc03g116380	0.517807	2.60557	not assigned.not annotated
Sly03g0217121	Solyc03g112760	0.548211	3.49694	not assigned.not annotated
Sly07g0115151	Solyc07g026710	0.60858	2.56267	not assigned.not annotated
Sly09g0100811	Solyc09g089940	0.784228	4.18262	not assigned.not annotated
Sly07g0123091	Solyc07g052260	0.788008	2.87984	not assigned.not annotated
Sly01g0017811	Solyc01g065510	0.790964	3.59865	not assigned.not annotated
Sly07g0109311	Solyc07g008430	0.847023	3.83978	not assigned.not annotated
Sly10g0187041	Solyc10g083330	0.929489	2.87984	not assigned.not annotated
Sly02g0336621	Solyc02g080520	0.932873	3.90835	not assigned.not annotated
Sly04g0230251	Solyc04g007720	0.456439	3.15411	not assigned.not annotated
Sly09g0101551	Solyc09g090620	0.958724	4.45689	not assigned.not annotated
Sly02g0344871	Solyc02g088320	1.03642	2.46843	not assigned.not annotated
Sly04g0229211	Solyc04g005860	1.04554	4.11405	not assigned.not annotated
Sly02g0334561	Solyc02g078570	0.344094	3.22267	not assigned.not annotated
Sly11g0290831	Solyc11g008910	1.11718	2.60557	not assigned.not annotated
Sly01g0032101	Solyc01g096620	1.12174	2.79895	not assigned.not annotated
Sly08g0272131	Solyc08g065140	1.12524	2.39986	not assigned.not annotated
Sly02g0339601	Solyc02g083380	1.13141	2.96346	not assigned.not annotated
Sly01g0016351	Solyc01g058320	1.17763	2.537	not assigned.not annotated
Sly12g0050411	Solyc12g006660	1.27791	2.87984	not assigned.not annotated
Sly08g0264031	Solyc08g013980	1.31401	2.537	not assigned.not annotated
Sly01g0025571	Solyc01g087570	1.42571	2.17872	not assigned.not annotated
Sly08g0279471	Solyc08g077020	1.44804	3.15411	not assigned.not annotated
Sly02g0324591	Solyc02g063510	1.73166	2.87984	not assigned.not annotated
Sly10g0182981	Solyc10g078570	1.80546	3.15411	not assigned.not annotated
Sly02g0349481	Solyc02g092810	1.81836	5.14256	not assigned.not annotated
Sly01g0033651	Solyc01g098130	2.21562	2.72739	not assigned.not annotated
Sly10g0175781	Solyc10g049420	2.26229	3.01697	not assigned.not annotated
Sly02g0330241	Solyc02g070540	2.40942	2.46843	not assigned.not annotated
Sly09g0082611	Solyc09g011190	2.67063	3.70265	not assigned.not annotated
Sly03g0217201	Solyc03g112840	3.0324	2.81127	not assigned.not annotated
Sly01g0039101	Solyc01g103790	3.21709	2.9484	not assigned.not annotated
Sly06g0361731	Solyc06g050370	-0.444103	2.537	not assigned.not annotated
Sly02g0324031	Solyc02g063030	-0.434922	3.22267	not assigned.not annotated
Sly07g0107751	Solyc07g007150	-0.408035	2.7427	not assigned.not annotated
Sly06g0374501	Solyc06g072110	-0.330605	5.41683	not assigned.not annotated
Sly01g0031541	Solyc01g096100	-0.327832	2.17872	not assigned.not annotated
Sly08g0282051	Solyc08g079550	0.310425	3.22267	not assigned.not annotated
Sly01g0042291	Solyc01g106690	0.350434	2.537	not assigned.not annotated
Sly02g0348891	Solyc02g092220	0.390684	2.75384	not assigned.not annotated
Sly01g0038811	Solyc01g103500	3.37943	2.537	not assigned.not annotated
Sly01g0045331	Solyc01g109480	3.70201	3.01697	not assigned.not annotated
Sly01g0026591	Solyc01g088500	3.77855	2.60557	not assigned.not annotated
Sly01g0004411	Solyc01g009220	6.53861	3.56551	not assigned.not annotated
Sly01g0023821	Solyc01g081570	1.35284	2.19416	not assigned.not annotated
Sly02g0324241	Solyc02g063230	2.1447	3.08554	not assigned.not annotated
Sly08g0281341	Solyc08g078900	6.72318	4.18262	not assigned.not annotated
Sly01g0030921	Solyc01g095590	-0.432005	3.63408	not assigned.not annotated
Sly04g0244771	Solyc04g051820	-0.481718	3.22267	not assigned.not annotated
Sly09g0089481	#	-0.486322	2.58007	not assigned.not annotated
Sly07g0107691	#	-0.405091	2.81127	not assigned.not annotated
Sly03g0195221	Solyc03g025830	1.17747	3.01697	not assigned.not annotated
Sly02g0333481	#	4.84216	2.87984	not assigned.not annotated
Sly02g0328611	#	5.3697	2.81127	not assigned.not annotated
Sly03g0208611	Solyc03g083100	2.04209	3.77121	not assigned.not annotated
Sly04g0258171	Solyc04g082050	-1.35051	3.77121	not assigned.not annotated
Sly08g0285121	Solyc08g082040	1.81764	2.537	not assigned.not annotated
Sly01g0035531	Solyc01g099920	3.16069	2.26273	not assigned.not annotated
Sly09g0100911	Solyc09g090050	1.34972	3.22267	not assigned.not annotated
Sly12g0067031	Solyc12g044190	2.12245	2.46843	not assigned.not annotated
Sly01g0000291	Solyc01g005270	1.02533	2.7427	not assigned.not annotated
Sly09g0103521	#	-2.4968	4.25119	not assigned.not annotated
Sly07g0106361	#	-1.8472	2.87984	not assigned.not annotated
Sly07g0115141	#	0.611557	2.56267	not assigned.not annotated
Sly07g0115131	#	0.644295	2.56267	not assigned.not annotated
Sly07g0106871	#	0.686891	2.7427	not assigned.not annotated
Sly03g0216631	#	0.848616	2.60557	not assigned.not annotated
Sly09g0080711	#	1.04557	2.46843	not assigned.not annotated
Sly04g0242921	#	1.63062	2.67413	not assigned.not annotated
Sly10g0180371	#	1.73097	3.15411	not assigned.not annotated
Sly07g0110181	#	2.55373	3.35981	not assigned.not annotated
Sly08g0279251	#	2.85566	4.48299	not assigned.not annotated
Sly10g0166791	#	4.54054	3.22267	not assigned.not annotated
Sly07g0121401	#	5.27869	2.537	not assigned.not annotated
