# Supplementary material for: Interaction of two MADS-box genes leads to growth phenotype divergence of all-flesh type of tomatoes
Source: Nat Commun. 2021 Nov 25;12:6892. doi: 10.1038/s41467-021-27117-7 (PMC8616914; doi:10.1038/s41467-021-27117-7)
Supplement: Supplementary file 10 — Supplementary Data 7 [file 41467_2021_27117_MOESM10_ESM.xlsx]

## Sheet: Supplementary Data 7
Supplementary Data 7. Cell wall-related DEGs being putative targets of SlMBP3. Cell wall-related genes differentially expressed in SlMBP3-KO locular tissue or in SlMBP3-OX fruit were cross-referenced with putative SlMBP3 targets as defined by ChIP-seq analysis. Only peaks falling within a 3-kb promoter regions are taken into consideration for the ChIP-seq data. RNA-seq data were obtained based on…
Solyc	Name	Log Fold RNA-seq of SlMBP3-KO	p-adj	Log Fold RNA-seq of SlMBP3-OX	p-adj	Fold ChIP-seq enrichment	Annotation
Solyc08g005800	SlPAEL	6.54	1.81e-153	-7.2	0	3.22	Pectin acetylesterase family protein
Solyc01g099630	SlXTH1	3.53	3.18e-152	-2.63	2e-25	2.43	Xyloglucan endotransglucosylase/hydrolase5
Solyc06g009190	SlPMEIL39	3.4	8.93e-51	-4.29	9.54e-124	2.33	Pectin methylesterase inhibitor superfamily
Solyc06g051960	SlPMEIL34	3.07	1.29e-27	-1.23	1.79e-05	4.11	Pectin methylesterase inhibitor superfamily
Solyc05g005550	SlPG2	2.93	1.7e-08	-1.7	7.12e-08	2.81	Polygalacturonase 2
Solyc05g009820	SlGATL3	2.61	1.17e-22	-1.57	4.23e-27	2.67	Galacturonosyl transferase-like3
Solyc07g017600	SlPME44	2.6	6.55e-48	-1.26	3.58e-07	3.15	Pectin methylesterase 44
Solyc12g098610	SlXTHL16	2.26	0.00383	-1.37	0.00261	2.72	Xyloglucan endotransglucosylase/hydrolase16
Solyc09g092330	SlGAEL6	1.96	9.57e-47	-1.42	1.01e-24	3.09	UDP-D-glucuronate 4-epimerase 6
Solyc05g014000	SlPL-like1	1.9	1.08e-34	-1.32	1.96e-25	3.29	Pectate lyase family protein
Solyc11g019910	SlPMEIL4	1.61	1.41e-12	0.67	0.0258	3.09	Pectin methylesterase inhibitor superfamily
Solyc08g074390	SlBGL1	1.59	4.51e-13	0.83	2.34e-05	2.67	O-Glycosyl hydrolases family 17 protein
Solyc04g082140	SlSKSL5	1.58	0.0457	-1.19	1.55e-05	2.67	SKU5 similar 5
Solyc09g064480	SlMURL3	1.3	6.41e-12	-0.82	4.23e-07	4.32	Exostosin family protein
Solyc06g063240	SlMSRL2	1.17	4.41e-13	-1.14	1.05e-23	4.59	O-fucosyltransferase family protein
Solyc02g092840	SlGTL18	1.06	1.09e-12	-0.76	7.35e-06	3.02	Glycosyltransferase18
Solyc08g082060	SlTBL23	0.91	7.47e-08	-0.9	1.27e-06	2.74	Trichome birefringence-like 23
Solyc03g031800	SlXTHL8	0.8	7.09e-05	#	#	3.36	Xyloglucan endotransglucosylase/hydrolase8
Solyc10g005960	SlFLAL1	0.78	7.47e-05	-0.53	0.0122	2.33	Fasciclin-like arabinogalactan 1
Solyc02g092790	SlAGPL18	0.75	0.00634	#	#	2.67	Arabinogalactan protein18
Solyc03g114730	SlFRBL1	0.54	0.00032	#	#	2.81	O-fucosyltransferase family protein
Solyc07g042390	SlPMEIL6	-0.51	0.00214	0.86	3.24e-09	3.15	Pectin methylesterase inhibitor superfamily
Solyc09g065030	SlTBL11	-0.59	0.00109	#	#	2.67	Trichome birefringence-like11
Solyc12g055980	SlGH9CL2	-1.64	1.75e-10	#	#	2.61	Glycosyl hydrolase 9C2
