# Supplementary material for: Interaction of two MADS-box genes leads to growth phenotype divergence of all-flesh type of tomatoes
Source: Nat Commun. 2021 Nov 25;12:6892. doi: 10.1038/s41467-021-27117-7 (PMC8616914; doi:10.1038/s41467-021-27117-7)
Supplement: Supplementary file 11 — Supplementary Data 8 [file 41467_2021_27117_MOESM11_ESM.xlsx]

## Sheet: Supplementary Data 8
Supplementary Data 8. Transcription factor genes being putative targets of SlMBP3. Only peaks that fall within 3-kb promoter regions are taken into consideration.DEGs following rule: basemean>5 and p-adj<0.05.
Sly	Solyc	Name	log2 Fold Change of RNAseq in SlMBP3-KO locular tissue	Fold enrichment of ChIPseq
AP2/EREBP, APETALA2/Ethylene-responsive element binding protein family
Sly04g0242301	Solyc04g049800		-1.20497	3.83978
Sly11g0312491	Solyc11g072600	AP2d	1.0833	2.537
Sly06g0378171	Solyc06g075510	AP2e	1.23323	4.59827
Sly03g0225921	Solyc03g120840		-3.00232	2.46843
Sly05g0156761	Solyc05g052040		1.22232	2.26273
ARF/AUX transcription factor family (ARF)
Sly02g0321431	Solyc02g037530	ARF8b	-0.823553	3.42838
Sly12g0065841	Solyc12g042070	ARF2a	-0.277488	2.537
AS2/transcription factor family (AS2/LOB)
Sly01g0028531	Solyc01g091420		-2.10369	3.49694
Sly05g0138091	Solyc05g009320		-1.22064	3.22267
Aux/IAA family
Sly04g0252591	Solyc04g076850	IAA9	-0.485151	5.62254
Sly12g0051141	Solyc12g007230	IAA8	0.417032	2.9484
Sly09g0093741	Solyc09g064530	IAA12	0.492354	3.15411
Sly09g0100051	Solyc09g083280	IAA1	1.15533	3.15411
Sly03g0225481	Solyc03g120390	IAA15	1.34561	6.13103
Sly03g0225461	Solyc03g120380	IAA19	3.73703	3.69834
B3/transcription factor family (REM)
Sly02g0346731	Solyc02g090170		-1.90748	2.87598
Sly01g0043961	Solyc01g108140		0.892881	3.01697
Sly01g0044801	Solyc01g108930		1.51552	4.41895
bZIP/transcription factor family
Sly04g0245441	Solyc04g054320	NITF	-0.993952	2.46843
Sly01g0032871	Solyc01g097330		0.646119	2.67413
C2C2(Zn)/DOF zinc finger family
Sly11g0312381	Solyc11g072500		1.96574	2.26273
Sly03g0217301	Solyc03g112930		3.17287	2.9484
HB/Homeobox transcription factor family
Sly08g0284381	Solyc08g081400		1.08006	2.66567
Sly01g0027661	Solyc01g090460	THOM1	-1.73225	2.87984
Sly08g0280721	Solyc08g078300		1.15268	2.60557
Sly05g0135841	Solyc05g007180	Jasmonic acid 1	1.18351	3.42838
Sly02g0348561	Solyc02g091930		1.92396	4.31975
Sly08g0286291	Solyc08g083130		3.26506	4.86829
Sly03g0208011	Solyc03g082550		4.25482	5.73118
Sly02g0337181	Solyc02g081120	T6	3.50721	5.00543
Sly04g0251741	Solyc04g074990		2.88576	2.39986
MYB transcription factor family
Sly11g0288481	Solyc11g006720		-1.05157	2.60557
Sly06g0373501	Solyc06g071230		0.598943	2.13253
Sly10g0180101	Solyc10g055410	MYB32	1.27093	3.08554
Sly03g0216721	Solyc03g112390	MYB86	1.48902	2.81127
Sly01g0037151	Solyc01g102340	MYB61	2.53148	2.87984
bHLH/transcription factor family
Sly01g0043721	Solyc01g107960	bHLH9	-3.95305	3.42838
Sly03g0223181	Solyc03g118310	bHLH83	-1.0847	4.25119
Sly09g0104501	Solyc09g097870	bHLH62	0.610138	2.19416
Sly01g0045591	Solyc01g109700	bHLH10	1.13568	3.35981
Sly01g0024731	Solyc01g086870	bHLH76	1.41173	3.22267
Sly07g0120171	Solyc07g043580	bHLH52	1.47058	4.66259
Sly02g0341271	Solyc02g084880		1.83344	3.01697
C2H2-Zine finger transcription factor family
Sly06g0367321	Solyc06g062670		0.528337	2.81127
Sly03g0224261	Solyc03g119300		0.598183	2.3313
Sly01g0000141	Solyc01g005130		0.68072	2.46843
Sly09g0097341	Solyc09g074780		0.887559	2.9484
GRAS/transcription factor family
Sly07g0123821	Solyc07g052960	GRAS38	-2.7983	3.38632
MADS-box transcription factor family
Sly10g0184561	Solyc10g080030		-3.14921	3.08554
Sly06g0368551	Solyc06g064840	MBP3	-0.908786	3.01697
Sly03g0219451	Solyc03g114840	MADS1	0.706418	2.87984
Sly11g0291561	Solyc11g010570	Jointless	3.77461	6.03394
Sly04g0228601	Solyc04g005320	CMB1	4.4814	2.537
NAC transcription factor family
Sly07g0129761	Solyc07g063420		-0.750572	2.60557
Sly01g0005261	Solyc01g009860		-0.588322	2.81127
Sly02g0321321	Solyc02g036430		2.4176	3.01697
Sly04g0255261	Solyc04g079340		2.72717	2.7427
Trihelix transcription factor family
Sly12g0069881	Solyc12g056510		-0.405683	3.49694
WRKY transcription factor family
Sly09g0082321	Solyc09g010960	WRKY49	2.03534	3.49694
Sly05g0140971	Solyc05g012500	WRKY57	2.12006	3.01697
Sly01g0030961	Solyc01g095630	WRKY41	2.97655	4.04548
