# Supplementary material for: Interaction of two MADS-box genes leads to growth phenotype divergence of all-flesh type of tomatoes
Source: Nat Commun. 2021 Nov 25;12:6892. doi: 10.1038/s41467-021-27117-7 (PMC8616914; doi:10.1038/s41467-021-27117-7)
Supplement: Supplementary file 12 — Supplementary Data 9 [file 41467_2021_27117_MOESM12_ESM.xlsx]

## Sheet: Supplementary Data 9
Supplementary Data 9. List of 114 differentially expressed genes (DEGs) related cell cycle and cell division in SlMBP3-KO locular tissue vs WT locular gel at 10-DPA stage identified by RNA-seq. DEGs are defined according to the following rules: basemean>5 and p-adj<0.05.
SlyID	SolycID	baseMean	log2 Fold Change	padj	Description
Sly01g0006871	Solyc01g011340	2816.85	-0.280585	0.0305162	Cell cycle organisation.cytokinesis.preprophase microtubule organization.TON1-TRM-PP2A (TTP) preprophase band formation complex.catalytic component PP2A-phosphatase
Sly01g0015181	Solyc01g057310	614.462	-0.416102	0.0307594	Cell cycle organisation.cytokinesis.phragmoplast microtubule organization.phragmoplast integrity regulator (Kinesin-12)
Sly01g0024521	Solyc01g086690	186.528	-0.721732	0.0184999	Cell cycle organisation.mitosis and meiosis.sister chromatid separation.cohesin regulator complex.mitotic-specific Kleisin-type component SCC1
Sly01g0024801	Solyc01g086930	520.558	0.450063	0.0203827	Cell cycle organisation.mitosis and meiosis.meiotic recombination.meiotic double strand break processing.ssDNA endonuclease (COM1/SAE2)
Sly01g0026461	Solyc01g088380	265.027	-0.916933	0.00401182	Cell cycle organisation.DNA replication.maturation.auxiliary factor (JHS1/DNA2)
Sly01g0028871	Solyc01g091730	2596.68	0.383293	0.00649048	Cell cycle organisation.organelle division.mitochondrion and peroxisome division.peroxisomal fission factor (PEX11)
Sly01g0030501	Solyc01g095200	6679.17	-0.289298	0.0194463	Cell cycle organisation.membrane organisation.endoplasmic reticulum (ER) organisation.ER-associated protein (Reticulon)
Sly01g0032001	Solyc01g096520	1485.03	0.381019	0.00234051	Cell cycle organisation.peptidylprolyl isomerase
Sly01g0034471	Solyc01g098930	57.7273	3.25826	2.22772e-06	Cell cycle organisation.cell cycle control.cyclin-dependent regulation.cyclin activities.cyclin (CYCP)
Sly01g0038331	Solyc01g103040	839.9	-0.345367	0.0480206	Cell cycle organisation.mitosis and meiosis.sister chromatid separation.spindle assembly checkpoint machinery.checkpoint protein (MAD1)
Sly01g0039371	Solyc01g103960	1016.37	-0.525155	0.0104889	Cell cycle organisation.mitosis and meiosis.meiotic recombination.meiotic crossover.RTR Holliday junction dissolution complex.helicase component RecQ4A
Sly01g0040051	Solyc01g104490	395.327	-0.547853	0.00589475	Cell cycle organisation.mitosis and meiosis.sister chromatid separation.cohesin dissociation.separase (ESP1)
Sly01g0043491	Solyc01g107730	1239.63	2.67984	5.5452e-17	Cell cycle organisation.cell cycle control.cyclin-dependent regulation.cyclin activities.cyclin (CYCD)
Sly01g0044171	Solyc01g108340	5803.61	-1.20378	6.03555e-11	Cell cycle organisation.peptidylprolyl isomerase
Sly01g0046021	Solyc01g110130	1963.15	-0.504274	0.0164084	Cell cycle organisation.DNA replication.preinitiation.MCM replicative DNA helicase complex.component MCM4
Sly01g0047511	Solyc01g111360	2728.95	-2.0407	1.72643e-53	Cell cycle organisation.peptidylprolyl isomerase
Sly02g0319531	Solyc02g030450	702.306	-0.526295	0.0112433	Cell cycle organisation.membrane organisation.endoplasmic reticulum (ER) organisation.ER tubulae formation factor (RHD3/RL)
Sly02g0329951	Solyc02g070260	9454.96	0.371903	0.00062433	Cell cycle organisation.cytokinesis.cell-plate formation.cell plate maturation factor (AIR9)
Sly02g0330511	Solyc02g070780	1727.8	-0.530982	0.021276	Cell cycle organisation.DNA replication.preinitiation.MCM replicative DNA helicase complex.component MCM3
Sly02g0335441	Solyc02g079370	29.3267	2.11525	0.0233083	Cell cycle organisation.cell cycle control.cyclin-dependent regulation.cyclin activities.cyclin (CYCD)
Sly02g0344491	Solyc02g087980	1748.92	-0.583292	0.00701417	Cell cycle organisation.mitosis and meiosis.chromatin condensation.condensin I/II complex.component CAP-C/SMC4
Sly02g0345621	Solyc02g089030	290.645	2.13065	8.61836e-12	Cell cycle organisation.cytokinesis.preprophase microtubule organization.TON1-TRM-PP2A (TTP) preprophase band formation complex.component TRM
Sly02g0346921	Solyc02g090370	44.3176	-3.97248	2.10086e-07	Cell cycle organisation.membrane organisation.endoplasmic reticulum (ER) organisation.ER-associated protein (Reticulon)
Sly02g0347281	Solyc02g090680	2053.86	1.03003	2.01927e-08	Cell cycle organisation.cell cycle control.cyclin-dependent regulation.cyclin-dependent protein kinase inhibitor activities.inhibitor (KRP/ICK)
Sly02g0349041	Solyc02g092380	1059.64	-0.285601	0.0377033	Cell cycle organisation.peptidylprolyl isomerase
Sly02g0349601	Solyc02g092950	369.986	-0.457923	0.0283813	Cell cycle organisation.cytokinesis.phragmoplast microtubule organization.microtubule plus-end-tracking protein (EB1)
Sly02g0349631	Solyc02g092980	2963.61	0.689483	0.000619449	Cell cycle organisation.cell cycle control.cyclin-dependent regulation.cyclin activities.cyclin (CYCD)
Sly02g0349981	Solyc02g093300	927.963	-0.617338	0.00500456	Cell cycle organisation.DNA replication.elongation.DNA polymerase alpha complex.catalytic component POLA1
Sly02g0350671	Solyc02g093930	585.617	-0.447697	0.0164538	Cell cycle organisation.mitosis and meiosis.sister chromatid separation.cohesin regulator complex.mitotic-specific Kleisin-type component SCC1
Sly02g0350861	Solyc02g094100	302.73	-0.7295	0.0161047	Cell cycle organisation.mitosis and meiosis.meiotic recombination.meiotic crossover.FIGL1-FLIP meiotic crossover regulator complex.ATPase component FIGL1
Sly03g0209871	Solyc03g093250	1567.2	-0.565684	0.00256761	Cell cycle organisation.mitosis and meiosis.chromatin condensation.condensin I/II complex.component CAP-E2/SMC2
Sly03g0212451	Solyc03g096890	278.758	-0.752149	0.000637549	Cell cycle organisation.cytokinesis.phragmoplast microtubule organization.Kinesin-12-regulating protein kinase (TIO)
Sly03g0216871	Solyc03g112550	250.487	-0.634131	0.0210229	Cell cycle organisation.mitosis and meiosis.chromosome segregation.kinetochore proteins.NDC80 outer kinetochore complex.component SPC25
Sly03g0219711	Solyc03g115000	1345.26	0.604875	0.00375738	Cell cycle organisation.cytokinesis.preprophase microtubule organization.TON1-TRM-PP2A (TTP) preprophase band formation complex.component TRM
Sly03g0219791	Solyc03g115050	983.033	-0.461592	0.037332	Cell cycle organisation.DNA replication.elongation.single-stranded-DNA binding RPA complex.component RPA1
Sly03g0224141	Solyc03g119190	65.4896	2.20585	7.47048e-05	Cell cycle organisation.membrane organisation.endoplasmic reticulum (ER) organisation.ER-associated protein (Reticulon)
Sly03g0224471	Solyc03g119490	339.76	-0.818196	0.00138036	Cell cycle organisation.cytokinesis.phragmoplast disassembly.NACK-PQR signalling pathway.MAPK-kinase (NQK/ANQ)
Sly03g0224911	Solyc03g119860	1005.95	-0.992604	1.4e-13	Cell cycle organisation.peptidylprolyl isomerase
Sly04g0244501	Solyc04g051490	222.136	1.4213	0.00029045	Cell cycle organisation.mitosis and meiosis.meiotic recombination.meiotic crossover.class II interference-insensitive crossover pathway.MUS81-dependent pathway.MUS81-EME1 Holliday junction cleavage heterodimer.component EME1
Sly04g0249901	Solyc04g072210	180.291	0.578668	0.0324716	Cell cycle organisation.mitosis and meiosis.chromosome segregation.kinetochore proteins.NDC80 outer kinetochore complex.component MUN/SPC24
Sly04g0251811	Solyc04g076040	1782.85	0.30449	0.0186035	Cell cycle organisation.cell cycle control.cyclin-dependent regulation.cyclin activities.cyclin (CYCD)
Sly04g0254301	Solyc04g078470	114.344	2.4018	0.000245528	Cell cycle organisation.cell cycle control.cyclin-dependent regulation.cyclin activities.cyclin (CYCD)
Sly05g0136421	Solyc05g007750	563.528	-0.350862	0.0375094	Cell cycle organisation.mitosis and meiosis.metaphase to anaphase transition.Anaphase-Promoting Complex/Cyclosome (APC/C)-dependent ubiquitination.APC/C E3 ubiquitin ligase complex.catalytic core subcomplex.component APC2
Sly05g0137281	Solyc05g008540	231.305	-0.889313	0.0155161	Cell cycle organisation.DNA replication.preinitiation.origin recognition complex.component ORC4
Sly05g0137361	Solyc05g008620	231.411	-0.987426	5.36001e-06	Cell cycle organisation.DNA replication.initiation.GINS DNA replication fork maintenance complex.component PSF3
Sly05g0137631	Solyc05g008890	54.068	2.65879	1.66775e-06	Cell cycle organisation.membrane organisation.endoplasmic reticulum (ER) organisation.ER-associated protein (Reticulon)
Sly05g0141441	Solyc05g012940	256.011	-0.85063	0.000310164	Cell cycle organisation.DNA replication.maturation.ribonuclease H2 complex.subunit B
Sly05g0150261	Solyc05g026510	3174.7	-0.295916	0.0438128	Cell cycle organisation.mitosis and meiosis.sister chromatid separation.cohesin regulator complex.component SCC3
Sly05g0154201	Solyc05g049970	699.489	0.432721	0.0355143	Cell cycle organisation.cytokinesis.phragmoplast disassembly.NACK-PQR signalling pathway.MAP-kinase (NRK/MPK)
Sly05g0154491	Solyc05g050240	39.6912	3.07186	0.00804252	Cell cycle organisation.organelle division.plastid division.ARC5-recruitment factor (PDV)
Sly05g0155961	Solyc05g051410	210.397	0.942392	0.0092737	Cell cycle organisation.cell cycle control.cyclin-dependent regulation.cyclin activities.cyclin (CYCD)
Sly05g0158701	Solyc05g053800	2559.9	-0.324833	0.0195068	Cell cycle organisation.mitosis and meiosis.meiotic recombination.meiotic double strand break processing.MRE11-RAD50-NBS1 (MRN) complex.component RAD50
Sly06g0355751	Solyc06g009680	393.381	-0.691434	0.0116782	Cell cycle organisation.DNA replication.initiation.replicated DNA checkpoint protein (TopBP1)
Sly06g0360061	Solyc06g036430	3567.31	-1.31982	6.54411e-13	Cell cycle organisation.membrane organisation.endoplasmic reticulum (ER) organisation.ER-associated protein (Reticulon)
Sly06g0362281	Solyc06g051040	47.5782	-1.09869	0.0337743	Cell cycle organisation.mitosis and meiosis.sister chromatid separation.spindle assembly checkpoint machinery.checkpoint protein (MAD3/BUBR1)
Sly06g0370691	Solyc06g066810	1317.57	-0.435167	0.00816082	Cell cycle organisation.cytokinesis.phragmoplast disassembly.Katanin ATP-dependent microtubule severing complex.catalytic component
Sly06g0371011	Solyc06g068060	1846.53	-0.281092	0.0234496	Cell cycle organisation.mitosis and meiosis.sister chromatid separation.cohesin establishment.cohesin cofactor (PDS5)
Sly06g0375431	Solyc06g072830	11969.6	-3.56944	1.04236e-99	Cell cycle organisation.mitosis and meiosis.metaphase to anaphase transition.Anaphase-Promoting Complex/Cyclosome (APC/C)-dependent ubiquitination.activator protein (CDC20)
Sly06g0376511	Solyc06g073780	1677.92	-0.409412	0.0089135	Cell cycle organisation.mitosis and meiosis.sister chromatid separation.cohesin regulator complex.component SMC3/TTN7
Sly06g0379541	Solyc06g076660	963.695	-0.908376	9.01489e-05	Cell cycle organisation.DNA replication.elongation.DNA-tracking platform.sliding clamp protein (PCNA)
Sly06g0379851	Solyc06g076970	14332.6	-0.327857	0.0030116	Cell cycle organisation.peptidylprolyl isomerase
Sly07g0105321	Solyc07g005020	1431.53	-0.581837	0.00646448	Cell cycle organisation.DNA replication.preinitiation.MCM replicative DNA helicase complex.component MCM5
Sly07g0112381	Solyc07g018300	343.531	-0.731313	0.00776484	Cell cycle organisation.DNA replication.elongation.single-stranded-DNA binding RPA complex.component RPA2
Sly07g0127401	Solyc07g056370	1704.17	0.359867	0.011009	Cell cycle organisation.organelle division.mitochondrion and peroxisome division.division factor (PMD)
Sly07g0131511	Solyc07g064970	12601.1	-0.729428	3.12316e-17	Cell cycle organisation.cytokinesis.phragmoplast microtubule organization.microtubule-associated protein (MAP65-2)
Sly08g0261321	Solyc08g006600	794.483	0.900972	7.02548e-05	Cell cycle organisation.organelle division.mitochondrion and peroxisome division.dynamin-like protein (DRP3)
Sly08g0263981	Solyc08g013940	349.705	-0.637603	0.00779553	Cell cycle organisation.cytokinesis.phragmoplast microtubule organization.protein kinase (RUK)
Sly08g0273201	Solyc08g066330	2353.79	0.556309	0.000129591	Cell cycle organisation.cell cycle control.cyclin-dependent regulation.cyclin-dependent protein kinase complex.catalytic component CDKA
Sly08g0280411	Solyc08g077990	388.022	-0.672399	0.0041819	Cell cycle organisation.mitosis and meiosis.sister chromatid separation.cohesin loading.adherin-recruiting kinase (CDC7)
Sly08g0282381	Solyc08g079760	245.789	1.82529	7.23619e-06	Cell cycle organisation.cytokinesis.cell-plate formation.alpha-AURORA kinase activator (TPXL2/3)
Sly08g0282721	Solyc08g080080	1593.83	-0.648838	5.44446e-05	Cell cycle organisation.mitosis and meiosis.metaphase to anaphase transition.Anaphase-Promoting Complex/Cyclosome (APC/C)-dependent ubiquitination.activator protein (CDH1)
Sly08g0285291	Solyc08g082200	259.729	-0.755492	0.00277169	Cell cycle organisation.DNA replication.elongation.DNA polymerase alpha complex.primase component POLA4
Sly09g0078441	Solyc09g007330	353.733	-0.599452	0.00852331	Cell cycle organisation.DNA replication.initiation.MCM8-9 auxiliary complex.component MCM8
Sly09g0082341	Solyc09g010980	94.5233	1.28306	0.0218017	Cell cycle organisation.cell cycle control.cyclin-dependent regulation.cyclin-dependent protein kinase inhibitor activities.inhibitor (SIM)
Sly09g0090461	Solyc09g057660	1971.75	0.558537	0.000124904	Cell cycle organisation.peptidylprolyl isomerase
Sly09g0094531	Solyc09g065200	884.891	0.428549	0.028197	Cell cycle organisation.cell cycle control.cyclin-dependent regulation.cyclin activities.cyclin (CYCP)
Sly09g0099421	Solyc09g082790	97.7854	-1.26561	0.0495821	Cell cycle organisation.mitosis and meiosis.meiotic recombination.DNA strand exchange.recombinase (DMC1)
Sly09g0104261	Solyc09g092690	20.9227	-2.6701	0.00305213	Cell cycle organisation.peptidylprolyl isomerase
Sly10g0162341	Solyc10g005580	829.523	0.474099	0.0407555	Cell cycle organisation.membrane organisation.endoplasmic reticulum (ER) organisation.ER body formation factor (NAIP)
Sly10g0168501	Solyc10g017850	5634.35	-0.313699	0.0300834	Cell cycle organisation.organelle division.mitochondrion and peroxisome division.peroxisomal fission factor (PEX11)
Sly10g0184061	Solyc10g079550	345.797	-0.508326	0.00829348	Cell cycle organisation.organelle division.mitochondrion and peroxisome division.DRP3-recruiting factor (FIS1)
Sly11g0289741	Solyc11g007870	54.9787	-1.37982	0.0266981	Cell cycle organisation.cell cycle control.cyclin-dependent regulation.cyclin-dependent protein kinase inhibitor activities.inhibitor (SIM)
Sly11g0292431	Solyc11g011370	382.246	-0.550165	0.00647593	Cell cycle organisation.mitosis and meiosis.chromatin condensation.condensin I complex.component CAP-G
Sly11g0292481	Solyc11g011420	1728.2	-0.398084	0.003866	Cell cycle organisation.peptidylprolyl isomerase
Sly11g0295431	Solyc11g017230	250.986	-0.523199	0.0314533	Cell cycle organisation.organellar DNA replication.RNA primer removal.plastidial exonuclease
Sly11g0307641	Solyc11g066000	15.1742	2.1783	0.028956	Cell cycle organisation.cell cycle control.cyclin-dependent regulation.cyclin-dependent protein kinase inhibitor activities.inhibitor (SIM)
Sly11g0307971	Solyc11g066370	2181.58	-0.465935	0.00567587	Cell cycle organisation.DNA replication.maturation.DNA ligase (LIG1)
Sly11g0310941	Solyc11g070140	238.277	0.654095	0.00611442	Cell cycle organisation.cell cycle control.cyclin-dependent regulation.cyclin-dependent protein kinase complex.catalytic component CDKA
Sly12g0051101	Solyc12g007200	2668.82	0.447606	0.0181058	Cell cycle organisation.cell cycle control.cyclin-dependent regulation.cyclin-dependent protein kinase complex.catalytic component CDKF
Sly12g0051651	Solyc12g008680	138.304	-0.858099	0.0140896	Cell cycle organisation.mitosis and meiosis.meiotic recombination.DNA strand exchange.HOP2-MND1 presynaptic filament stabilization complex.component MND1
Sly12g0052031	Solyc12g009020	1014.56	0.570149	0.00498925	Cell cycle organisation.cytokinesis.phragmoplast disassembly.NACK-PQR signalling pathway.MAPK-kinase (NQK/ANQ)
Sly12g0055171	Solyc12g013880	770.766	-1.09914	3.41628e-11	Cell cycle organisation.DNA replication.preinitiation.origin recognition complex.component ORC3
Sly12g0057841	Solyc12g019460	1627.12	0.279458	0.0490448	Cell cycle organisation.cytokinesis.phragmoplast disassembly.NACK-PQR signalling pathway.MAP-kinase (NRK/MPK)
Sly12g0058751	Solyc12g021230	2946.04	-0.260412	0.0168951	Cell cycle organisation.organellar DNA replication.DNA gyrase complex.subunit B
Sly12g0068531	Solyc12g049430	46.3721	-4.75414	9.08459e-12	Cell cycle organisation.peptidylprolyl isomerase
Sly12g0060331	Solyc12g062480	362.525	-0.494692	0.0272656	Cell cycle organisation.DNA replication.telomere replication.telomere integrity maintenance complex.component CTC1
Sly12g0070851	Solyc12g087900	18.6854	-3.22333	0.00485717	Cell cycle organisation.cell cycle control.cyclin-dependent regulation.cyclin activities.cyclin (CYCD)
Sly12g0072741	Solyc12g094600	24.5215	-1.47164	0.0275216	Cell cycle organisation.cell cycle control.cyclin-dependent regulation.cyclin activities.cyclin (CYCB)
Sly12g0075761	Solyc12g099420	745.934	-0.315011	0.0364437	Cell cycle organisation.mitosis and meiosis.chromatin condensation.condensin II complex.component CAP-H2
Sly12g0075881	Solyc12g099510	558.36	-1.07303	2.29439e-05	Cell cycle organisation.mitosis and meiosis.chromatin condensation.condensin II complex.component CAP-D2B
Sly11g0307341	#N/A	14.299	2.42044	0.0143638	Cell cycle organisation.cell cycle control.cyclin-dependent regulation.cyclin-dependent protein kinase inhibitor activities.inhibitor (SIM)
Sly06g0377541	#N/A	131.858	5.19524	9.13423e-29	Cell cycle organisation.cell cycle control.cyclin-dependent regulation.cyclin-dependent protein kinase inhibitor activities.inhibitor (SIM)
Sly10g0180961	Solyc10g074700	1353.18	-0.35552	0.0217002	cell.division
Sly08g0259741	Solyc08g005460	26.3283	1.93361	0.0032737	cell.division
Sly12g0073311	Solyc12g096110	52.8486	1.99897	1.07996e-05	cell.division
Sly09g0082581	Solyc09g011160	70.4219	-2.41854	1.30709e-06	cell.division
Sly07g0117991	Solyc07g041230	230.679	2.79199	3.04689e-10	cell.division
Sly08g0278191	Solyc08g075920	284.323	0.94051	0.0012874	cell.division
Sly11g0306781	Solyc11g065120	605.525	0.559916	0.0144816	cell.division
Sly03g0221141	Solyc03g116360	1020.29	-0.93206	1.40421e-07	cell.division
Sly05g0135961	Solyc05g007280	1147.01	-1.44728	3.40756e-21	cell.division
Sly01g0014411	Solyc01g056570	2277.07	-0.346479	0.0276543	cell.division
Sly01g0032181	Solyc01g096700	15748.7	0.516201	0.000512466	cell.division
Sly04g0252051	Solyc04g076300	895.204	0.818959	1.23008e-06	cell.division.
