# Supplementary material for: Interaction of two MADS-box genes leads to growth phenotype divergence of all-flesh type of tomatoes
Source: Nat Commun. 2021 Nov 25;12:6892. doi: 10.1038/s41467-021-27117-7 (PMC8616914; doi:10.1038/s41467-021-27117-7)
Supplement: Supplementary file 13 — Supplementary Data 10 [file 41467_2021_27117_MOESM13_ESM.xlsx]

## Sheet: Supplementary Data 10
Supplementary Data 10. List of 20 cell cycle and cell division related genes differentially expressed in SlMBP3-KO locular tissue was cross-referenced with putative SlMBP3 targets as defined by ChIP-seq analysis.Only peacks that fall within 3-kb promoter regions for the ChIP-seq data. RNA-Seq data obtained based on the following rule: basemean>5 and p-adj<0.05.
slyID	Solyc ID	Name	log2 Fold Change	padj	Fold ChIP-seq enrichment	Description a
Sly01g0036251	Solyc01g100530	SlEFR3	-1.05889	4.84388e-11	4.38832	Cell cycle organisation.mitosis and meiosis.metaphase to anaphase transition.Anaphase-Promoting Complex/Cyclosome (APC/C)-dependent ubiquitination.activator protein (CDH1)
Sly08g0282721	Solyc08g080080	SlCCS52A	-0.648838	5.44446e-05	2.67413	Cell cycle organisation.mitosis and meiosis.metaphase to anaphase transition.Anaphase-Promoting Complex/Cyclosome (APC/C)-dependent ubiquitination.activator protein (CDH1)
Sly01g0038331	Solyc01g103040	SlMAD1	-0.345367	0.0480206	3.49694	Cell cycle organisation.mitosis and meiosis.sister chromatid separation.spindle assembly checkpoint machinery.checkpoint protein (MAD1)
Sly06g0377541	Solyc05g053050	SlSMR4L	5.19524	9.13423e-29	2.60557	Cell cycle organisation.cell cycle control.cyclin-dependent regulation.cyclin-dependent protein kinase inhibitor activities.inhibitor (SIM)
Sly04g0251811	Solyc04g076040	SlCycD5	0.30449	0.0186035	3.29124	Cell cycle organisation.cell cycle control.cyclin-dependent regulation.cyclin activities.cyclin (CYCD)
Sly08g0278191	Solyc08g075920	SlBRXL	0.94051	0.0012874	2.614	Cell division.BREVIS RADIX (BRX)family encodes a key regulator of cell proliferation and elongation in the root, which has been implicated in the brassinosteroid (BR) pathway as well as regulation of auxin-responsive gene expression.
Sly03g0221141	Solyc03g116360	SlRCC1L	-0.93206	1.40421e-07	2.67413	Cell division.Regulator of chromosome condensation (RCC1) family with FYVE zinc finger domain-containing protein.
Sly08g0280721	Solyc08g078300	SlHB2L	1.15268	2.3214e-05	2.60557	Cell division.Homeobox protein/involved in cell expansion and cell proliferation and in the response to auxin.
Sly05g0135841	Solyc05g007180	SlHB13L	1.18351	2.0766e-15	3.42838	Cell division.Homeobox-leucine zipper protein family/invole in a negative regulator of early root growth, repressing cell division and/or cell elongation or the length of time cells elongate.
Sly12g0070431	Solyc12g056940	SlEMB22L	0.742298	6.74047e-05	4.11405	Cell division.Acetyl-CoA carboxylase family.Mutant displays uncoordinated cell divisions which are enhanced by cytokinins. Mutant also has aberrant organization of the apical region in the embryo and abnormal root and shoot development and is deficient in freezing tolerance after cold acclimation. Essential for very long chain fatty acid elongation. The mRNA is cell-to-cell mobile.| acetyl-CoA ca…
Sly08g0270381	Solyc08g061560	SlERL	0.759469	6.10003e-06	3.01697	Cell division.Leucine-rich receptor-like protein kinase family protein/Homologous to receptor protein kinases.Involved in specification of organs originating from the shoot apical meristem.Together with ERL1 and ERL2, ER governs the initial decision of protodermal cells to either divide proliferatively to produce pavement cells or divide asymmetrically to generate stomatal complexes.
Sly01g0033011	Solyc01g097500	SlNEK1L	0.408466	0.0132987	4.31975	Cell-cycle regulate.A member of the NIMA-related serine/threonine kinases (Neks) that have been linked to cell-cycle regulation in fungi and mammals. Plant Neks might be involved in plant development processes.| NIMA-related serine/threonine kinase 1;(source:Araport11)
Sly02g0321431	Solyc02g037530	SlARF8B	-0.823553	1.05786e-13	3.42838	ARF/Auxin transcription factor superfamily.transcription factor (ARF)
Sly12g0065851	Solyc12g042070	SlARF2B	-0.472617	0.00121054	2.537	ARF/Auxin transcription factor superfamily.transcription factor (ARF)
Sly09g0100051	Solyc09g083280	SlIAA1	1.15533	0.00447716	3.15411	Aux/IAA transcription regulator acting as repressor of auxin-inducible gene expression family
Sly04g0252591	Solyc04g076850	SlIAA9	-0.485151	0.0122283	5.62254	Aux/IAA transcription regulator acting as repressor of auxin-inducible gene expression family
Sly12g0051141	Solyc12g007230	SlIAA8	0.417032	0.00792943	2.9484	Aux/IAA transcription regulator acting as repressor of auxin-inducible gene expression family
Sly09g0093741	Solyc09g064530	SlIAA12	0.492354	0.014916	3.15411	Aux/IAA transcription regulator acting as repressor of auxin-inducible gene expression family
Sly03g0225481	Solyc03g120390	SlIAA15	1.34561	1.64876e-26	6.13103	Aux/IAA transcription regulator acting as repressor of auxin-inducible gene expression family
Sly03g0225461	Solyc03g120380	SlIAA19	3.73703	1.85365e-96	3.69834	Aux/IAA transcription regulator acting as repressor of auxin-inducible gene expression family
a.The description is based on gene function in tomato or their homolog function in arabidopsis
