# Supplementary material for: Interaction of two MADS-box genes leads to growth phenotype divergence of all-flesh type of tomatoes
Source: Nat Commun. 2021 Nov 25;12:6892. doi: 10.1038/s41467-021-27117-7 (PMC8616914; doi:10.1038/s41467-021-27117-7)
Supplement: Supplementary file 14 — Supplementary Data 11 [file 41467_2021_27117_MOESM14_ESM.xlsx]

## Sheet: Supplementary  Data 11
Supplementary Data 11. Primers used in this study
Primers used for vector construction
Assay	Primer	Sequence (5'-3')
CRISPR/Cas9 construction	SlMBP3-KO-M domain-gRNA1	TGTGGTCTCAATTG AGGAAAGATAGAGATAAAG GTTTTAGAGCTAGAAATAGCAAG
	SlMBP3-KO-M domain-gRNA2	TGTGGTCTCAATTG AGGAAAGATAGAGATAAAG GTTTTAGAGCTAGAAATAGCAAG
	SlMBP3-KO-K domain-gRNA1	TGTGGTCTCAATTG TTTTAATAGGAAATTCTAC GTTTTAGAGCTAGAAATAGCAAG
	SlMBP3-KO-K domain-gRNA2	TGTGGTCTCAATTG TTTTAATAGGAAATTCTAC GTTTTAGAGCTAGAAATAGCAAG
	SlAGL11-KO domain-gRNA1	TGTGGTCTCAATTG CTGAGCTCTTTGAATGTGA GTTTTAGAGCTAGAAATAGCAAG
	SlAGL11-KO domain-gRNA2	TGTGGTCTCAATTG CTGAGCTCTTTGAATGTGA GTTTTAGAGCTAGAAATAGCAAG
	Dual-KO-SlMBP3/SlAGL11-gRNA1	TGTGGTCTCAATTG AGGAAAGATAGAGATAAAG GTTTTAGAGCTAGAAATAGCAAG
	Dual-KO-SlMBP3/SlAGL11-gRNA2	TGTGGTCTCAATTG AGGAAAGATAGAGATAAAG GTTTTAGAGCTAGAAATAGCAAG
RNAi construction	SlMBP3-RNAi-F	aaaaagcaggcttcAGCAGCAGGAGGACAAGATTAC
	SlMBP3-RNAi-R	caagaaagctgggtcTTCTCAAACCTCTTGCTGGGG
	SlAGL11-RNAi-F	aaaaagcaggcttcACATGATGGAAACTGCACTACC
	SlAGL11-RNAi-R	caagaaagctgggtcGCCCCAAATTTTAGGAAATGATGC
	Dual SlMBP3/SlAGL11-RNAi-F	aaaaagcaggcttcACGTGGACGCGTCTATGAAT
	Dual SlMBP3/SlAGL11-RNAi-R	caagaaagctgggtcTCCTTCACCAACCAGATGCC
Overexpression construction	SlMBP3-OX-F	aaaaagcaggcttcATGGGAAGAGGAAAGATAGA
	SlMBP3-OX-R	caagaaagctgggtcCTACTGAAGTTCAAGGGACTT
GFP-construction	SlMBP3-GFP-F	ATGGGAAGAGGAAAGATAGAG
	SlMBP3-GFP-R	CTGAAGTTCAAGGGACTTCTTG
GUS construction	pro-SlMBP3-F	aaaaagcaggcttcGCTGACTGAATTCTATGTGGAAC
	pro-SlMBP3-R	caagaaagctgggtcTAAATCGGACATATCTCATTCT
	pro-SlAGL11-F	aaaaagcaggcttcCCCTACCCGTTCACATAGATCC
	pro-SlAGL11-R	caagaaagctgggtcTCCATTCAACTCACTCAGGTTT
pSlMBP3-SlMBP3	pSlMBP3-F1	GCGCCGTCTCGCTCGGGAGGACACTTCCTAACCTGAGACTTATGGTCAA
	pSlMBP3-R1	GCGCCGTCTCGAAAGACCGTCTGGATTGGCT
	pSlMBP3-F2	GCGCCGTCTCGCTTTTAATATACAGGTCAAACCTC
	pSlMBP3-R2	GCGCCGTCTCGCTCACATTATTTTTACTTGTTTACTATACTAAAAATAATTATT
	SlMBP3-F	GCGCCGTCTCGCTCGAATGGGAAGAGGAAAGATAGAG
	SlMBP3-R	GCGCCGTCTCGCTCAAAGCCTACTGAAGTTCAAGGGACTT
Primers used for qPCR
Gene	Primer	Sequence (5'-3')
Sl-Actin	For	TGTCCCTATTTACGAGGGTTATGC
	Rev	CAGTTAAATCACGACCAGCAAGAT
qSlMBP3	For	GTTGAAGAAAGCCTATGAACTCTC
	Rev	CAGTTGCCTTCTTGTATCGT
qSlAGL11	For	GATGCCATCTGGTGGGGAAG
	Rev	TGTGATCAGGAGACAATGGATCA
qAtSTK	For	TGCGATGCAGAAGTTGCGCTC
	Rev	GTACGCGGCATTGATTTCTTG
PME1L6_cargbox_4	For	GCTTCCATTGTCCCCATTTTCC
PME1L6_cargbox_4	Rev	ATACAGCAGTGGCAGGTTGG
PME1L6_cargbox_5	For	ACCTTGTGTGTTGTGGGGTT
PME1L6_cargbox_5	Rev	TGTAGGGTCCAAGTGTTCAGT
SlMSRL2_cargbox_1&2	For	AAGGAGTACGAGTACAAGAAACA
SlMSRL2_cargbox_1&2	Rev	TTTCCCATTGTTATGGGGACTT
SlGAEL6_cargbox_3	For	TGTGCAGGCTCTATTAGCAC
SlGAEL6_cargbox_3	Rev	GATCTAGGGTTATAATTTGGACAT
SlPG2_cargbox_4&5	For	TTTTGTGTGTATCAACTTGT
SlPG2_cargbox_4&5	Rev	ACTAACCACCATCAAGGTCA
SlPAEL_cargbox_1	For	AGTCTCATCCACCATTTGCT
SlPAEL_cargbox_1	Rev	ACAGCTGGTGAGTATTATTATTTTT
SlPL-like1_cargbox_6	For	CCTTCGTACCAAACACATCG
SlPL-like1_cargbox_6	Rev	CAACCTCCCACGTTCTTGTT
SlGH9CL2-cargbox_5	For	TTGTGCTCTGTCGGTGTTGA
SlGH9CL2-cargbox_5	Rev	AAACAACACTTCCCTTCCCCT
SlPMEL34_cargbox_3	For	GCTACCCACTTGTTGTACCAT
SlPMEL34_cargbox_3	Rev	CCTCCATGGAAGATAGTGGT
SlPMEL34_cargbox_4	For	GACCACAACCTGACGTATCT
SlPMEL34_cargbox_4	Rev	TGTGCTTGAACATGGCTTAAT
All-flesh-delete-F	For	TGACTTCTGAAAGTGTTAGGCA
All-flesh-delete-R	Rev	TTGCTATTTTCCGGCGAACT
AGL11-exon1-F1	For	GTTGGAAAAGACTCGCCGG
AGL11-exon1-R1	Rev	AGAGTCGACCACGAGTAGAGA
AGL11-exon7-F2	For	GATGCCATCTGGTGGGGAAG
AGL11-exon7-R2	Rev	TGTGATCAGGAGACAATGGATCA
SlGH9CL2	For	TCAAAGAGTTCAATGGAGGGGT
	Rev	CCTCCAACAAGATCCACACCA
SlTBL11	For	CCGATCACAAAGCACACTGG
	Rev	GACGACTCTGCAGCACTAGG
SlPMEIL6	For	CACGCCAGCTATCCCACAAT
	Rev	TTGAGCTAAATCCTGCGGGG
SlPMEL34	For	TCACCGCCGGGAAACAATAA
	Rev	ACATCAGCGAAACCTTCCGT
SlPG2	For	TAATTACGCCCCTGATGGCA
	Rev	TCAGGGACATTGGTATTCGGG
SlPME44	For	GCATCGAAGGATTCGAGGGT
	Rev	AGACGGGTCGGACCATAAGA
SlXTH1	For	TCGAGTCTATGGGACGCAGA
	Rev	ACTTGGACTTCTTGTGGCGT
SlAP2e	For	GGAAGGGAAGCTGTTACCAA
	Rev	GAACCTCCCAACCTGTCATT
SlIAA19	For	GATGGAGCACCGTTTTTGAG
	Rev	ATCTGCATCCTCCAATGCTT
SlERF.H6	For	GACTCGTTGCCTCGTCCATT
	Rev	TGAAGAAGGTGGGTCCCTCA
SlPL-like1	For	CTCCTCTCATGTTCCTGACCC
	Rev	GGATTGCCTGTTCCACATGA
SlPAEL	For	CTCATGGAACTTGGCGCAAC
	Rev	GAAGGGCCGAGTGAGTTCAA
Jiontless	For	TCAACCATCACTTGAACTTCAG
	Rev	TTCTTCCATTAGATGCATACCC
SlIAA15	For	CTACCGGAAACAAACCTCCA
	Rev	GAGCTCCGTCAACTGCTACC
