# Supplementary material for: Interaction of two MADS-box genes leads to growth phenotype divergence of all-flesh type of tomatoes
Source: Nat Commun. 2021 Nov 25;12:6892. doi: 10.1038/s41467-021-27117-7 (PMC8616914; doi:10.1038/s41467-021-27117-7)
Supplement: Supplementary file 16 — Source Data [file 41467_2021_27117_MOESM16_ESM.xlsx]

## Sheet: Fig.1c,d
		Fig.1c. SlMBP3 and SlAGL11 transcript levels in twelve tomato cultivars assessed by qPCR at 20-DPA fruit stage with the levels in MT taken as reference
			All-flesh						Gel-rich
			H8204	Gades	TP269	Redsky	TP366	Isi	AC	MT	MO350	VI002	BA131	PO024
	SlMBP3	reapt-1	0.362088	0.388323	0.58942	0.448918	0.451675	0.445527	1.05775	1	0.900758	1.24054	1.35496	1.09632
		reapt-2	0.514509	0.530716	0.428902	0.47789	0.468321	0.511319	1.07905	1.06805	1.05463	1.35049	1.01027	1.38639
		reapt-3	0.447813	0.549939	0.491213	0.485043	0.540424	0.5627	0.816534	1.06032	1.39373	0.978928	1.30757	1.57718
		Mean	0.44147	0.489659	0.503178	0.470617	0.486807	0.506515	0.984444	1.04279	1.11637	1.18998	1.22427	1.3533
		SD	0.0623871	0.0720839	0.0660752	0.015619	0.0385176	0.047956	0.119049	0.0304203	0.205937	0.155844	0.152551	0.197701
		P value	0.00137701	0.00333616	0.00244637	0.00017071	0.000126043	0.000478759	0.56401		0.664891	0.312243	0.231576	0.153567
	SlAGL11	reapt-1	1.11931	0.939548	1.21253	1.08305	1.24041	0.912913	0	1	0	0	1.41852	1.65262
		reapt-2	0.84962	1.05471	1.11351	1.23073	1.18241	1.2542	0	1.07667	0	0	1.44975	1.26322
		reapt-3	0.955451	1.21893	1.09333	1.00153	1.0641	1.19312	0	0.970035	0	0	1.20245	1.30642
		Mean	0.974795	1.07107	1.13979	1.1051	1.16231	1.12008	0	1.01557	0	0	1.35691	1.40742
		SD	0.110948	0.114643	0.0520918	0.0948615	0.0733685	0.148595	0	0.0449059	0	0	0.109961	0.174281
		P value	0.667058	0.575499	0.0643459	0.318086	0.0866627	0.428004					0.0338838	0.0780635
		Fig.1d. The assessment of fruit firmness in “All-flesh” lines and their versions expressing 35S::SlMBP3 or proSlMBP3::SlMBP3 at different fruit development stages
	TP366	10-DPA	20-DPA	MG	Br+8	35SM3&TP366	10-DPA	20-DPA	MG	Br+8	Pmbp3:mbp3&TP366	10-DPA	20-DPA	MG	Br+8
	Fr-1	19.6904	28.9108	19.4961	9.87856		9.71663	11.6216	14.8173	4.89901		14.5268	19.6252	19.1188	6.51371
	Fr-2	14.6344	28.4938	28.6314	14.8173		11.8541	11.7135	9.71663	4.55992		11.8068	19.4322	14.1118	8.39554
	Fr-3	19.6252	19.1188	19.6252	9.84574		11.3982	9.71663	11.8541	4.17467		14.7436	19.1188	8.34825	8.43136
	Fr-4	18.5214	18.5214	14.8173	9.55993		7.22851	11.6674	8.46749	4.78051		14.6706	14.6706	19.6252	9.87856
	Fr-5	15.1972	29.0525	14.6706	11.8541		9.55993	19.4961	9.55993	3.70514		9.55993	19.3056	19.4961	6.58607
	Fr-6	14.707	19.6252	19.756	14.8173		8.23231	14.8173	8.34825	3.2574		11.7135	19.4961	14.4559	4.93982
	Fr-7	14.707	19.6904	28.9108	8.46749		7.40919	19.756	7.40919	4.1167		14.6706	14.8173	14.5268	7.37234
	Fr-8	20.4372	28.9108	14.6706	7.40919		6.58607	11.4865	9.55993	3.48725		14.4559	11.8541	14.7436	7.31773
	Fr-9	19.1188	28.4938	19.4961	8.46749		9.87856	9.84574	8.46749	4.23429		14.8173	19.756	11.8541	7.40919
	Fr-10	14.6344	28.7704	29.3401	8.98061		8.46749	11.3982	9.87856	3.29358		9.87856	14.5983	9.87856	4.93982
	average	17.1273	24.9588	20.9414	10.4098		9.03309	13.1519	9.80788	4.05085		13.0844	17.2674	14.6159	7.17841
	STDVE	2.39884	4.68258	5.62718	2.46682		1.66894	3.49045	2.02225	0.566077		2.02386	2.79575	3.72617	1.45834
	P value						3.28877e-07	1.38355e-05	0.000148945	2.03833e-05		0.00118725	0.000757984	0.0127554	0.00423473
	Redsky					35SM3&Redsky					Pmbp3:mbp3&redsky
	Fr-1	19.6252	28.2224	29.6335	11.8541		9.71663	8.46749	8.34825	4.78051		15.1972	19.4961	11.6216	4.93982
	Fr-2	14.8173	29.1956	28.2224	14.8173		9.4082	9.55993	9.55993	6.58607		19.3687	14.1118	14.7436	11.8541
	Fr-3	19.4961	19.6252	19.756	9.74859		11.6216	14.4559	11.6216	7.31773		11.76	19.6252	14.5983	9.87856
	Fr-4	14.5983	18.5214	14.7436	8.46749		8.98061	14.1118	8.11956	3.222		9.87856	14.7803	14.8173	7.05642
	Fr-5	19.3687	28.7704	14.8173	11.6216		8.46749	11.8541	9.71663	3.6148		14.4559	19.3056	11.76	4.78051
	Fr-6	14.8173	29.4861	28.7704	9.87856		9.26122	12.8847	8.46749	4.93982		14.5983	14.7436	11.8541	8.46749
	Fr-7	28.2224	19.3687	11.8541	7.40919		11.3982	11.3982	11.1831	2.96433		9.71663	14.8173	14.5983	6.58607
	Fr-8	14.8173	29.3401	29.6335	11.3982		10.5841	14.8173	11.3982	3.70514		14.8173	19.4322	14.4559	6.44292
	Fr-9	19.2429	19.756	19.756	7.22851		9.87856	11.6216	11.8541	3.29358		11.8541	29.6335	11.8068	7.40919
	Fr-10	19.756	29.4861	14.8173	9.87856		11.8541	9.87856	9.26122	2.82322		14.8173	19.756	14.8173	4.23429
	average	18.4762	25.1772	21.2004	10.2302		10.1171	11.905	9.95301	4.32472		13.6464	18.5702	13.5073	7.16493
	STDVE	3.94427	4.80675	6.80848	2.18021		1.12272	2.0635	1.37232	1.48089		2.75434	4.35919	1.4309	2.26277
	P value						9.42341e-05	5.62063e-06	0.000717549	5.15335e-06		0.00823182	0.00687923	0.00800353	0.00902237
	Gades					35SM3&Gades					Pmbp3:mbp3&gades
	Fr-1	22.7953	25.7684	14.8173	7.40919		8.46749	7.22851	8.23231	4.93982		14.1118	29.6335	14.7436	9.55993
	Fr-2	26.9397	32.926	29.0525	14.8173		6.58607	11.6216	11.8541	3.95208		14.8173	19.6252	19.756	7.31773
	Fr-3	14.7436	28.7704	28.4938	11.3982		7.40919	11.3982	9.71663	3.70514		19.2429	19.4961	11.8541	5.59211
	Fr-4	19.6252	19.756	19.1188	9.87856		9.71663	11.8541	14.8173	3.29358		11.3982	14.8173	9.87856	11.8541
	Fr-5	11.8541	26.9397	19.3687	7.31773		8.23231	14.8173	9.55993	2.69494		11.8541	19.2429	14.6706	5.92757
	Fr-6	19.756	28.2224	11.8541	11.7135		14.8173	6.58607	7.31773	4.23429		14.6706	14.4559	19.756	9.87856
	Fr-7	14.8173	22.7953	19.756	14.8173		8.41939	7.40919	8.46749	3.48725		14.5268	11.8541	11.8541	4.93982
	Fr-8	11.8541	37.0416	29.3401	8.46749		11.8541	9.87856	9.87856	3.222		11.7135	17.4319	14.4559	9.71663
	Fr-9	22.7953	29.6335	29.6335	11.8541		7.31773	14.5983	11.6216	2.96433		11.8541	18.5214	14.5268	7.40919
	Fr-10	19.1188	21.1671	19.3687	14.4559		9.55993	11.7135	7.40919	3.15347		14.1118	19.6252	14.5983	5.3888
	average	18.4299	27.302	22.0803	11.2129		9.23801	10.7105	9.88749	3.56469		13.8301	18.4704	14.6094	7.75844
	STDVE	4.76774	5.02296	6.21052	2.75962		2.33763	2.76268	2.20943	0.631829		2.23221	4.50832	3.00986	2.2421
	P value						0.000169279	5.24447e-07	0.000159809	1.08969e-05		0.021398	0.00101033	0.00635421	0.00953906
		Fig.1d. The SlMBP3 transcript levels in “All-flesh” lines and their versions expressing 35S::SlMBP3 or proSlMBP3::SlMBP3 at 20-DPA fruit stage
		Gades	35s:Gades	proMBP3:Gades	Redsky	35s:redsky	ProMBP3:redsky	Tp366	35s:Tp366	ProMBP3:Tp366
	Rep-1	1	4.06884	1.67234	1	4.55597	2.12648	1	5.17926	1.70208
	Rep-2	0.98729	4.45075	2.40191	1.12002	5.92202	2.60562	0.861129	5.68703	2.15499
	Rep-3	0.888713	6.77728	2.07897	1.23137	5.23213	2.19393	1.01334	6.2505	1.86465
	Mean	0.958668	5.09896	2.05107	1.11713	5.23671	2.30868	0.958156	5.70559	1.90724
	SD	0.0497371	1.19695	0.298496	0.0944802	0.557696	0.21177	0.0688243	0.437526	0.187335
	P value		0.0391332	0.032407		0.00766936	0.00702958		0.00352774	0.0112413

## Sheet: Fig.2c
		Fig.2c. Assessing firmness of tomato fruit in SlMBP3 and SlAGL11 mutant lines. Fruitfirmness was monitored at different stages of fruit development and ripening.
	WT	10-DPA	20-DPA	30-DPA	MG	BR+3	BR+8	MBP3-KO	10-DPA	20-DPA	30-DPA	MG	BR+3	BR+8	Dual-KO	10-DPA	20-DPA	30-DPA	MG	BR+3	BR+8
	Fr-1	17.6433	18.6836	18.0576	10.9578	5.86874	5.07874		21.9284	29.7199	31.8629	24.7971	13.7983	11.3686		20.4945	26.8386	28.7937	21.3798	12.4799	10.3797
	Fr-2	15.7658	20.1336	19.5815	11.8605	6.09688	4.97972		22.7884	28.6978	32.1204	23.1794	14.6203	12.2586		20.2848	27.6199	27.4599	22.6385	12.1998	9.98687
	Fr-3	17.6393	19.3581	20.8576	9.5688	6.2549	4.24798		19.5692	30.5104	32.7193	24.9827	14.2726	10.2698		19.672	25.9788	27.1992	21.7938	14.2698	9.37081
	Fr-4	17.2975	18.7289	19.0808	10.1753	7.56824	4.47998		20.8658	30.6197	30.3793	25.2849	12.3008	9.82975		22.6939	28.6998	28.4007	22.6385	11.4881	9.49942
	Fr-5	16.6487	16.5859	18.5864	8.67297	6.09688	5.28779		22.7884	29.6871	30.2749	26.1792	15.3697	10.2529		19.8893	27.1792	30.2739	20.4897	10.3697	10.3798
	Fr-6	15.1395	19.1235	22.2436	10.6457	6.4249	4.27971		22.7917	28.1464	34.1623	22.7978	14.282	10.2974		18.8698	27.7199	29.7164	22.7898	12.4799	9.37914
	Fr-7	18.1933	17.0683	18.3377	9.24565	5.23895	4.68081		21.8938	30.6197	32.5174	24.7698	13.3414	12.6492		21.7928	26.6998	28.1688	22.4699	11.8084	8.27923
	Fr-8	14.9867	18.1129	21.6135	10.6883	5.66784	4.74658		22.5798	28.1349	30.1638	24.869	14.8395	10.2698		20.4429	28.6804	26.6909	21.9479	12.4798	9.36983
	Fr-9	17.1242	17.0863	19.5766	10.7263	6.13799	4.6519		21.588	27.7981	29.6495	25.818	11.3056	10.38		20.6199	26.7298	28.1294	22.4695	13.579	9.17979
	Fr-10	15.9964	17.8586	18.0686	12.9222	5.43972	5.12802		20.8686	28.6396	31.938	24.8578	15.6823	11.829		21.7928	28.7989	30.1739	23.7482	11.4989	10.3698
	Mean	16.6435	18.274	19.6004	10.5464	6.0795	4.75612		21.7662	29.2574	31.5788	24.7536	13.9813	10.9405		20.6553	27.4945	28.5007	22.2366	12.2654	9.61944
	SD	1.06056	1.07902	1.42266	1.17889	0.608289	0.339577		1.01592	1.04878	1.3499	0.991446	1.28715	0.946784		1.08143	0.93115	1.17551	0.841879	1.04306	0.635606
	P value								4.50695e-09	2.03843e-14	4.57137e-13	6.96632e-16	4.57551e-10	8.89772e-10		2.70633e-07	2.44595e-13	3.95696e-11	3.36179e-14	2.2732e-10	1.24703e-11
	AGL11-KO	10-DPA	20-DPA	30-DPA	MG	BR+3	BR+8	MBP3-OX	10-DPA	20-DPA	30-DPA	MG	BR+3	BR+8	AGL11-OX	10-DPA	20-DPA	30-DPA	MG	BR+3	BR+8
	Fr-1	17.7998	18.3798	21.7994	10.8792	6.27919	4.47998		10.3689	8.26895	7.82689	5.86388	2.83692	1.17286		11.2704	8.37039	8.32821	6.27483	3.63203	0.868793
	Fr-2	16.2791	19.4799	19.363	11.3794	6.87169	5.67928		9.37989	8.69026	7.20949	5.97918	2.63995	1.48108		10.4738	8.6277	7.82027	5.8217	2.81702	0.827011
	Fr-3	17.2697	19.7369	19.8689	10.8368	5.81666	5.15898		9.66084	7.16904	6.81797	5.51971	3.17937	1.26554		10.627	8.26498	7.4018	6.47082	2.93203	0.718973
	Fr-4	17.6898	18.48	21.249	12.4667	6.79179	5.81696		9.26989	7.79345	6.47918	5.81798	3.27018	1.47028		10.3693	9.32082	7.62017	6.47108	3.27938	0.917974
	Fr-5	18.3698	18.3798	20.2389	10.4979	7.06974	5.81984		10.3708	6.91703	7.62981	5.27028	3.48018	1.63703		9.82797	8.81693	7.27107	6.20181	2.89691	1.2718
	Fr-6	19.3226	18.9379	22.7995	10.8269	5.8169	4.88169		11.7815	7.57991	7.87927	4.28331	3.67018	1.47286		11.3703	9.48721	6.27015	5.61017	3.62703	1.17404
	Fr-7	18.7569	19.369	18.3779	11.8919	6.7277	4.66688		10.371	7.15904	7.61792	5.81798	2.8179	1.23696		12.3709	7.82085	6.81711	6.47171	3.47015	1.2702
	Fr-8	16.3799	18.8369	19.0389	11.8919	6.1697	5.13808		9.27904	6.81587	6.36911	5.30184	3.28108	1.37083		10.8369	7.32605	8.01072	6.36111	3.61108	0.836863
	Fr-9	17.3798	19.129	18.8868	11.9866	7.2698	4.74658		9.81794	8.37895	6.48018	6.47018	2.61083	1.02708		11.2708	6.82703	7.91702	5.61702	3.81917	0.679208
	Fr-10	15.4798	20.4879	21.3799	10.8269	5.98688	5.1698		10.062	9.41894	5.88919	6.27004	2.81704	1.24604		10.3703	8.68203	7.47103	5.81611	4.16108	0.826864
	Mean	17.4727	19.1217	20.3002	11.3484	6.48	5.15581		10.0362	7.81914	7.0199	5.65944	3.06036	1.33806		10.8788	8.3544	7.49276	6.11164	3.42459	0.939173
	SD	1.12562	0.63733	1.37521	0.632341	0.504287	0.457276		0.718417	0.810587	0.669463	0.584553	0.346668	0.171614		0.680177	0.793504	0.572618	0.339467	0.415966	0.207971
	P value	0.125158	0.0610624	0.302713	0.0940068	0.146318	0.0508173		5.66312e-11	3.71944e-14	5.03205e-12	4.44142e-08	2.77648e-09	5.23911e-13		5.06246e-10	9.57957e-14	2.43095e-11	5.00507e-07	9.78954e-09	1.76222e-14

## Sheet: Fig.3b,c
		Fig.3b Dry matter content expressed as a dry/fresh fruit weight ratio
			SlMBP3-KO
		WT	L1	L2
	Fr-1	0.0899281	0.0985011	0.0896552
	Fr-2	0.0874636	0.109195	0.0911681
	Fr-3	0.0819672	0.107143	0.0974843
	Fr-4	0.0816993	0.128257	0.106061
	Fr-5	0.0896552	0.116034	0.100213
	Fr-6	0.0893855	0.089172	0.0921348
	Fr-7	0.0893471	0.0928144	0.0825688
	Fr-8	0.0894495	0.0827068	0.0748503
	Fr-9	0.0853333	0.0961969	0.100628
	Fr-10	0.0906667	0.0829596	0.118388
	Fr-11	0.0954907	0.0881543	0.123506
	Fr-12	0.0846154	0.0986667	0.0959746
	Fr-13	0.097561	0.0926366	0.12415
	Mean	0.0886587	0.098649	0.0997524
	SD	0.00443963	0.0128263	0.0144541
	P value		0.0223522	0.0232597
		Fig.3c Soluble sugar content at two ripening stages assessed by measuring glucose, fructose, and sucrose concentrations
	Br+7 stage			GLUCOSE	SUCROSE	FRUCTOSE	Br+14 stage			GLUCOSE	SUCROSE	FRUCTOSE
		WT	rep-1	5.33117	1.07304	7.36877		WT	rep-1	7.94693	1.52014	13.5792
			rep-2	5.31733	1.38864	9.25283			rep-2	6.75669	2.54584	12.0999
			rep-3	5.63565	1.23084	8.70854			rep-3	6.74285	3.15074	14.9748
			Mean	5.42805	1.23084	8.44338				7.14882	2.40557	13.5513
			SD	0.146904	0.128843	0.791688				0.564375	0.673038	1.17385
		MBP3-KO-L1	rep-1	15.6045	3.20334	22.204		MBP3-KO-L1	rep-1	11.836	2.17764	26.2233
			rep-2	15.0607	4.57094	21.7434			rep-2	11.2962	4.59724	22.3854
			rep-3	13.303	4.12384	18.3103			rep-3	11.0332	3.93974	21.9528
			Mean	14.6561	3.96604	20.7526			Mean	11.3885	3.57154	23.5205
			SD	0.98217	0.569361	1.73717			SD	0.33414	1.02153	1.91932
			p value	0.00482243	0.0170829	0.0204752			p value	0.00199739	0.259136	0.00607411
		MBP3-KO-L2	rep-1	16.7768	6.56974	20.0408		MBP3-KO-L2	rep-1	11.9882	1.73054	20.8224
			rep-2	14.7562	4.22904	17.9055			rep-2	10.8118	2.54584	20.4037
			rep-3	16.9706	7.33244	20.2781			rep-3	12.9293	3.62414	22.6227
			Mean	16.1679	6.04374	19.4081			Mean	11.9098	2.63351	21.2829
			SD	1.00134	1.32042	1.0669			SD	0.866251	0.77554	0.962661
			p value	0.00369772	0.0345664	0.0334348			p value	0.00477565	0.769571	0.00227153

## Sheet: Fig.6c
			Fig.6c ChIP-qPCR of nine cell wall genes selected as putative direct targets of SlMBP3
				Actin	SlPMEI6_Carg4	SlPMEI6_Carg5	SlMSRL2_Carg1&2	SlGAEL6_Carg3	SlGP2_Carg4&5	SlPAEL_Carg1	SlXTH1_Carg7&8	SlPL-like1_Carg5	SlPL-like1_Carg6	SlPL-like1_Carg9	SlGH9CL2_Carg5	SlPMEL34_Carg3	SlPMEL34_Carg4
		WT % IgG	rep1	0.000174887	6.95545e-05	1.72804e-05	0.000232751	0.000344525	0.000273388	0.000135017	0.000257214	0.00014965	0.000140018	0.000149075	0.000215069	0.000128308	0.000226419
			rep2	0.000166063	0.000194085	3.62785e-05	0.00037188	1.09485e-05	0.000209006	0.000291628	0.000125065	0.000222775	3.63903e-05	1.5631e-05	2.97661e-05	2.98315e-05	0.000271205
			rep3	0.000156279	0.000161266	0.00011687	0.000302382	0.000162947	0.000216929	0.000204392	0.000183659	0.000145629	8.7635e-05	8.17345e-05	0.000117433	7.86432e-05	0.000383265
			Mean	0.000165743	0.000141635	5.34764e-05	0.000302338	0.000172807	0.000239774	0.000210346	0.000188646	0.000172685	8.80146e-05	8.21468e-05	0.000120756	7.89275e-05	0.00024363
			SD	7.59974e-06	5.27002e-05	3.85436e-05	5.67992e-05	0.000136361	2.63609e-05	6.40745e-05	5.40646e-05	3.54571e-05	4.23069e-05	5.4479e-05	7.56862e-05	4.02033e-05	1.96977e-05
		WT % GFP	rep1	8.86412e-05	0.000174838	9.71289e-05	0.000116578	8.63698e-05	8.27821e-05	6.53292e-05	3.94256e-06	7.03924e-05	9.66299e-05	0.000103106	0.00018311	7.10494e-05	8.26782e-05
			rep2	0.000320844	0.000303305	0.000133592	0.000427504	4.28592e-05	0.000150724	0.000333775	9.55207e-05	0.000197449	0.00013169	0.000268742	0.000404288	0.000103804	0.000394857
			rep3	0.000213696	5.8842e-05	0.000101947	0.000267297	6.37102e-05	0.000102684	0.000172706	4.57293e-05	0.000114705	0.000121794	0.000172528	0.000274692	8.52708e-05	0.000214794
			Mean	0.000207727	0.000178995	0.000110889	0.00027046	6.43131e-05	0.000112063	0.000190603	4.83975e-05	0.000127515	0.000116705	0.000181459	0.000287363	8.6708e-05	0.000230776
			SD	9.48901e-05	9.9845e-05	1.61733e-05	0.000126955	1.77682e-05	2.8519e-05	0.000110321	3.74342e-05	5.26557e-05	1.47587e-05	6.79148e-05	9.07387e-05	1.34105e-05	0.000127946
		MBP3 % IgG	rep1	0.0003472	0.000278191	0.000270369	0.000602551	0.000225656	0.000217758	0.000267384	0.00028095	0.000355191	0.000297123	0.000242785	0.000395192	0.000304154	0.000344899
			rep2	0.000375657	0.000431676	0.000630672	0.000322057	0.000597583	0.000433551	0.000421022	0.00046073	0.00056278	0.000466136	0.000578453	0.000498394	0.00018846	0.00080779
			rep3	0.000326938	0.000332836	0.000257173	0.000457297	0.000447973	0.000347397	0.000357391	0.000356298	0.000450931	0.000367283	0.000404793	0.000453208	0.000283695	0.000568329
			Mean	0.000349931	0.000347567	0.000386072	0.000460635	0.000423737	0.000332902	0.000348599	0.000365993	0.0004563	0.000376847	0.000408677	0.000448931	0.000192103	0.000573673
			SD	1.99829e-05	6.35199e-05	0.000173043	0.000114536	0.000152803	8.86916e-05	6.30299e-05	7.3714e-05	8.4833e-05	6.93298e-05	0.000137064	4.22405e-05	8.74058e-06	0.000189012
		MBP3 % GFP	rep1	0.00176692	0.00653627	0.0072109	0.00785675	0.00514302	0.00347844	0.00489347	0.00304283	0.00577138	0.00577457	0.00419076	0.00445595	0.00516605	0.00577098
			rep2	0.00142958	0.00659052	0.00782859	0.00712133	0.00404944	0.0040774	0.00318522	0.00346719	0.00652973	0.00673971	0.00491882	0.00425595	0.00586134	0.00629835
			rep3	0.00164793	0.0047694	0.00616483	0.00656293	0.00493469	0.00364694	0.00384697	0.00362694	0.00683529	0.0063698	0.00437043	0.00467028	0.005275	0.0068628
			Mean	0.00161481	0.0059654	0.00706811	0.00718034	0.00470905	0.00373426	0.00397522	0.00337899	0.0063788	0.0062947	0.00449334	0.00446073	0.00543413	0.00631071
			SD	0.000139694	0.000845988	0.000686692	0.000529844	0.000474103	0.000252201	0.000703261	0.000246481	0.000447259	0.00039758	0.000309673	0.000169183	0.000305341	0.00044582
			P value		0.0163238	0.00612455	0.00278406	0.00747128	0.00159311	0.0372641	0.00249767	0.00224883	0.00149694	0.0017788	6.70654e-05	0.000760948	0.0022999

## Sheet: Fig.8
	Fig.8a Quantification of the mean total number of cells at 6-DPA and 9-DPA								Fig.8b Quantification of the mean number of over-expanded and disintegrated cells at 6-DPA and 9-DPA
	Genotype	FruitRep	SectionRep	Number	Stage				Number	Area	Genotype	FruitRep	SectionRep	Stage
	WT	1	1	56	DPA6				1	9995.06	KO	5	1	DPA9
	WT	1	2	54	DPA6				2	7608.94	KO	4	1	DPA9
	WT	2	1	44	DPA6				3	6958.99	KO	8	1	DPA9
	WT	2	2	55	DPA6				4	6592.6	KO	4	3	DPA9
	WT	2	3	52	DPA6				5	6430.59	KO	4	3	DPA9
	WT	3	1	61	DPA6				6	5096	KO	1	2	DPA9
	WT	3	2	50	DPA6				7	4928.79	KO	2	1	DPA9
	WT	3	3	49	DPA6				8	4794.42	KO	3	2	DPA9
	WT	4	1	40	DPA6				9	4239.06	KO	5	2	DPA9
	WT	4	2	54	DPA6				10	4038.61	KO	7	3	DPA9
	WT	4	3	44	DPA6				11	3996.29	KO	5	2	DPA9
	WT	5	1	55	DPA6				12	3928.82	KO	2	1	DPA9
	WT	5	2	41	DPA6				13	3828.36	KO	5	2	DPA9
	WT	5	3	62	DPA6				14	3783.33	KO	5	2	DPA9
	WT	6	1	58	DPA6				15	3723.37	KO	5	1	DPA9
	WT	6	2	53	DPA6				16	3671.99	KO	5	2	DPA9
	KO	1	1	76	DPA6				17	3638.39	KO	4	2	DPA9
	KO	1	2	73	DPA6				18	3619.2	KO	4	3	DPA9
	KO	1	3	89	DPA6				19	3597.15	KO	5	2	DPA9
	KO	2	1	66	DPA6				20	3588.94	KO	3	1	DPA9
	KO	2	2	68	DPA6				21	3555.07	KO	1	2	DPA9
	KO	2	3	59	DPA6				22	3548.47	KO	5	2	DPA9
	KO	3	1	80	DPA6				23	3523.9	KO	7	3	DPA9
	KO	3	2	72	DPA6				24	3521.91	KO	1	2	DPA9
	KO	4	1	58	DPA6				25	3509.33	KO	1	1	DPA9
	KO	4	2	70	DPA6				26	3459.09	KO	3	2	DPA9
	KO	4	3	86	DPA6				27	3272.91	KO	5	1	DPA9
	KO	5	1	58	DPA6				28	3242.94	KO	7	3	DPA9
	KO	5	2	62	DPA6				29	3207.36	KO	3	2	DPA9
	KO	5	3	58	DPA6				30	3200.43	KO	1	1	DPA9
	KO	5	4	59	DPA6				31	3174.41	KO	2	1	DPA9
	KO	6	1	78	DPA6				32	3171.54	KO	8	3	DPA9
	KO	6	2	63	DPA6				33	3162.8	KO	8	2	DPA9
	KO	6	3	79	DPA6				34	3162.3	KO	5	1	DPA9
	WT	1	1	66	DPA9				35	3135.2	KO	8	3	DPA9
	WT	1	2	62	DPA9				36	3126.55	KO	8	1	DPA9
	WT	2	1	48	DPA9				37	3121.95	KO	5	2	DPA9
	WT	2	2	59	DPA9				38	3100.02	KO	5	3	DPA9
	WT	2	3	61	DPA9				39	3053.03	KO	5	3	DPA9
	WT	4	1	53	DPA9				40	3032.8	KO	1	3	DPA9
	WT	4	2	48	DPA9				41	2989	KO	4	3	DPA9
	WT	4	3	49	DPA9				42	2982.55	KO	5	3	DPA9
	WT	5	1	62	DPA9				43	2919.34	KO	5	2	DPA9
	WT	5	2	66	DPA9				44	2900.44	KO	8	2	DPA9
	WT	5	3	64	DPA9				45	2853.95	KO	7	2	DPA9
	WT	5	4	63	DPA9				46	2821.38	KO	5	1	DPA9
	WT	6	1	70	DPA9				47	2795.78	KO	4	1	DPA9
	WT	6	2	61	DPA9				48	2745.24	KO	4	3	DPA9
	WT	7	1	54	DPA9				49	2739.74	KO	3	1	DPA9
	WT	7	2	56	DPA9				50	2732.4	KO	3	2	DPA9
	WT	8	1	58	DPA9				51	2718.2	KO	8	1	DPA9
	WT	8	2	55	DPA9				52	2705.8	KO	8	1	DPA9
	WT	8	3	68	DPA9				53	2692.05	KO	8	2	DPA9
	WT	8	4	51	DPA9				54	2689.84	KO	8	3	DPA9
	KO	1	1	113	DPA9				55	2686.39	KO	1	3	DPA9
	KO	1	2	106	DPA9				56	2683.31	KO	2	1	DPA9
	KO	1	3	100	DPA9				57	2682.71	KO	3	3	DPA9
	KO	2	1	107	DPA9				58	2677.11	KO	5	1	DPA9
	KO	3	1	111	DPA9				59	2673.26	KO	8	1	DPA9
	KO	3	2	98	DPA9				60	2672.19	KO	4	2	DPA9
	KO	3	3	104	DPA9				61	2670.93	KO	6	2	DPA9
	KO	4	1	108	DPA9				62	2667.21	KO	4	3	DPA9
	KO	4	2	103	DPA9				63	2640.3	KO	1	2	DPA9
	KO	4	3	97	DPA9				64	2634.82	KO	1	1	DPA9
	KO	5	1	100	DPA9				65	2632.76	KO	5	2	DPA9
	KO	5	2	93	DPA9				66	2616.19	KO	1	2	DPA9
	KO	5	3	109	DPA9				67	2595.93	KO	7	1	DPA9
	KO	6	1	96	DPA9				68	2593.72	KO	8	2	DPA9
	KO	6	2	101	DPA9				69	2574.08	KO	8	1	DPA9
	KO	7	1	100	DPA9				70	2565.48	KO	3	2	DPA9
	KO	7	2	109	DPA9				71	2563.8	KO	6	1	DPA9
	KO	7	3	112	DPA9				72	2562.04	KO	6	1	DPA9
	KO	8	1	99	DPA9				73	2561.38	KO	4	2	DPA9
	KO	8	2	107	DPA9				74	2553.92	KO	3	3	DPA9
	KO	8	3	110	DPA9				75	2535.57	KO	1	2	DPA9
									76	2529.64	KO	2	1	DPA9
									77	2518.29	KO	8	1	DPA9
									78	2518.06	KO	2	1	DPA9
									79	2514.45	KO	4	1	DPA9
									80	2505.1	KO	3	2	DPA9
									81	2470.24	KO	8	1	DPA9
									82	2469.99	KO	6	1	DPA9
									83	2466.37	KO	8	1	DPA9
									84	2466.23	KO	5	3	DPA9
									85	2458.02	KO	5	1	DPA9
									86	2454.16	KO	6	1	DPA9
									87	2441.58	KO	8	1	DPA9
									88	2439.83	KO	8	2	DPA9
									89	2433.06	KO	7	3	DPA9
									90	2430.34	KO	6	2	DPA9
									91	2424.59	KO	6	2	DPA9
									92	2421.66	KO	3	3	DPA9
									93	2415.71	KO	4	1	DPA9
									94	2407.54	KO	8	3	DPA9
									95	2403.33	KO	7	1	DPA9
									96	2397.88	KO	6	1	DPA9
									97	2391.74	KO	8	2	DPA9
									98	2391.43	KO	6	1	DPA9
									99	2384.26	KO	8	2	DPA9
									100	2381.3	KO	7	3	DPA9
									101	2364.68	KO	8	3	DPA9
									102	2362.61	KO	5	2	DPA9
									103	2359.77	KO	1	1	DPA9
									104	2358.16	KO	8	3	DPA9
									105	2357.22	KO	8	3	DPA9
									106	2355.18	KO	7	1	DPA9
									107	2354.79	KO	8	1	DPA9
									108	2338.86	KO	5	1	DPA9
									109	2334.66	KO	1	3	DPA9
									110	2330.46	KO	6	1	DPA9
									111	2329.22	KO	8	2	DPA9
									112	2325.92	KO	1	1	DPA9
									113	2324.45	KO	7	1	DPA9
									114	2309.47	KO	5	1	DPA9
									115	2307.24	KO	5	2	DPA9
									116	2306.29	KO	3	2	DPA9
									117	2305.41	KO	5	2	DPA9
									118	2303.94	KO	6	2	DPA9
									119	2293.15	KO	7	3	DPA9
									120	2288.85	KO	6	2	DPA9
									121	2283.27	KO	8	2	DPA9
									122	2278.08	KO	3	3	DPA9
									123	2268.71	KO	8	3	DPA9
									124	2263.72	KO	6	2	DPA9
									125	2257.93	KO	8	1	DPA9
									126	2257.16	KO	8	1	DPA9
									127	2257.06	KO	7	2	DPA9
									128	2244.82	KO	5	1	DPA9
									129	2239.3	KO	7	2	DPA9
									130	2234.11	KO	8	2	DPA9
									131	2234.11	KO	8	2	DPA9
									132	2226.08	KO	5	3	DPA9
									133	2221.35	KO	1	2	DPA9
									134	2218.08	KO	7	3	DPA9
									135	2217.31	KO	1	1	DPA9
									136	2216.58	KO	5	2	DPA9
									137	2214.56	KO	3	3	DPA9
									138	2203.8	KO	5	2	DPA9
									139	2194.59	KO	5	1	DPA9
									140	2192.97	KO	7	2	DPA9
									141	2179.53	KO	4	2	DPA9
									142	2172.26	KO	4	3	DPA9
									143	2162.34	KO	7	3	DPA9
									144	2161.02	KO	6	2	DPA9
									145	2158.07	KO	1	1	DPA9
									146	2155.92	KO	4	3	DPA9
									147	2152.4	KO	6	2	DPA9
									148	2151.5	KO	1	3	DPA9
									149	2132.75	KO	2	1	DPA9
									150	2127.03	KO	1	1	DPA9
									151	2121.52	KO	6	2	DPA9
									152	2118.69	KO	8	2	DPA9
									153	2118.62	KO	5	2	DPA9
									154	2117.4	KO	5	2	DPA9
									155	2109.32	KO	7	1	DPA9
									156	2104.28	KO	5	1	DPA9
									157	2093.1	KO	1	3	DPA9
									158	2090.02	KO	5	2	DPA9
									159	2088.89	KO	8	3	DPA9
									160	2085.76	KO	7	1	DPA9
									161	2082.89	KO	8	2	DPA9
									162	2071.91	KO	4	2	DPA9
									163	2071.68	KO	5	1	DPA9
									164	2071.55	KO	5	3	DPA9
									165	2066.73	KO	3	1	DPA9
									166	2062.67	KO	8	1	DPA9
									167	2051.91	KO	5	1	DPA9
									168	2050.22	KO	6	1	DPA9
									169	2047.9	KO	8	3	DPA9
									1	26223.3	WT	7	2	DPA9
									2	21814.2	WT	4	1	DPA9
									3	20624.1	WT	4	3	DPA9
									4	19519.9	WT	4	2	DPA9
									5	19439.4	WT	2	3	DPA9
									6	19238	WT	2	1	DPA9
									7	19101	WT	4	1	DPA9
									8	19086.9	WT	2	2	DPA9
									9	18967.1	WT	4	3	DPA9
									10	17081.6	WT	2	2	DPA9
									11	16765.1	WT	8	1	DPA9
									12	16534.3	WT	2	2	DPA9
									13	16484.4	WT	4	1	DPA9
									14	16186.2	WT	4	2	DPA9
									15	15914.1	WT	8	3	DPA9
									16	15796.6	WT	8	1	DPA9
									17	15792.1	WT	8	2	DPA9
									18	15308.9	WT	2	2	DPA9
									19	14744.8	WT	8	3	DPA9
									20	14683.7	WT	4	2	DPA9
									21	14581.3	WT	2	2	DPA9
									22	14580.1	WT	4	2	DPA9
									23	14300.2	WT	4	1	DPA9
									24	13969.5	WT	8	1	DPA9
									25	13365.2	WT	1	2	DPA9
									26	12974.5	WT	1	2	DPA9
									27	12917.1	WT	4	2	DPA9
									28	12168.4	WT	1	2	DPA9
									29	11929.6	WT	4	1	DPA9
									30	11848.4	WT	2	3	DPA9
									31	11771.7	WT	8	2	DPA9
									32	11742.6	WT	2	2	DPA9
									33	11684.1	WT	4	2	DPA9
									34	11677.4	WT	4	1	DPA9
									35	11638.3	WT	2	1	DPA9
									36	11311.5	WT	4	2	DPA9
									37	11295.4	WT	4	2	DPA9
									38	11257.1	WT	1	2	DPA9
									39	10991	WT	1	1	DPA9
									40	10953.6	WT	1	1	DPA9
									41	10929.5	WT	2	2	DPA9
									42	10925.1	WT	1	1	DPA9
									43	10822	WT	4	1	DPA9
									44	10813.2	WT	4	3	DPA9
									45	10796.2	WT	4	3	DPA9
									46	10684.3	WT	1	2	DPA9
									47	10647.9	WT	4	3	DPA9
									48	10599.1	WT	2	1	DPA9
									49	10539.4	WT	5	3	DPA9
									50	10513.7	WT	1	1	DPA9
									51	10407	WT	8	3	DPA9
									52	10196.6	WT	2	3	DPA9
									53	10167.9	WT	2	2	DPA9
									54	10166.4	WT	4	3	DPA9
									55	10143	WT	4	1	DPA9
									56	10108.1	WT	1	1	DPA9
									57	10059.4	WT	2	2	DPA9
									58	9947.47	WT	8	3	DPA9
									59	9613.58	WT	2	1	DPA9
									60	9562.38	WT	1	1	DPA9
									61	9513.25	WT	4	2	DPA9
									62	9502.51	WT	4	1	DPA9
									63	9484.85	WT	4	3	DPA9
									64	9437.33	WT	1	2	DPA9
									65	9436.31	WT	2	2	DPA9
									66	9408.58	WT	7	2	DPA9
									67	9401.55	WT	4	3	DPA9
									68	9392.84	WT	2	3	DPA9
									69	9354.13	WT	2	1	DPA9
									70	9311.56	WT	2	2	DPA9
									71	9124.99	WT	1	1	DPA9
									72	9011.5	WT	8	2	DPA9
									73	8968.8	WT	7	1	DPA9
									74	8968.12	WT	8	1	DPA9
									75	8915.72	WT	1	2	DPA9
									76	8888.18	WT	2	1	DPA9
									77	8784.81	WT	4	2	DPA9
									78	8733.96	WT	8	2	DPA9
									79	8663.7	WT	7	1	DPA9
									80	8632.35	WT	8	2	DPA9
									81	8614.56	WT	1	2	DPA9
									82	8594.67	WT	4	1	DPA9
									83	8568.19	WT	4	1	DPA9
									84	8566.5	WT	4	2	DPA9
									85	8422.92	WT	2	1	DPA9
									86	8353.1	WT	7	2	DPA9
									87	8272.6	WT	4	3	DPA9
									88	8230.03	WT	2	1	DPA9
									89	8217.14	WT	6	1	DPA9
									90	8155.49	WT	4	2	DPA9
									91	8140.2	WT	5	2	DPA9
									92	8132.13	WT	8	3	DPA9
									93	8118.53	WT	1	2	DPA9
									94	8063.04	WT	4	2	DPA9
									95	8034.62	WT	8	3	DPA9
									96	7968.11	WT	2	3	DPA9
									97	7964.94	WT	4	3	DPA9
									98	7958.29	WT	4	1	DPA9
									99	7926.61	WT	1	2	DPA9
									100	7870.91	WT	4	2	DPA9
									101	7803.63	WT	8	1	DPA9
									102	7711.73	WT	4	3	DPA9
									103	7586.13	WT	2	1	DPA9
									104	7554.46	WT	4	1	DPA9
									105	7532.86	WT	8	1	DPA9
									106	7500.48	WT	4	1	DPA9
									107	7488.84	WT	8	1	DPA9
									108	7484.56	WT	1	1	DPA9
									109	7478.4	WT	8	3	DPA9
									110	7411.16	WT	5	3	DPA9
									111	7341.6	WT	7	1	DPA9
									112	7331.26	WT	4	1	DPA9
									113	7317.58	WT	1	1	DPA9
									114	7290.33	WT	2	3	DPA9
									115	7266.65	WT	4	2	DPA9
									116	7213.74	WT	4	2	DPA9
									117	7208.44	WT	1	1	DPA9
									118	7201.49	WT	4	2	DPA9
									119	7151.28	WT	2	3	DPA9
									120	7149.14	WT	8	2	DPA9
									121	7083.29	WT	8	3	DPA9
									122	7060.53	WT	1	2	DPA9
									123	7007.69	WT	4	2	DPA9
									124	6975.1	WT	2	3	DPA9
									125	6863.9	WT	5	4	DPA9
									126	6794.8	WT	1	2	DPA9
									127	6779.33	WT	5	2	DPA9
									128	6768.36	WT	2	1	DPA9
									129	6764.71	WT	2	3	DPA9
									130	6760.71	WT	6	2	DPA9
									131	6755.76	WT	5	3	DPA9
									132	6738.46	WT	1	1	DPA9
									133	6696.65	WT	8	3	DPA9
									134	6584.29	WT	2	1	DPA9
									135	6524.53	WT	5	2	DPA9
									136	6517.64	WT	5	1	DPA9
									137	6491.61	WT	4	3	DPA9
									138	6465.16	WT	8	2	DPA9
									139	6420.44	WT	6	1	DPA9
									140	6410.43	WT	6	1	DPA9
									141	6407.53	WT	8	2	DPA9
									142	6382.08	WT	8	3	DPA9
									143	6353.38	WT	2	3	DPA9
									144	6320.45	WT	4	2	DPA9
									145	6305.2	WT	6	2	DPA9
									146	6283.18	WT	8	2	DPA9
									147	6268.26	WT	7	2	DPA9
									148	6134.32	WT	5	4	DPA9
									149	6103.52	WT	6	2	DPA9
									150	6034.12	WT	4	1	DPA9
									151	5993.38	WT	2	1	DPA9
									152	5976.83	WT	8	2	DPA9
									153	5879.57	WT	4	3	DPA9
									154	5869.08	WT	4	3	DPA9
									155	5856.61	WT	6	2	DPA9
									156	5856.08	WT	4	1	DPA9
									157	5854.99	WT	2	2	DPA9
									158	5853.27	WT	8	1	DPA9
									159	5836.73	WT	7	2	DPA9
									160	5835.26	WT	5	3	DPA9
									161	5741.9	WT	7	1	DPA9
									162	5718.99	WT	8	1	DPA9
									163	5712.61	WT	6	2	DPA9
									164	5709.38	WT	6	2	DPA9
									165	5698.16	WT	2	3	DPA9
									166	5687.16	WT	8	2	DPA9
									167	5679.58	WT	8	2	DPA9
									168	5649.92	WT	4	2	DPA9
									169	5637.45	WT	7	1	DPA9
									170	5626.57	WT	1	2	DPA9
									171	5550.87	WT	7	1	DPA9
									172	5519.39	WT	6	1	DPA9
									173	5491.83	WT	2	2	DPA9
									174	5485.01	WT	8	3	DPA9
									175	5472.71	WT	1	1	DPA9
									176	5435.06	WT	2	1	DPA9
									177	5435.02	WT	8	1	DPA9
									178	5379.3	WT	8	2	DPA9
									179	5348.88	WT	4	3	DPA9
									180	5258.44	WT	2	3	DPA9
									181	5237.52	WT	7	1	DPA9
									182	5224.33	WT	6	2	DPA9
									183	5099.93	WT	2	2	DPA9
									184	5065.79	WT	5	1	DPA9
									185	5026.3	WT	8	3	DPA9
									186	5026.21	WT	2	3	DPA9
									187	5009.14	WT	2	2	DPA9
									188	4952.38	WT	5	1	DPA9
									189	4940.66	WT	8	3	DPA9
									190	4939.49	WT	8	2	DPA9
									191	4916.74	WT	8	2	DPA9
									192	4890.74	WT	6	1	DPA9
									193	4889.72	WT	5	2	DPA9
									194	4874.99	WT	5	3	DPA9
									195	4860.2	WT	1	1	DPA9
									196	4856.51	WT	6	2	DPA9
									197	4854.98	WT	1	2	DPA9
									198	4852.71	WT	7	2	DPA9
									199	4851.42	WT	5	2	DPA9
									200	4834.01	WT	2	3	DPA9
									201	4820.49	WT	5	2	DPA9
									202	4813.77	WT	1	1	DPA9
									203	4753.2	WT	2	3	DPA9
									204	4745.66	WT	2	1	DPA9
									205	4718.51	WT	6	2	DPA9
									206	4710.3	WT	1	2	DPA9
									207	4663.62	WT	2	2	DPA9
									208	4618.55	WT	2	2	DPA9
									209	4614.3	WT	5	2	DPA9
									210	4593.52	WT	2	1	DPA9
									211	4543.99	WT	4	3	DPA9
									212	4517.38	WT	7	2	DPA9
									213	4516.83	WT	6	2	DPA9
									214	4496.77	WT	7	2	DPA9
									215	4496.65	WT	4	1	DPA9
									216	4478.9	WT	7	2	DPA9
									217	4477.45	WT	8	1	DPA9
									218	4469.28	WT	7	2	DPA9
									219	4440.53	WT	8	2	DPA9
									220	4433.39	WT	1	1	DPA9
									221	4421.36	WT	5	2	DPA9
									222	4404.69	WT	7	1	DPA9
									223	4399.02	WT	4	3	DPA9
									224	4374.27	WT	8	3	DPA9
									225	4325.55	WT	4	3	DPA9
									226	4306.99	WT	2	2	DPA9
									227	4296.7	WT	2	1	DPA9
									228	4273.71	WT	8	2	DPA9
									229	4253.87	WT	8	3	DPA9
									230	4252.57	WT	1	1	DPA9
									231	4228.61	WT	2	2	DPA9
									232	4223.22	WT	4	3	DPA9
									233	4204.28	WT	2	3	DPA9
									234	4173.8	WT	7	2	DPA9
									235	4172.25	WT	2	3	DPA9
									236	4172.01	WT	5	4	DPA9
									237	4159.76	WT	8	3	DPA9
									238	4149.32	WT	1	2	DPA9
									239	4126.71	WT	2	2	DPA9
									240	4126.65	WT	6	1	DPA9
									241	4117.36	WT	1	1	DPA9
									242	4101.77	WT	5	2	DPA9
									243	4086.41	WT	1	1	DPA9
									244	4085.1	WT	6	1	DPA9
									245	4073.78	WT	5	2	DPA9
									246	4043.19	WT	8	2	DPA9
									247	4036.37	WT	7	1	DPA9
									248	4029.45	WT	5	4	DPA9
									249	4009.9	WT	2	3	DPA9
									250	4009.56	WT	1	2	DPA9
									251	4007.51	WT	7	2	DPA9
									252	4004.14	WT	1	1	DPA9
									253	3999.72	WT	1	2	DPA9
									254	3989.69	WT	6	1	DPA9
									255	3972.16	WT	1	2	DPA9
									256	3941.65	WT	1	2	DPA9
									257	3938.56	WT	6	2	DPA9
									258	3870.57	WT	4	2	DPA9
									259	3856.05	WT	5	1	DPA9
									260	3838.09	WT	2	3	DPA9
									261	3836.94	WT	8	2	DPA9
									262	3830.83	WT	2	2	DPA9
									263	3809.64	WT	8	2	DPA9
									264	3802.73	WT	4	3	DPA9
									265	3801.36	WT	7	2	DPA9
									266	3776.61	WT	2	2	DPA9
									267	3763.86	WT	1	1	DPA9
									268	3754.41	WT	6	2	DPA9
									269	3748.85	WT	6	1	DPA9
									270	3747.77	WT	1	2	DPA9
									271	3735.47	WT	2	2	DPA9
									272	3735.17	WT	4	3	DPA9
									273	3706.28	WT	4	2	DPA9
									274	3702.68	WT	6	1	DPA9
									275	3701.5	WT	2	2	DPA9
									276	3697.59	WT	5	1	DPA9
									277	3696.91	WT	7	2	DPA9
									278	3692.79	WT	7	2	DPA9
									279	3684.98	WT	6	1	DPA9
									280	3676.46	WT	8	3	DPA9
									281	3614.45	WT	7	2	DPA9
									282	3575.71	WT	1	1	DPA9
									283	3561.99	WT	8	3	DPA9
									284	3517.96	WT	2	2	DPA9
									285	3502.7	WT	2	1	DPA9
									286	3489.39	WT	7	2	DPA9
									287	3488.12	WT	8	2	DPA9
									288	3484.36	WT	5	4	DPA9
									289	3477.51	WT	8	2	DPA9
									290	3475.14	WT	4	1	DPA9
									291	3442.63	WT	8	2	DPA9
									292	3437.29	WT	4	2	DPA9
									293	3425.94	WT	1	2	DPA9
									294	3420.58	WT	4	2	DPA9
									295	3401.59	WT	5	1	DPA9
									296	3395.16	WT	5	1	DPA9
									297	3372.58	WT	6	1	DPA9
									298	3372.4	WT	8	1	DPA9
									299	3315.29	WT	5	3	DPA9
									300	3304.84	WT	4	3	DPA9
									301	3302.03	WT	5	2	DPA9
									302	3268.55	WT	4	1	DPA9
									303	3264	WT	7	2	DPA9
									304	3254.95	WT	2	3	DPA9
									305	3253.43	WT	5	3	DPA9
									306	3253.02	WT	4	3	DPA9
									307	3253.02	WT	4	3	DPA9
									308	3224.43	WT	4	1	DPA9
									309	3203.53	WT	7	2	DPA9
									310	3202.48	WT	2	2	DPA9
									311	3183.09	WT	8	1	DPA9
									312	3182.01	WT	5	1	DPA9
									313	3142.51	WT	6	1	DPA9
									314	3138.02	WT	5	4	DPA9
									315	3134.1	WT	2	3	DPA9
									316	3120.29	WT	6	2	DPA9
									317	3115.22	WT	6	2	DPA9
									318	3097.22	WT	1	2	DPA9
									319	3096.34	WT	7	1	DPA9
									320	3094.5	WT	2	1	DPA9
									321	3090.99	WT	4	3	DPA9
									322	3090.57	WT	8	3	DPA9
									323	3082.67	WT	5	4	DPA9
									324	3081.48	WT	1	2	DPA9
									325	3070.22	WT	7	1	DPA9
									326	3067.86	WT	5	2	DPA9
									327	3052.56	WT	2	3	DPA9
									328	3047.47	WT	2	3	DPA9
									329	3026.25	WT	7	2	DPA9
									330	3011.13	WT	7	1	DPA9
									331	3009.17	WT	8	3	DPA9
									332	3007.2	WT	5	4	DPA9
									333	2991.89	WT	7	1	DPA9
									334	2981.95	WT	2	3	DPA9
									335	2967.24	WT	5	1	DPA9
									336	2939.66	WT	7	2	DPA9
									337	2937.53	WT	6	2	DPA9
									338	2921.84	WT	8	3	DPA9
									339	2914.9	WT	4	2	DPA9
									340	2907.32	WT	5	2	DPA9
									341	2907.11	WT	4	2	DPA9
									342	2902.02	WT	2	2	DPA9
									343	2901.21	WT	8	2	DPA9
									344	2890.19	WT	7	1	DPA9
									345	2889.65	WT	5	2	DPA9
									346	2884.69	WT	7	1	DPA9
									347	2882.28	WT	5	3	DPA9
									348	2881.18	WT	5	1	DPA9
									349	2873.13	WT	4	2	DPA9
									350	2865.23	WT	4	1	DPA9
									351	2863.8	WT	5	4	DPA9
									352	2856.26	WT	6	1	DPA9
									353	2852.15	WT	6	2	DPA9
									354	2848.57	WT	6	1	DPA9
									355	2844.84	WT	7	2	DPA9
									356	2835.22	WT	7	2	DPA9
									357	2834.09	WT	4	1	DPA9
									358	2830.18	WT	2	2	DPA9
									359	2828.68	WT	8	1	DPA9
									360	2826.89	WT	2	1	DPA9
									361	2824.22	WT	7	1	DPA9
									362	2819.32	WT	8	2	DPA9
									363	2813.78	WT	1	2	DPA9
									364	2789.56	WT	8	3	DPA9
									365	2783.6	WT	5	2	DPA9
									366	2777.69	WT	8	3	DPA9
									367	2776.84	WT	8	3	DPA9
									368	2739.01	WT	7	1	DPA9
									369	2739.01	WT	7	1	DPA9
									370	2730.77	WT	5	1	DPA9
									371	2722.52	WT	7	2	DPA9
									372	2704.47	WT	5	4	DPA9
									373	2704.07	WT	5	2	DPA9
									374	2687.83	WT	2	3	DPA9
									375	2685.42	WT	7	2	DPA9
									376	2663.8	WT	2	3	DPA9
									377	2663.73	WT	4	2	DPA9
									378	2654	WT	5	2	DPA9
									379	2619.45	WT	7	1	DPA9
									380	2610.71	WT	2	2	DPA9
									381	2607.08	WT	7	2	DPA9
									382	2597.54	WT	8	1	DPA9
									383	2596.67	WT	1	1	DPA9
									384	2590.67	WT	5	2	DPA9
									385	2583.1	WT	6	1	DPA9
									386	2578.22	WT	7	1	DPA9
									387	2578.22	WT	7	1	DPA9
									388	2558.97	WT	2	3	DPA9
									389	2545.01	WT	5	3	DPA9
									390	2518.47	WT	6	1	DPA9
									391	2510.33	WT	1	1	DPA9
									392	2508.01	WT	2	3	DPA9
									393	2506.56	WT	5	4	DPA9
									394	2480.56	WT	5	4	DPA9
									395	2469.66	WT	5	4	DPA9
									396	2447.8	WT	5	2	DPA9
									397	2440.17	WT	8	2	DPA9
									398	2436.84	WT	8	3	DPA9
									399	2433.04	WT	4	3	DPA9
									400	2426.05	WT	5	4	DPA9
									401	2421.29	WT	5	3	DPA9
									402	2416.13	WT	6	1	DPA9
									403	2392.28	WT	6	1	DPA9
									404	2386.51	WT	5	1	DPA9
									405	2375.51	WT	2	3	DPA9
									406	2372.69	WT	5	2	DPA9
									407	2371.22	WT	5	3	DPA9
									408	2363.66	WT	2	1	DPA9
									409	2363.16	WT	5	4	DPA9
									410	2360.21	WT	4	2	DPA9
									411	2349.13	WT	5	3	DPA9
									412	2342.19	WT	8	1	DPA9
									413	2337.16	WT	5	4	DPA9
									414	2331.81	WT	4	2	DPA9
									415	2326.1	WT	6	1	DPA9
									416	2311.37	WT	8	1	DPA9
									417	2298.07	WT	1	2	DPA9
									418	2287.24	WT	1	2	DPA9
									419	2283.96	WT	8	2	DPA9
									420	2278.72	WT	5	1	DPA9
									421	2278.43	WT	5	2	DPA9
									422	2268.83	WT	4	1	DPA9
									423	2264.5	WT	2	1	DPA9
									424	2264.45	WT	4	3	DPA9
									425	2256.34	WT	5	3	DPA9
									426	2251.81	WT	1	2	DPA9
									427	2248.16	WT	5	1	DPA9
									428	2238.47	WT	8	2	DPA9
									429	2236.01	WT	7	1	DPA9
									430	2235.84	WT	1	1	DPA9
									431	2207.15	WT	7	2	DPA9
									432	2207.06	WT	8	3	DPA9
									433	2204.72	WT	5	1	DPA9
									434	2203.59	WT	8	2	DPA9
									435	2199.18	WT	1	1	DPA9
									436	2194.27	WT	5	1	DPA9
									437	2193.41	WT	7	1	DPA9
									438	2175.54	WT	7	1	DPA9
									439	2172.69	WT	8	1	DPA9
									440	2167.3	WT	7	1	DPA9
									441	2163.18	WT	7	1	DPA9
									442	2157.57	WT	6	2	DPA9
									443	2155.19	WT	5	4	DPA9
									444	2143.75	WT	4	3	DPA9
									445	2140.37	WT	5	1	DPA9
									446	2138.38	WT	8	3	DPA9
									447	2129.12	WT	6	1	DPA9
									448	2127.3	WT	2	1	DPA9
									449	2125.84	WT	5	4	DPA9
									450	2123.79	WT	5	2	DPA9
									451	2113.7	WT	7	2	DPA9
									452	2095.37	WT	2	1	DPA9
									453	2079.34	WT	7	2	DPA9
									454	2073.84	WT	5	4	DPA9
									455	2066.62	WT	2	2	DPA9
									456	2064.81	WT	6	2	DPA9
									457	2056.23	WT	5	4	DPA9
									458	2046.27	WT	5	1	DPA9
									1	4145.88	KO	1	1	DPA6
									2	2397.11	KO	1	2	DPA6
									3	2237.99	KO	2	3	DPA6
									4	2137.62	KO	3	1	DPA6
									5	2060.77	KO	2	1	DPA6
									1	15841	WT	4	1	DPA6
									2	10965.9	WT	2	3	DPA6
									3	8571.92	WT	2	1	DPA6
									4	7244.9	WT	2	3	DPA6
									5	6559.26	WT	2	1	DPA6
									6	6313.86	WT	5	1	DPA6
									7	5490.58	WT	2	1	DPA6
									8	5445.36	WT	2	3	DPA6
									9	5298.25	WT	3	1	DPA6
									10	5242.35	WT	4	3	DPA6
									11	5032.4	WT	4	1	DPA6
									12	4885.89	WT	5	2	DPA6
									13	4803.06	WT	6	2	DPA6
									14	4644.15	WT	2	2	DPA6
									15	4629.35	WT	6	2	DPA6
									16	4487.4	WT	1	1	DPA6
									17	4453.11	WT	6	1	DPA6
									18	4452.64	WT	3	2	DPA6
									19	4210.31	WT	1	1	DPA6
									20	3961.64	WT	5	2	DPA6
									21	3946.72	WT	2	2	DPA6
									22	3931.36	WT	2	1	DPA6
									23	3766.96	WT	1	1	DPA6
									24	3622.98	WT	2	1	DPA6
									25	3610.14	WT	2	2	DPA6
									26	3544.58	WT	6	1	DPA6
									27	3473.75	WT	3	1	DPA6
									28	3460.89	WT	3	2	DPA6
									29	3436.3	WT	3	2	DPA6
									30	3398.25	WT	3	1	DPA6
									31	3376.82	WT	2	2	DPA6
									32	3287.05	WT	3	3	DPA6
									33	3178.87	WT	3	3	DPA6
									34	3105.1	WT	2	3	DPA6
									35	3076.75	WT	3	1	DPA6
									36	3046.36	WT	4	2	DPA6
									37	2913.05	WT	5	1	DPA6
									38	2903.95	WT	6	1	DPA6
									39	2780.48	WT	1	2	DPA6
									40	2703.81	WT	1	2	DPA6
									41	2682.62	WT	6	2	DPA6
									42	2575.73	WT	4	3	DPA6
									43	2556.6	WT	3	3	DPA6
									44	2465.22	WT	4	1	DPA6
									45	2338.3	WT	1	1	DPA6
									46	2265.9	WT	5	1	DPA6
									47	2191.49	WT	4	3	DPA6
									48	2173.22	WT	6	2	DPA6
									49	2167.15	WT	4	2	DPA6
									50	2160.39	WT	4	3	DPA6
									51	2156.45	WT	1	2	DPA6
									52	2115.75	WT	4	3	DPA6
									53	2063.78	WT	5	2	DPA6
									54	2063.14	WT	4	3	DPA6

## Sheet: Supplementary Fig.4d,f
			Supplementary Fig.4d. Quantification of mean weight and size of different KO lines fruit compared to wild type (WT)
		weight(g)	WT	SlMBP3-KO		SlAGL11-KO		Dual-KO			Diameter(cm)	WT	SlMBP3-KO		SlAGL11-KO		Dual-KO
				L1	L2	L1	L2	L1	L2				L1	L2	L1	L2	L1	L2
		Fr-1	3.2688	3.8762	4.2871	3.8731	3.2191	0.8271	1.0872		Fr-1	1.9284	2.1092	1.9283	1.9732	1.8872	0.7392	1.2494
		Fr-2	3.6977	3.2848	3.9827	3.2948	3.3281	0.6381	0.8942		Fr-2	1.8923	2.2318	2.2381	1.9382	2.2014	0.8821	1.5281
		Fr-3	4.1799	3.3826	3.3927	4.0219	2.8832	0.4918	0.8826		Fr-3	2.1823	1.9342	2.2281	1.8293	2.1087	1.2133	0.6389
		Fr-4	3.3823	3.0987	3.0765	2.8851	3.8093	1.2418	0.6923		Fr-4	1.4592	1.8274	1.8294	1.8232	1.8843	1.1025	0.8847
		Fr-5	3.1084	3.9738	3.7281	3.2109	4.0428	0.8735	0.7239		Fr-5	1.7832	1.6298	1.9283	2.2013	1.8342	0.7932	0.8372
		Fr-6	3.6883	2.9964	3.6297	3.9871	3.2865	0.9356	1.2943		Fr-6	1.9384	1.8273	1.6293	1.8231	1.7932	0.9384	0.9302
		Fr-7	3.6793	4.3082	3.8901	3.7281	3.3193	1.1937	1.1384		Fr-7	2.0129	1.723	1.8239	1.7823	1.8823	0.7362	1.6239
		Fr-8	3.8276	3.2947	3.4891	3.6215	3.8128	1.1028	0.5739		Fr-8	1.9384	1.8293	1.9284	1.8824	1.8209	1.4928	1.2138
		Fr-9	3.0977	3.8917	4.2932	3.5612	2.9125	0.6923	0.9835		Fr-9	1.8234	1.9874	1.9739	1.9714	1.7623	0.5392	0.7934
		Fr-10	3.5832	3.6829	3.1082	3.7825	3.1758	0.5928	0.8891		Fr-10	1.9201	1.9023	1.8023	1.7632	1.8835	0.9328	1.1293
		Fr-11	3.78	3.74	4.35	3.72	3.32	1.22	0.97		Fr-11	1.88	2.06	1.87	1.97	1.93	1.23	1.23
		Fr-12	3.43	3.14	3.51	3.82	4.12	1.43	0.66		Fr-12	2.08	2.03	1.94	1.93	1.96	1.11	1.45
		Fr-13	3.66	3.34	3.18	4.16	4.13	0.89	0.86		Fr-13	1.92	1.97	1.96	1.95	1.76	1.34	0.86
		Fr-14	3.06	2.66	2.64	3.18	3.25	0.78	1.37		Fr-14	1.87	1.93	2.21	2.04	1.94	0.88	0.93
		Fr-15	2.9	4.47	4.69	3.9	3.78	0.65	1.24		Fr-15	1.76	1.82	2.08	1.84	1.85	1.12	1.54
		Fr-16	3.58	3.46	4.45	4.22	3.28	0.77	1.13		Fr-16	1.88	1.76	1.87	1.98	1.82	1.34	1.44
		Fr-17	3.91	3.63	3.27	3.26	3.66	0.95	1.18		Fr-17	1.85	1.79	1.92	1.78	1.78	1.63	1.32
		Fr-18	4.36	3.75	3.34	3.18	2.98	1.04	0.69		Fr-18	1.92	1.95	1.79	1.84	1.82	1.24	0.87
		Fr-19	3.75	4.21	3.72	3.45	3.87	0.67	0.88		Fr-19	1.77	1.93	1.84	1.82	1.88	0.98	0.98
		Fr-20	3.75	3.68	3.53	3.65	3.76	0.75	0.71		Fr-20	1.96	1.82	1.78	1.77	1.85	1.35	1.28
		Mean	3.58466	3.5935	3.67787	3.62531	3.49697	0.886975	0.94247		Mean	1.88843	1.90309	1.9285	1.89538	1.8824	1.07949	1.13645
		SD	0.362212	0.448605	0.520839	0.35645	0.387869	0.244493	0.224911		SD	0.138798	0.137581	0.153816	0.107508	0.106877	0.27293	0.282964
		P value		0.947083	0.526199	0.729263	0.475803	3.44648e-24	1.77076e-23		P value		0.745564	0.404539	0.863974	0.881576	3.53811e-12	4.65361e-11
								***	***								***	***
			Supplementary Fig.4f. Germination rate compared to wild type
					Dual-KO
				WT	L1	L2	L3	L4
			rep-1	0.9	0	0	0	0
			rep-2	0.85	0	0	0	0
			rep-3	0.95	0	0	0	0
			Mean	0.9	0	0	0	0
			SD	0.0408248	0	0	0	0

## Sheet: Supplementary Fig.5
	Supplementary Fig.5a. SlMBP3 transcript levels were assessed by qPCR at 20-DPA fruit stage
			WT	L1	L2	L3	L4
		repeat-1	1	0.295433	0.305045	0.51534	1.01025
		repeat-2	0.870754	0.133754	0.213494	0.663436	0.76888
		repeat-3	1.13602	0.156828	0.416391	0.449409	0.872821
		Mean	1.00226	0.195338	0.311643	0.542728	0.883983
		SD	0.108305	0.0714016	0.0829638	0.0894965	0.0988533
		P value		0.00173213	0.00257684	0.0106895	0.318147
	Supplemental Fig.5b. SlMBP3 and SlAGL11 transcript levels were assessed by qPCR at 20-DPA fruit stage
		SlMBP3	WT	SlMBP3-RNAi	SlAGL11-RNAi	Dual-RNAi		SlAGL11	WT	SlMBP3-RNAi	SlAGL11-RNAi	Dual-RNAi
		repeat-1	1	0.249301	0.976258	0.28892		repeat-1	1	1.00568	0.341929	0.288276
		repeat-2	0.928017	0.325096	0.819393	0.218975		repeat-2	0.921134	0.960125	0.311255	0.190347
		repeat-3	1.1789	0.207301	1.19928	0.423893		repeat-3	1.14566	1.14915	0.178072	0.254949
		Mean	1.03564	0.260566	0.99831	0.310596		Mean	1.02227	1.03643	0.277085	0.244524
		SD	0.105479	0.0487446	0.155869	0.08505		SD	0.0930062	0.0813553	0.0711242	0.0406534
		P value		0.00325094	0.794812	0.00194524		P value		0.879245	0.0011407	0.00250812
	supplemental Fig.5c. Mean weight and size of single and dual SlMBP3 and SlAGL11 RNAi fruits
		weight(g)	WT	SlMBP3-RNAi		SlAGL11-RNAi		Daul-RNAi			Diameter(cm)	WT	SlMBP3-RNAi		SlAGL11-RNAi		Daul-RNAi
				L1	L2	L1	L2	L1	L2				L1	L2	L1	L2	L1	L2
		Fr-1	3.2688	3.6732	3.2828	3.8274	3.7284	1.2648	2.1643		Fr-1	1.9284	2.1383	2.2948	1.8374	1.8724	1.7364	1.5728
		Fr-2	3.6977	3.9817	3.1728	3.2836	4.1937	1.8374	2.6153		Fr-2	1.8923	1.9383	2.0873	1.9637	2.1938	1.3284	1.4847
		Fr-3	4.1799	3.2813	3.8192	3.9183	3.9836	2.1537	2.1738		Fr-3	2.1823	1.7364	1.9284	2.1374	2.0871	1.2398	1.3382
		Fr-4	3.3823	3.6381	4.1293	3.2363	3.7382	2.4173	1.8327		Fr-4	1.4592	1.4847	1.8374	1.7836	1.9736	1.2847	1.6382
		Fr-5	3.1084	3.3345	4.2193	3.1827	3.7721	1.4273	1.6353		Fr-5	1.7832	1.9328	1.7743	1.983	1.8274	1.0983	1.8243
		Fr-6	3.6883	3.1918	3.7265	3.9183	3.294	1.6329	2.3261		Fr-6	1.9384	2.0193	1.8847	1.7638	1.8304	0.8634	1.5367
		Fr-7	3.6793	3.8271	3.8237	3.9817	3.3328	1.6648	1.7363		Fr-7	2.0129	2.2192	1.9522	1.8236	1.7938	1.6829	1.6023
		Fr-8	3.8276	3.8712	3.7635	3.439	3.6782	2.0983	2.1092		Fr-8	1.9384	1.8373	1.8934	1.8027	2.0983	1.5632	1.4364
		Fr-9	3.0977	3.3628	3.2948	3.1843	3.2919	1.3683	2.4281		Fr-9	1.8234	1.4829	1.7364	1.8872	1.9726	1.7394	1.8243
		Fr-10	3.5832	3.0182	3.1486	3.6532	2.9868	2.2743	1.8827		Fr-10	1.9201	1.9034	2.1934	1.829	1.8209	1.4583	1.5928
		Fr-11	3.78	3.76	3.45	3.78	3.76	1.78	1.56		Fr-11	1.88	1.89	2.13	2.03	2.08	1.45	1.65
		Fr-12	3.43	3.87	3.87	3.98	3.79	1.27	1.92		Fr-12	2.08	1.93	1.98	1.83	1.99	1.37	1.78
		Fr-13	3.66	3.61	3.78	4.16	3.88	1.67	2.34		Fr-13	1.92	2.13	1.87	1.93	1.93	1.63	1.48
		Fr-14	3.06	3.98	3.76	3.78	3.94	2.15	3.45		Fr-14	1.87	1.98	1.94	1.92	1.86	1.78	1.15
		Fr-15	2.9	4.12	3.56	3.33	4.16	3.24	1.78		Fr-15	1.76	1.87	1.76	1.79	1.76	1.11	1.67
		Fr-16	3.58	4.08	3.12	3.42	3.26	0.98	1.48		Fr-16	1.88	1.67	1.82	1.83	1.81	1.43	1.81
		Fr-17	3.91	3.21	2.98	3.05	3.33	1.54	2.51		Fr-17	1.85	1.85	1.79	1.84	1.87	0.92	1.08
		Fr-18	4.36	2.87	2.88	2.94	2.93	1.76	2.22		Fr-18	1.92	1.94	2.03	1.95	1.95	1.45	1.74
		Fr-19	3.75	3.32	4.43	3.36	2.96	2.05	2.16		Fr-19	1.77	1.97	1.85	1.91	1.88	1.34	1.66
		Fr-20	3.75	4.34	4.27	3.78	3.67	1.83	1.77		Fr-20	1.96	1.89	1.78	1.81	1.79	1.76	1.62
		Mean	3.58466	3.61699	3.62402	3.56024	3.58398	1.82045	2.10469		Mean	1.88843	1.89063	1.92662	1.88257	1.91952	1.41174	1.57454
		SD	0.362212	0.391158	0.435832	0.348762	0.375699	0.488382	0.440813		SD	0.138798	0.183582	0.149475	0.0927784	0.118053	0.265567	0.199664
		P value		0.792921	0.76376	0.83348	0.995531	1.27468e-14	1.6728e-13		P value		0.966998	0.419621	0.879327	0.461798	1.35871e-07	2.66042e-06

## Sheet: Supplementary Fig.8
		Supplementary Fig. 8. qPCR analysis of the transcript levels of nine cell wall-related and five transcript factors genes identified as differentially expressed by RNA-seq in two independent SlMBP3-KO lines.
		SlPMEIL6	WT	SlMBP3-KO			SlTBL11	WT	SlMBP3-KO			SlGH9CL2	WT	SlMBP3-KO			SlPMEL34	WT	SlMBP3-KO
				L1	L2				L1	L2				L1	L2				L1	L2
		rep-1	1	0.35	0.39		rep-1	1	0.42	0.56		rep-1	1	0.12	0.05		rep-1	1	6.65	9.23
		rep-2	0.95	0.48	0.52		rep-2	1.08	0.31	0.45		rep-2	1.02	0.13	0.09		rep-2	0.87	6.73	8.74
		rep-3	1.12	0.41	0.45		rep-3	0.89	0.35	0.32		rep-3	1.05	0.21	0.14		rep-3	1.16	6.13	9.11
		Mean	1.02333	0.413333	0.453333		Mean	0.99	0.36	0.443333		Mean	1.02333	0.153333	0.0933333		Mean	1.01	6.50333	9.02667
		SD	0.0713364	0.0531246	0.0531246		SD	0.0778888	0.0454606	0.0980929		SD	0.020548	0.0402768	0.0368179		SD	0.118603	0.265999	0.20854
		P value		0.000923502	0.00117676		P value		0.0016237	0.00412034		P value		0.000115649	5.14222e-05		P value		0.000203347	1.26298e-05
		SlPG2	WT	SlMBP3-KO			SlXTH1	WT	SlMBP3-KO			SlPAEL	WT	SlMBP3-KO			SlPL-like1	WT	SlMBP3-KO			SlPME44	WT	SlMBP3-KO
				L1	L2				L1	L2				L1	L2				L1	L2				L1	L2
		rep-1	1	9.28	11.96		rep-1	1	11.36	4.39		rep-1	1	22.39	30.85		rep-1	1	2.11	3.21		rep-1	1	3.21	3.72
		rep-2	0.81	7.71	13.48		rep-2	1.03	10.13	5.04		rep-2	0.76	26.48	27.46		rep-2	1.03	1.89	3.02		rep-2	1.19	3.36	3.24
		rep-3	1.25	7.56	13.32		rep-3	1.26	8.47	6.65		rep-3	1.19	25.54	25.12		rep-3	1.02	2.05	2.56		rep-3	0.89	2.54	3.38
		Mean	1.02	8.18333	12.92		Mean	1.09667	9.98667	5.36		Mean	0.983333	24.8033	27.81		Mean	1.01667	2.01667	2.93		Mean	1.02667	3.03667	3.44667
		SD	0.180185	0.777875	0.681958		SD	0.116142	1.18418	0.949982		SD	0.175942	1.7491	2.35232		SD	0.0124722	0.0928559	0.272886		SD	0.123918	0.356495	0.20155
		P value		0.00412985	0.000879749		P value		0.00827482	0.022578		P value		0.00247138	0.00366498		P value		0.00375898	0.00990089		P value		0.00913002	0.000407841
		SlERF.H6	WT	SlMBP3-KO			SlIAA15	WT	SlMBP3-KO			Jointless	WT	SlMBP3-KO			SlAP2e	WT	SlMBP3-KO			SlIAA19	WT	SlMBP3-KO
				L1	L2				L1	L2				L1	L2				L1	L2				L1	L2
		rep-1	1	0.15	0.15		rep-1	1	2.14	2.91		rep-1	1	3.31	3.59		rep-1	1	2.94	2.41		rep-1	1	6.52	4.97
		rep-2	1.08	0.31	0.08		rep-2	1.22	2.25	2.67		rep-2	1.13	2.98	2.89		rep-2	1.02	2.87	2.68		rep-2	0.94	6.57	5.04
		rep-3	1.03	0.33	0.22		rep-3	0.92	2.07	2.34		rep-3	0.78	2.83	3.21		rep-3	1.21	3.17	2.55		rep-3	1.14	6.32	4.88
		Mean	1.03667	0.263333	0.15		Mean	1.04667	2.15333	2.64		Mean	0.97	3.04	3.23		Mean	1.07667	3.02	2.54667		Mean	1.02667	6.47	4.96333
		SD	0.0329983	0.0805536	0.07		SD	0.126842	0.074087	0.233666		SD	0.144453	0.200499	0.286124		SD	0.0946338	0.15	0.110252		SD	0.0837987	0.108012	0.0654896
		P value		0.00194406	0.000212427		P value		0.00127788	0.00310191		P value		0.000491377	0.00228019		P value		0.000123645	0.000160068		P value		1.18747e-06	1.50929e-06
